# Supplementary material for: Conformational switches control early maturation of the eukaryotic small ribosomal subunit
Source: eLife. 2019 Jun 17;8:e45185. doi: 10.7554/eLife.45185 (PMC6579516; doi:10.7554/eLife.45185)
Supplement: Supplementary file 1. [file elife-45185-supp1.xlsx]

## Sheet: Fig. 1B
T: Gene names	iBAQ 4808LUM_mirjam_klinge_B224_1_a	iBAQ 4808LUM_mirjam_klinge_B224_2_a	iBAQ 4808LUM_mirjam_klinge_B224_3_a	iBAQ 5443LUM_olga_klinge_8A_rerun	iBAQ 5443LUM_olga_klinge_8B_a	iBAQ 4808LUM_mirjam_klinge_B504_1_a	iBAQ 4808LUM_mirjam_klinge_B504_2_a	iBAQ 4808LUM_mirjam_klinge_B504_3_a	iBAQ 5443LUM_olga_klinge_1A_a	iBAQ 5443LUM_olga_klinge_1B_a	iBAQ 4808LUM_mirjam_klinge_B495_1_a	iBAQ 4808LUM_mirjam_klinge_B495_2_a	iBAQ 4808LUM_mirjam_klinge_B495_3_a	iBAQ 5443LUM_olga_klinge_5A_a	iBAQ 5443LUM_olga_klinge_5B_a	iBAQ 4808LUM_mirjam_klinge_B503_2_a	iBAQ 4808LUM_mirjam_klinge_B503_3_a	iBAQ 4808LUM_mirjam_klinge_B503_1_a	iBAQ 5443LUM_olga_klinge_3A_a	iBAQ 5443LUM_olga_klinge_3B_a	iBAQ 4808LUM_mirjam_klinge_B502_1_a	iBAQ 4808LUM_mirjam_klinge_B502_2_a	iBAQ 4808LUM_mirjam_klinge_B502_3_a	iBAQ 5443LUM_olga_klinge_4A_a	iBAQ 5443LUM_olga_klinge_4B_a	iBAQ 4808LUM_mirjam_klinge_B506_1_a	iBAQ 4808LUM_mirjam_klinge_B506_2_a	iBAQ 4808LUM_mirjam_klinge_B506_3_a	iBAQ 5443LUM_olga_klinge_2A_a	iBAQ 5443LUM_olga_klinge_2B_a	C: Only identified by site	C: Reverse	C: Potential contaminant	C: Identification type 4808LUM_mirjam_klinge_B224_1_a	C: Identification type 4808LUM_mirjam_klinge_B224_2_a	C: Identification type 4808LUM_mirjam_klinge_B224_3_a	C: Identification type 4808LUM_mirjam_klinge_B495_1_a	C: Identification type 4808LUM_mirjam_klinge_B495_2_a	C: Identification type 4808LUM_mirjam_klinge_B495_3_a	C: Identification type 4808LUM_mirjam_klinge_B502_1_a	C: Identification type 4808LUM_mirjam_klinge_B502_2_a	C: Identification type 4808LUM_mirjam_klinge_B502_3_a	C: Identification type 4808LUM_mirjam_klinge_B503_1_a	C: Identification type 4808LUM_mirjam_klinge_B503_2_a	C: Identification type 4808LUM_mirjam_klinge_B503_3_a	C: Identification type 4808LUM_mirjam_klinge_B504_1_a	C: Identification type 4808LUM_mirjam_klinge_B504_2_a	C: Identification type 4808LUM_mirjam_klinge_B504_3_a	C: Identification type 4808LUM_mirjam_klinge_B506_1_a
BMS1	23.033	22.64	23.5003	22.4769	22.5019	19.3649	19.0763	18.2504	14.4549	12.7745	14.1605	14.7565	16.8676	14.9003	15.7135	15.9967	15.218	11.9172	12.6352	13.1329	9.9624	5.8811	5.7107	11.7501	8.4093	16.6246	17.6393	17.2741	15.3647	14.2945				By MS/MS	By MS/MS	By MS/MS	By MS/MS	By MS/MS	By MS/MS	By matching	By matching	By MS/MS	By MS/MS	By MS/MS	By MS/MS	By MS/MS	By MS/MS	By MS/MS	By MS/MS
RCL1	22.6284	21.8126	22.6372	21.9574	23.2049	0	0	0	0	0	0	0	0	0	0	0	0	0	0	0	0	0	0	10.5732	0	17.9979	15.4419	0	0	0				By MS/MS	By MS/MS	By MS/MS													By matching
KRE33	22.867	22.2227	23.3841	20.5496	20.7186	0	17.3956	18.0669	18.7827	12.2514	13.5194	15.0382	16.2401	12.0954	12.2592	17.5787	16.965	14.7387	13.6082	14.8651	10.2422	7.9132	7.3438	10.369	0	15.6615	16.8226	16.8091	15.3043	15.1979				By MS/MS	By MS/MS	By MS/MS	By MS/MS	By MS/MS	By matching	By MS/MS	By MS/MS	By MS/MS	By MS/MS	By MS/MS	By MS/MS		By MS/MS	By MS/MS	By MS/MS
UTP20	20.1515	19.136	20.6127	20.8321	20.7439	15.5283	15.967	15.2786	15.6397	13.5579	14.2886	14.9136	14.4166	11.6739	14.0407	13.402	13.7348	11.61	12.7859	13.3801	7.545	8.0832	7.9891	12.2313	11.5307	14.6575	14.3978	13.1202	14.2835	14.3053				By MS/MS	By MS/MS	By MS/MS	By MS/MS	By matching	By matching	By MS/MS	By MS/MS	By MS/MS	By matching	By matching	By MS/MS	By matching	By matching	By matching	By matching
EMG1	23.5301	23.249	24.139	24.0325	24.147	0	18.0286	18.4904	0	0	0	0	0	0	12.9194	13.0201	0	0	0	10.194	0	0	0	0	0	16.0996	15.916	18.8337	16.67	16.6779				By MS/MS	By MS/MS	By MS/MS								By MS/MS			By matching	By matching	By matching
UTP14	23.2611	22.2723	23.3844	23.4389	22.8607	0	15.6716	0	0	12.9938	0	11.1961	0	0	12.0874	0	0	0	8.629	10.1227	0	0	0	9.6379	6.2844	0	0	13.9599	13.7507	11.4548				By MS/MS	By MS/MS	By MS/MS		By matching									By matching
RRP12	20.9263	19.1378	21.489	20.8401	20.1245	17.5219	17.3398	16.6116	18.3084	15.7443	13.3943	14.6992	14.8208	11.0295	0	12.385	11.1651	9.83	10.3819	10.9742	0	0	0	0	0	16.1887	15.0185	16.6531	14.2244	12.3293				By MS/MS	By MS/MS	By MS/MS	By MS/MS	By MS/MS	By MS/MS				By MS/MS	By MS/MS	By MS/MS	By MS/MS	By MS/MS	By MS/MS	By matching
PNO1	21.9721	21.2242	22.0729	21.1273	21.8409	0	17.4134	15.9508	16.4527	14.3411	0	11.3677	0	0	0	0	0	0	0	11.9793	0	0	0	0	8.8319	0	18.1736	0	12.9813	13.0457				By MS/MS	By MS/MS	By MS/MS		By matching									By matching	By matching
UTP30	21.8569	20.3244	22.003	19.8546	19.8651	17.1928	13.1615	0	0	0	14.2455	15.6693	15.9094	0	0	0	0	0	0	0	0	0	0	0	0	16.6089	15.8254	16.2016	14.1603	13.6952				By MS/MS	By MS/MS	By MS/MS	By matching	By matching	By matching							By matching	By matching		By matching
ENP1	23.0873	22.0054	22.7333	23.009	22.908	16.5515	16.6911	16.6014	0	12.2201	0	0	0	12.0588	0	0	11.4501	0	8.9887	8.998	8.1546	0	10.517	0	6.7294	15.9545	18.3576	16.5291	14.6872	13.9701				By MS/MS	By MS/MS	By MS/MS				By matching		By matching			By matching	By matching	By matching	By matching	By matching
FAF1	21.4086	19.9035	22.1273	17.9619	18.022	0	0	0	0	0	0	0	0	0	0	0	15.9578	0	0	0	0	0	0	0	0	0	0	0	0	0				By MS/MS	By MS/MS	By MS/MS									By matching
RRT14	22.5609	21.8356	22.7697	20.7919	20.713	0	0	18.5464	16.3685	0	0	0	13.389	0	14.839	14.1388	14.1806	10.8717	14.222	11.7187	5.3239	6.5007	11.2524	0	16.082	18.4818	17.6335	19.1992	16.7156	15.0179				By MS/MS	By MS/MS	By MS/MS			By matching	By matching	By matching	By matching	By matching	By matching	By matching			By matching	By matching
NOP14	22.3826	22.2222	22.9328	23.1655	22.793	15.0272	15.0721	17.0309	0	0	0	0	0	10.0992	11.4453	0	0	0	0	11.3464	0	0	0	8.659	6.4185	0	13.0641	14.2462	14.5623	13.6131				By MS/MS	By MS/MS	By MS/MS										By matching	By matching	By matching
NOC4	20.4577	19.2054	20.9203	20.491	20.6026	0	0	0	0	0	0	0	0	0	0	0	0	0	0	0	0	0	0	0	0	0	0	0	0	0				By MS/MS	By MS/MS	By MS/MS
ECM16	19.4348	17.909	19.6695	22.0407	22.1615	13.7407	0	0	19.0351	0	0	0	0	13.344	0	0	11.3503	0	8.7707	10.0623	0	0	8.6087	9.5839	7.5364	0	0	0	13.6678	14.2125				By MS/MS	By MS/MS	By MS/MS						By matching			By matching	By matching
CMS1	14.1044	0	15.5011	18.512	18.2003	18.5164	19.4222	19.8913	21.3353	21.4199	17.9219	18.5301	19.3026	19.9014	19.7625	0	0	0	11.8514	12.7094	0	0	0	0	10.7604	0	0	0	12.4071	0				By matching		By MS/MS	By MS/MS	By MS/MS	By MS/MS							By MS/MS	By MS/MS	By MS/MS
MRD1	18.555	17.2378	21.1289	19.8118	19.1436	24.3105	24.5924	24.4481	22.7313	22.2775	26.6571	27.5168	28.1066	24.1052	24.2716	17.2696	0	0	9.8337	10.6742	8.9728	0	10.4204	7.6651	7.2999	21.5665	0	20.3783	10.1043	9.02				By MS/MS	By MS/MS	By MS/MS	By MS/MS	By MS/MS	By MS/MS	By matching		By matching		By matching		By MS/MS	By MS/MS	By MS/MS	By matching
NOP6	19.6674	17.9022	19.7059	20.8473	21.2764	25.0639	25.7589	25.1655	24.4216	24.2498	23.2923	24.3032	25.316	22.4569	23.2238	20.2451	19.9715	18.2104	16.8786	17.3592	14.657	15.5453	15.8084	17.352	16.1785	18.8983	16.9622	19.1566	18.2416	17.0017				By MS/MS	By MS/MS	By MS/MS	By MS/MS	By MS/MS	By MS/MS	By MS/MS	By MS/MS	By MS/MS	By MS/MS	By MS/MS	By MS/MS	By MS/MS	By MS/MS	By MS/MS	By matching
NOP9	17.5519	14.8392	18.1343	19.1528	19.5089	23.2517	24.1945	23.2861	22.7	22.3953	22.6867	23.4659	24.0451	21.5509	21.6896	16.7025	17.2636	14.4329	17.1201	17.8512	0	8.6872	8.0083	13.305	9.5241	0	0	0	14.5636	15.3469				By MS/MS	By MS/MS	By MS/MS	By MS/MS	By MS/MS	By MS/MS	By MS/MS	By MS/MS	By MS/MS	By MS/MS	By MS/MS	By MS/MS	By MS/MS	By MS/MS	By MS/MS
FYV7	17.7893	17.0414	15.9719	18.5569	16.4497	24.1265	24.9738	23.454	22.9612	22.6203	23.2075	24.4351	24.883	22.8811	23.3067	0	14.9957	13.4962	15.2869	16.0469	0	0	0	14.7853	13.2245	0	0	0	14.9009	15.7347				By MS/MS	By matching	By matching	By MS/MS	By MS/MS	By MS/MS		By MS/MS	By MS/MS	By MS/MS	By MS/MS	By matching	By MS/MS	By MS/MS	By MS/MS
UTP22	21.4249	20.978	21.8573	22.0516	22.1049	23.3663	23.8807	23.156	22.3657	21.6308	21.7029	22.5139	23.1371	19.9416	20.6288	21.2336	20.7081	19.1653	18.8337	19.6378	15.4834	15.643	15.6656	16.573	15.3456	18.9779	15.7791	17.7909	16.0261	15.8329				By MS/MS	By MS/MS	By MS/MS	By MS/MS	By MS/MS	By MS/MS	By MS/MS	By MS/MS	By MS/MS	By MS/MS	By MS/MS	By MS/MS	By MS/MS	By MS/MS	By MS/MS	By MS/MS
RRP7	21.4929	20.6947	22.4395	22.5187	22.7698	23.8072	24.8302	23.8159	23.2003	22.8598	22.4452	23.4534	23.9657	20.9287	21.5983	21.7868	21.1452	19.8653	20.1604	20.9473	16.3532	16.4426	16.5828	17.861	17.0492	0	14.1064	16.8354	17.0981	16.5063				By MS/MS	By MS/MS	By MS/MS	By MS/MS	By MS/MS	By MS/MS	By MS/MS	By MS/MS	By MS/MS	By MS/MS	By MS/MS	By MS/MS	By MS/MS	By MS/MS	By MS/MS
ROK1	21.5982	20.7683	21.8109	20.2983	20.5021	24.1722	25.246	24.8358	22.6488	22.5644	22.8308	23.7247	24.3487	20.6213	21.3461	21.877	21.5027	19.5637	19.818	20.2663	16.1186	16.324	16.4616	17.6507	16.7985	14.947	16.1904	16.9683	13.4861	14.3241				By MS/MS	By MS/MS	By MS/MS	By MS/MS	By MS/MS	By MS/MS	By MS/MS	By MS/MS	By MS/MS	By MS/MS	By MS/MS	By MS/MS	By MS/MS	By MS/MS	By MS/MS	By matching
RRP5	21.5015	20.7623	21.7849	21.5458	21.5696	24.2888	24.8637	24.398	23.4386	23.0882	22.5726	23.4424	23.9303	20.8403	21.4914	21.9328	21.6457	20.0164	19.9502	20.4281	16.2966	16.4005	16.3831	17.5747	16.3557	17.4033	16.5409	17.6033	16.23	16.5412				By MS/MS	By MS/MS	By MS/MS	By MS/MS	By MS/MS	By MS/MS	By MS/MS	By MS/MS	By MS/MS	By MS/MS	By MS/MS	By MS/MS	By MS/MS	By MS/MS	By MS/MS	By MS/MS
GAR1	19.2616	17.6579	18.5183	19.401	19.9889	22.9352	22.7583	22.3343	20.8032	22.4953	20.6496	21.519	23.0546	19.2623	19.7165	25.1866	24.2935	22.7537	21.9524	22.893	20.7815	20.5573	20.9886	22.3454	21.8047	18.9061	19.4293	0	19.5495	19.2092				By MS/MS	By MS/MS	By MS/MS	By MS/MS	By MS/MS	By MS/MS	By MS/MS	By MS/MS	By MS/MS	By MS/MS	By MS/MS	By MS/MS	By MS/MS	By MS/MS	By MS/MS	By MS/MS
NHP2	20.2471	17.451	20.3639	21.264	21.4977	24.8286	22.5541	23.9838	23.6028	22.9763	22.0382	21.3849	23.0838	21.5338	21.5789	25.2663	24.2111	23.1863	23.6075	24.4898	21.2809	21.4166	21.3912	23.6358	23.606	19.6451	18.8296	21.0731	20.1328	20.5044				By MS/MS	By matching	By MS/MS	By MS/MS	By MS/MS	By MS/MS	By MS/MS	By MS/MS	By MS/MS	By MS/MS	By MS/MS	By MS/MS	By MS/MS	By MS/MS	By MS/MS	By matching
NOP10	21.1114	19.7682	20.9	21.4509	22.4406	24.1355	24.0505	24.8431	24.1781	23.3722	21.7241	22.8445	23.643	22.1411	22.4562	25.5946	25.0408	23.7013	23.8249	24.6901	20.9794	21.5735	21.2342	23.5298	22.7103	20.3931	19.1698	20.5219	20.2899	20.4946				By MS/MS	By MS/MS	By MS/MS	By MS/MS	By MS/MS	By MS/MS	By MS/MS	By MS/MS	By MS/MS	By MS/MS	By MS/MS	By MS/MS	By MS/MS	By MS/MS	By MS/MS	By MS/MS
CBF5	17.8992	17.1629	18.7819	19.0117	20.9905	22.2616	23.7232	22.4301	21.1669	22.0253	20.4689	21.3548	21.5905	20.294	20.2405	24.3974	23.7656	21.9731	22.0433	22.9598	20.1817	20.468	20.1019	21.9991	21.3722	18.1097	17.0853	18.3967	18.064	18.3644				By MS/MS	By MS/MS	By MS/MS	By MS/MS	By MS/MS	By MS/MS	By MS/MS	By MS/MS	By MS/MS	By MS/MS	By MS/MS	By MS/MS	By MS/MS	By MS/MS	By MS/MS	By MS/MS
UTP23	20.6497	18.3984	20.1336	20.8888	20.9491	25.2835	26.0683	25.4084	24.0267	23.706	23.5486	24.3298	24.9789	22.2576	22.6891	24.9055	24.6147	22.7414	22.3168	22.8575	20.3651	20.5748	20.4695	22.2178	21.4563	18.3257	17.0092	0	16.8772	15.8066				By MS/MS	By MS/MS	By MS/MS	By MS/MS	By MS/MS	By MS/MS	By MS/MS	By MS/MS	By MS/MS	By MS/MS	By MS/MS	By MS/MS	By MS/MS	By MS/MS	By MS/MS	By matching
KRI1	21.0889	19.4144	21.3577	21.1968	21.0192	25.1568	25.8983	24.4631	22.7735	22.1409	23.0381	22.977	23.7476	22.3092	22.1081	27.5226	27.4816	25.0572	24.5754	25.3034	22.8643	23.1341	22.9899	24.447	23.79	19.3029	20.5563	20.1804	18.5584	18.2861				By MS/MS	By MS/MS	By MS/MS	By MS/MS	By MS/MS	By MS/MS	By MS/MS	By MS/MS	By MS/MS	By MS/MS	By MS/MS	By MS/MS	By MS/MS	By MS/MS	By MS/MS	By MS/MS
KRR1	22.7656	21.9769	23.0325	21.6371	21.8426	24.8221	25.6765	25.1707	23.2561	22.7073	23.3709	24.3062	24.9176	21.7913	22.0645	26.8394	26.4764	24.6418	23.7164	24.5258	22.6863	22.8586	22.9139	23.9064	23.4291	18.8191	17.4111	17.7552	18.1347	17.2917				By MS/MS	By MS/MS	By MS/MS	By MS/MS	By MS/MS	By MS/MS	By MS/MS	By MS/MS	By MS/MS	By MS/MS	By MS/MS	By MS/MS	By MS/MS	By MS/MS	By MS/MS	By MS/MS
MAK21	17.6316	15.977	18.2646	17.9042	18.4225	21.1493	21.5113	20.9389	17.8045	18.4325	18.8973	19.5776	20.8881	17.7948	18.5736	17.9928	17.8509	15.7177	15.9058	16.6536	12.561	13.3795	13.5139	13.9645	11.9226	16.4595	17.9985	18.541	16.5877	16.2152				By MS/MS	By MS/MS	By MS/MS	By MS/MS	By MS/MS	By MS/MS	By MS/MS	By MS/MS	By MS/MS	By MS/MS	By MS/MS	By MS/MS	By MS/MS	By MS/MS	By MS/MS	By MS/MS
NOC2	17.2007	16.3552	16.9903	18.1369	18.6346	20.418	21.319	20.3306	18.3861	18.4226	18.6791	19.4494	20.0194	18.0478	18.3978	17.8661	17.5674	15.1054	16.0077	17.3012	11.5434	12.7902	12.6285	13.9106	12.3625	18.2875	16.8612	18.1615	17.0561	17.0469				By MS/MS	By MS/MS	By MS/MS	By MS/MS	By MS/MS	By MS/MS	By MS/MS	By MS/MS	By MS/MS	By MS/MS	By MS/MS	By MS/MS	By MS/MS	By MS/MS	By MS/MS	By MS/MS
DBP8	0	0	14.044	0	13.7021	20.4382	21.1706	20.3294	0	17.5611	16.0245	16.3863	16.9865	14.1719	12.6498	17.3576	16.7927	15.5185	17.2598	16.679	0	0	0	0	0	19.4336	18.0006	19.9706	17.7354	18.1184						By matching	By matching	By matching	By matching				By MS/MS	By MS/MS	By MS/MS	By MS/MS	By MS/MS	By MS/MS	By MS/MS
ESF2	13.0492	0	11.6433	0	14.8795	22.7923	24.0725	23.1957	18.4639	20.2839	16.6962	17.6353	17.6851	15.0473	15.4387	20.2573	20.0433	17.9746	20.0318	19.1736	0	0	0	0	0	22.9238	22.1427	23.0254	21.5893	21.5032				By matching		By matching	By MS/MS	By MS/MS	By MS/MS				By MS/MS	By MS/MS	By MS/MS	By MS/MS	By MS/MS	By MS/MS	By MS/MS
ESF1	19.6832	17.5626	18.9195	19.7982	20.62	30.1503	30.9002	30.3013	28.4502	26.4337	21.1679	21.3666	22.3348	20.9089	20.8481	22.972	22.9334	20.7132	21.4279	21.8041	0	6.612	3.3617	9.8092	7.0169	30.3735	29.9006	30.8469	28.0752	27.3647				By MS/MS	By MS/MS	By MS/MS	By MS/MS	By MS/MS	By MS/MS		By matching	By matching	By MS/MS	By MS/MS	By MS/MS	By MS/MS	By MS/MS	By MS/MS	By MS/MS
HCA4	19.1992	17.9303	19.5659	19.6753	20.3191	25.7541	26.4268	26.0548	24.0172	23.5457	20.91	21.8454	22.5036	19.8189	20.0041	22.8883	22.7541	20.8157	20.9646	21.2303	10.0286	10.7508	10.7929	12.0641	11.4675	26.2934	25.3728	26.3195	23.684	23.576				By MS/MS	By MS/MS	By MS/MS	By MS/MS	By MS/MS	By MS/MS	By MS/MS	By MS/MS	By MS/MS	By MS/MS	By MS/MS	By MS/MS	By MS/MS	By MS/MS	By MS/MS	By MS/MS
BFR2	22.7463	22.3649	23.5793	20.7802	20.9242	25.6588	26.9806	25.6248	23.3327	23.3645	20.5478	21.2947	22.1623	19.7266	19.3311	22.8721	22.91	20.7862	21.2324	20.9897	6.7974	8.1216	8.599	11.3728	10.4641	26.291	25.9128	26.9741	23.5705	23.213				By MS/MS	By MS/MS	By MS/MS	By MS/MS	By MS/MS	By MS/MS	By MS/MS	By MS/MS	By MS/MS	By MS/MS	By MS/MS	By MS/MS	By MS/MS	By MS/MS	By MS/MS	By MS/MS
ENP2	21.9624	21.4861	22.5237	20.4978	20.7606	24.852	25.4867	25.0373	21.8603	22.478	19.6943	20.5023	20.9708	18.883	18.5466	22.3927	21.9457	19.8569	20.7339	20.4701	7.1207	9.7774	8.8022	12.2292	10.8464	25.4066	24.7263	25.9808	22.699	22.5098				By MS/MS	By MS/MS	By MS/MS	By MS/MS	By MS/MS	By MS/MS	By MS/MS	By MS/MS	By MS/MS	By MS/MS	By MS/MS	By MS/MS	By MS/MS	By MS/MS	By MS/MS	By MS/MS
LCP5	23.3885	23.055	23.9984	20.9255	21.4587	25.951	27.3132	26.2057	23.2013	22.4769	21.6259	21.6233	22.6856	19.6886	19.6307	22.9422	22.6749	20.9749	20.966	20.7313	8.908	10.6175	12.2773	6.6596	8.9667	26.6354	25.9081	26.7668	23.2126	23.0502				By MS/MS	By MS/MS	By MS/MS	By MS/MS	By MS/MS	By MS/MS	By matching	By matching	By MS/MS	By MS/MS	By MS/MS	By MS/MS	By MS/MS	By MS/MS	By MS/MS	By MS/MS
EFG1	16.6105	13.0354	17.281	19.0927	20.2166	24.3517	24.8957	24.4406	22.3258	22.4812	20.5013	21.598	22.0147	20.0167	20.9849	22.6699	22.7949	20.758	21.243	21.6462	13.7945	14.5763	14.9071	16.3254	13.5943	25.134	24.7974	25.3394	22.6559	22.3762				By MS/MS	By MS/MS	By MS/MS	By MS/MS	By MS/MS	By MS/MS	By MS/MS	By MS/MS	By MS/MS	By MS/MS	By MS/MS	By MS/MS	By MS/MS	By MS/MS	By MS/MS	By MS/MS
BUD22	13.8822	0	15.0069	17.669	18.5104	16.9109	17.3421	16.7359	0	11.7739	18.9236	19.3348	20.9649	18.5162	19.0793	20.9103	19.9052	18.2558	19.1434	20.0634	11.4176	12.6735	12.4518	12.92	11.0087	13.3508	15.607	0	15.8812	15.5427				By matching		By matching	By MS/MS	By MS/MS	By MS/MS	By MS/MS	By MS/MS	By MS/MS	By MS/MS	By MS/MS	By MS/MS	By matching	By matching	By matching	By matching
UTP4	22.8227	22.2379	23.1248	23.113	23.45	17.3052	0	16.7964	18.4164	16.0984	14.9284	15.9531	14.0956	12.1403	10.6413	13.2518	10.1172	9.2306	10.3767	10.0577	0	8.3072	5.6055	8.4296	0	15.5473	15.7938	17.946	14.0277	14.0726				By MS/MS	By MS/MS	By MS/MS	By matching	By matching	By MS/MS		By matching	By matching	By matching	By matching	By matching	By matching		By MS/MS	By matching
UTP5	22.8468	22.5435	23.3454	22.9969	22.9035	0	19.366	0	0	0	14.5924	15.3416	17.3691	12.6361	14.2032	10.7652	10.9774	0	8.8104	11.6696	0	0	0	0	0	0	0	15.436	14.5988	14.762				By MS/MS	By MS/MS	By MS/MS	By MS/MS	By MS/MS	By MS/MS					By matching	By matching		By MS/MS	By MS/MS
UTP8	23.1534	22.31	23.5046	23.5779	23.5239	16.4488	16.811	15.0958	0	0	15.4622	14.5057	15.3771	13.564	13.3853	0	11.8198	12.1005	10.5198	0	0	0	0	0	0	0	14.9579	16.7453	14.498	14.6696				By MS/MS	By MS/MS	By MS/MS	By matching	By matching	By MS/MS				By matching		By matching	By matching	By MS/MS	By matching
UTP9	22.7966	21.9209	23.2618	22.8426	22.9374	16.8145	17.9641	18.3694	0	0	14.8296	15.9796	17.2869	13.3823	14.3589	13.2937	11.7057	0	11.4293	12.3662	0	9.6942	0	8.3557	0	16.3607	16.2335	18.6321	16.1757	14.0978				By MS/MS	By MS/MS	By MS/MS	By matching	By matching	By MS/MS		By matching		By MS/MS	By MS/MS	By matching	By matching	By matching	By MS/MS	By matching
UTP10	23.2168	22.1501	23.4899	23.1164	23.3969	15.762	17.3901	15.4042	0	0	14.9763	15.5035	15.3636	11.8033	13.0388	12.5556	11.7278	10.3013	10.5758	9.9236	0	0	4.1095	8.6003	6.5759	16.3448	16.2561	17.2917	14.2594	13.8996				By MS/MS	By MS/MS	By MS/MS	By MS/MS	By MS/MS	By MS/MS			By matching	By MS/MS	By MS/MS	By matching	By matching	By MS/MS	By MS/MS	By matching
UTP15	23.1309	22.2191	23.4877	23.2848	23.0267	17.6018	18.9794	17.7725	0	12.6641	15.9491	15.638	15.7503	14.2239	14.3009	0	12.4287	10.8561	10.6661	11.9066	0	0	0	0	8.8531	0	14.947	17.6662	14.9291	14.6771				By MS/MS	By MS/MS	By MS/MS	By matching	By MS/MS	By MS/MS				By MS/MS	By MS/MS	By MS/MS	By MS/MS	By MS/MS	By MS/MS
NAN1	23.9501	23.7302	24.2972	24.1884	23.8738	17.9041	0	17.3687	0	0	15.4573	15.435	16.485	13.535	15.1168	12.3174	12.9581	0	10.5346	10.838	0	0	0	0	6.866	14.5261	0	15.9838	14.4979	15.1423				By MS/MS	By MS/MS	By MS/MS	By MS/MS	By MS/MS	By matching					By matching	By matching	By matching		By MS/MS	By matching
PWP2	22.0038	21.5871	22.3666	21.7144	21.5872	15.1632	16.8419	16.3397	0	0	14.3439	14.8111	15.0749	10.0927	12.5306	12.2759	0	9.2962	0	10.1452	0	1.7002	5.856	0	0	16.2263	0	0	0	0				By MS/MS	By MS/MS	By MS/MS	By matching	By matching	By matching		By matching	By matching	By matching	By matching		By matching	By matching	By matching	By matching
UTP6	21.5626	20.4554	21.9787	21.5663	21.3177	16.8869	0	12.4102	0	0	11.5742	0	0	10.8454	0	0	0	6.2137	8.9387	10.696	0	0	7.6017	0	0	0	15.6602	0	12.7764	12.159				By MS/MS	By MS/MS	By MS/MS	By matching					By MS/MS	By matching			By MS/MS		By matching
DIP2	22.9456	22.1842	22.9777	23.1	23.1619	17.4017	17.9766	18.7012	0	12.0759	14.1644	16.8889	15.8195	11.3187	12.2094	12.9515	14.8623	12.4919	8.5605	11.681	0	5.709	7.8333	7.2713	0	16.9671	16.2075	17.4432	14.9434	13.8231				By MS/MS	By MS/MS	By MS/MS	By MS/MS	By MS/MS	By matching		By MS/MS	By matching	By MS/MS	By matching	By MS/MS	By MS/MS	By MS/MS	By MS/MS	By MS/MS
UTP13	23.0953	22.355	23.406	23.5636	23.232	15.1673	16.6606	15.1607	15.7007	11.6517	13.7615	14.548	14.9319	13.178	12.0627	11.1403	11.4254	9.4439	11.5454	11.8647	0	5.3999	4.2169	10.1349	8.296	15.4025	14.8922	15.8848	15.2763	15.2158				By MS/MS	By MS/MS	By MS/MS	By matching	By matching	By MS/MS		By matching	By matching	By MS/MS	By MS/MS	By MS/MS	By matching	By MS/MS	By matching	By matching
UTP18	23.5087	22.773	23.7054	23.6231	23.5089	17.7886	18.3527	17.7142	0	0	15.7129	16.2112	17.0754	13.9138	13.7125	12.8657	0	0	11.3573	11.6139	0	0	3.1291	0	0	17.6125	16.9511	18.4249	15.2003	15.1927				By MS/MS	By MS/MS	By MS/MS	By matching	By matching	By MS/MS			By matching		By matching		By matching	By MS/MS	By matching	By MS/MS
UTP21	22.6431	22.1625	22.8873	22.5292	22.9727	16.3406	18.6192	16.6213	0	12.3749	0	17.1057	16.6345	11.0787	11.3191	12.8225	11.3778	11.0903	10.17	9.715	0	6.4019	0	9.238	6.3766	0	15.2498	17.7241	12.3478	12.8449				By MS/MS	By MS/MS	By MS/MS		By matching	By matching		By matching		By MS/MS	By matching	By matching	By matching	By matching	By MS/MS
SNU13	22.5031	22.8952	23.0119	23.9307	24.4122	23.9025	24.5672	23.5203	23.9145	22.9471	21.9953	22.7856	23.4866	21.5052	22.1121	22.6863	22.0667	20.296	22.3269	22.643	18.5739	18.6871	18.7459	21.6876	20.8877	23.3988	23.3153	23.3025	22.1989	22.7245				By MS/MS	By MS/MS	By MS/MS	By MS/MS	By MS/MS	By MS/MS	By MS/MS	By MS/MS	By MS/MS	By MS/MS	By MS/MS	By MS/MS	By MS/MS	By MS/MS	By MS/MS	By MS/MS
NOP56	24.3304	23.0606	24.4343	24.2108	23.7938	26.3002	26.484	23.8878	23.1137	22.6641	23.274	25.1937	23.2452	21.1679	21.4897	23.5337	22.7319	20.5219	21.6511	22.2247	17.7172	17.9602	18.0844	20.5719	19.9593	26.6728	25.5928	23.816	21.9327	21.8254				By MS/MS	By MS/MS	By MS/MS	By MS/MS	By MS/MS	By MS/MS	By MS/MS	By MS/MS	By MS/MS	By MS/MS	By MS/MS	By MS/MS	By MS/MS	By MS/MS	By MS/MS	By MS/MS
NOP58	22.1132	21.1895	22.3914	22.7277	23.008	23.0252	23.1261	22.7369	21.4992	21.9132	21.2657	22.1011	22.3173	19.8431	20.9874	21.7178	21.6266	19.2327	20.7508	21.319	17.5455	17.6027	17.3061	19.8434	19.042	22.4138	22.1213	22.5089	21.1303	20.7159				By MS/MS	By MS/MS	By MS/MS	By MS/MS	By MS/MS	By MS/MS	By MS/MS	By MS/MS	By MS/MS	By MS/MS	By MS/MS	By MS/MS	By MS/MS	By MS/MS	By MS/MS	By MS/MS
NOP1	23.9636	24.0327	24.3921	24.9463	25.0151	24.6972	25.9147	25.1485	23.8539	23.836	23.1187	23.8072	24.5287	21.6771	21.7909	23.835	23.6356	21.6359	22.556	23.0305	18.7353	18.8126	18.9079	22.0027	20.9448	24.8917	24.0059	24.3497	23.0513	22.5185				By MS/MS	By MS/MS	By MS/MS	By MS/MS	By MS/MS	By MS/MS	By MS/MS	By MS/MS	By MS/MS	By MS/MS	By MS/MS	By MS/MS	By MS/MS	By MS/MS	By MS/MS	By MS/MS
RRP9	23.503	22.7153	24.0275	24.1021	24.0216	16.6904	0	18.3629	0	0	0	10.2468	0	0	0	0	11.4952	0	9.6423	11.2628	0	0	7.2239	0	7.2066	0	15.8543	16.9065	13.763	14.8409				By MS/MS	By MS/MS	By MS/MS		By matching				By matching			By matching	By matching		By matching
MPP10	24.1518	23.6292	24.1195	23.8999	23.8713	16.9597	17.8086	17.0602	17.7396	15.4113	0	15.077	15.6803	13.1929	13.2433	0	0	14.3748	14.6479	15.426	12.665	6.9218	0	15.1114	13.8374	16.7354	13.4206	13.7612	15.7662	15.1717				By MS/MS	By MS/MS	By MS/MS		By MS/MS	By MS/MS	By matching	By matching		By matching			By MS/MS	By MS/MS	By MS/MS	By MS/MS
IMP3	22.4718	21.4694	23.1024	22.5925	22.7375	17.9973	16.5392	15.2429	0	0	13.7113	0	0	0	10.8143	0	0	0	11.9064	12.4392	0	0	0	0	8.4087	0	15.6196	15.4878	14.2127	14.4347				By MS/MS	By MS/MS	By MS/MS	By matching									By matching	By matching	By matching
IMP4	24.2664	23.8291	24.2449	23.7392	24.0941	19.5541	19.9974	18.3657	0	0	17.1528	17.7837	18.4658	14.5812	14.8819	14.9171	12.8439	11.5414	12.6245	13.1796	0	0	0	11.3403	9.9252	18.949	18.0263	19.2183	16.8282	15.4871				By MS/MS	By MS/MS	By MS/MS	By MS/MS	By MS/MS	By MS/MS				By MS/MS	By MS/MS	By MS/MS	By MS/MS	By MS/MS	By MS/MS	By MS/MS
SOF1	23.2832	22.1046	23.6743	23.3119	22.877	17.8498	18.124	16.9904	0	0	16.4821	16.2235	16.6692	13.0988	13.7882	11.8789	11.5583	9.1757	11.4256	13.1381	0	5.2799	6.2193	8.4089	8.3779	17.7702	15.543	15.9301	15.3732	16.3174				By MS/MS	By MS/MS	By MS/MS	By MS/MS	By MS/MS	By MS/MS		By matching	By MS/MS	By matching	By matching	By MS/MS	By MS/MS	By MS/MS	By MS/MS	By MS/MS
UTP7	23.8497	22.925	24.0734	23.5479	23.4171	18.1614	14.5276	12.6315	15.2881	15.1734	11.1636	16.3471	0	13.6174	13.7711	13.0178	12.573	0	14.4628	15.4368	0	0	9.1369	11.3397	12.6015	13.4981	14.9483	16.3729	16.1079	15.311				By MS/MS	By MS/MS	By MS/MS	By matching	By matching				By matching		By matching	By matching	By MS/MS	By matching	By matching	By matching
UTP11	23.7399	23.1525	23.5252	22.6293	23.8118	19.073	0	16.9623	0	0	17.3554	0	0	0	0	14.5254	14.5071	7.6982	12.5106	11.9712	0	0	0	10.3362	7.5416	0	15.3343	18.3934	15.8439	15.2887				By MS/MS	By MS/MS	By MS/MS	By matching						By matching	By matching	By matching	By matching		By matching
SAS10	23.3696	22.9244	23.6037	23.0641	23.1028	16.5306	0	0	17.0331	0	0	0	0	0	0	0	0	0	0	12.8021	10.1535	0	0	0	0	14.8685	14.4956	15.0687	13.7572	12.7374				By MS/MS	By MS/MS	By MS/MS				By MS/MS						By matching		By MS/MS	By matching
FCF2	22.8442	22.8177	23.4104	22.6362	21.6036	0	17.7986	16.8236	18.2302	15.5575	0	0	0	0	0	0	0	0	10.2697	10.8192	0	0	0	0	0	0	0	0	15.5196	14.6151				By MS/MS	By MS/MS	By MS/MS											By MS/MS	By MS/MS
BUD21	23.2661	22.7636	23.9135	24.0098	23.9361	17.1544	19.809	18.7307	0	17.5039	0	0	16.4485	0	14.3276	0	0	0	11.56	10.1141	5.7735	0	0	0	0	18.0761	16.5095	0	16.149	14.7095				By MS/MS	By MS/MS	By MS/MS			By matching	By matching						By matching	By MS/MS	By matching	By matching
FCF1	22.0191	20.8112	22.3641	22.4046	22.2367	18.4683	0	0	0	0	0	0	0	0	0	13.9426	12.9939	11.8508	0	0	0	0	0	0	9.7025	17.7062	16.9448	0	15.4196	0				By MS/MS	By MS/MS	By MS/MS							By matching	By matching	By matching	By matching			By matching
[truncated: 245 more columns]

## Sheet: MS2 signal for normalization
		iBAQ 4808LUM_mirjam_klinge_B504_1_a	iBAQ 4808LUM_mirjam_klinge_B504_2_a	iBAQ 4808LUM_mirjam_klinge_B504_3_a	iBAQ 5443LUM_olga_klinge_1A_a	iBAQ 5443LUM_olga_klinge_1B_a	iBAQ 4808LUM_mirjam_klinge_B503_2_a	iBAQ 4808LUM_mirjam_klinge_B503_3_a	iBAQ 4808LUM_mirjam_klinge_B503_1_a	iBAQ 5443LUM_olga_klinge_3A_a	iBAQ 5443LUM_olga_klinge_3B_a	iBAQ 4808LUM_mirjam_klinge_B502_1_a	iBAQ 4808LUM_mirjam_klinge_B502_2_a	iBAQ 4808LUM_mirjam_klinge_B502_3_a	iBAQ 5443LUM_olga_klinge_4A_a	iBAQ 5443LUM_olga_klinge_4B_a	iBAQ 4808LUM_mirjam_klinge_B495_1_a	iBAQ 4808LUM_mirjam_klinge_B495_2_a	iBAQ 4808LUM_mirjam_klinge_B495_3_a	iBAQ 5443LUM_olga_klinge_5A_a	iBAQ 5443LUM_olga_klinge_5B_a	iBAQ 5443LUM_olga_klinge_8A_rerun	iBAQ 5443LUM_olga_klinge_8B_a	iBAQ 4808LUM_mirjam_klinge_B224_1_a	iBAQ 4808LUM_mirjam_klinge_B224_2_a	iBAQ 4808LUM_mirjam_klinge_B224_3_a	iBAQ 4808LUM_mirjam_klinge_B506_1_a	iBAQ 4808LUM_mirjam_klinge_B506_2_a	iBAQ 4808LUM_mirjam_klinge_B506_3_a	iBAQ 5443LUM_olga_klinge_2A_a	iBAQ 5443LUM_olga_klinge_2B_a	C: Only identified by site	C: Reverse	C: Potential contaminant	C: Identification type 4808LUM_mirjam_klinge_B224_1_a	C: Identification type 4808LUM_mirjam_klinge_B224_2_a	C: Identification type 4808LUM_mirjam_klinge_B224_3_a	C: Identification type 4808LUM_mirjam_klinge_B495_1_a	C: Identification type 4808LUM_mirjam_klinge_B495_2_a	C: Identification type 4808LUM_mirjam_klinge_B495_3_a	C: Identification type 4808LUM_mirjam_klinge_B502_1_a	C: Identification type 4808LUM_mirjam_klinge_B502_2_a	C: Identification type 4808LUM_mirjam_klinge_B502_3_a	C: Identification type 4808LUM_mirjam_klinge_B503_1_a	C: Identification type 4808LUM_mirjam_klinge_B503_2_a	C: Identification type 4808LUM_mirjam_klinge_B503_3_a	C: Identification type 4808LUM_mirjam_klinge_B504_1_a	C: Identification type 4808LUM_mirjam_klinge_B504_2_a	C: Identification type 4808LUM_mirjam_klinge_B504_3_a
Log2 iBAQ signals		21.2996	22.0489	22.5619	23.3691	25.7873	26.6342	26.6917	28.8423	30.4568	29.8094	33.4209	33.0222	33.1824	31.6555	33.0067	24.43	23.8699	23.2223	27.1605	27.0828	24.9428	25.8482	23.7108	25.5757	23.5782	22.388	23.204	22.1769	26.8757	27.0997				By MS/MS	By MS/MS	By MS/MS	By MS/MS	By MS/MS	By matching	By MS/MS	By MS/MS	By MS/MS	By MS/MS	By MS/MS	By MS/MS	By MS/MS	By MS/MS	By MS/MS
Normalization	log2 scaling	-2.4112	-1.6619	-1.1489	-0.3417	2.0765	2.9234	2.9809	5.1315	6.746	6.0986	9.7101	9.3114	9.4716	7.9447	9.2959	0.7192	0.1591	-0.4885	3.4497	3.372	1.232	2.1374	0	1.8649	-0.1326	-1.3228	-0.5068	-1.5339	3.1649	3.3889
	linear scaling	0.187999	0.316023	0.450969	0.789111	4.21783	7.58632	7.89479	35.0538	107.337	68.527	837.59	635.347	709.963	246.373	628.557	1.64627	1.11659	0.712766	10.926	10.3532	2.34892	4.39968	1	3.64243	0.912186	0.399758	0.703782	0.345343	8.96871	10.4752
	*) Signal of MS2 in sample 224_1 was used to normalized across samples.
[truncated: 246 more columns]

## Sheet: ALLDATA (Fig1B) before MS2norm.
Targets		iBAQ 4808LUM_mirjam_klinge_B504_1_a	iBAQ 4808LUM_mirjam_klinge_B504_2_a	iBAQ 4808LUM_mirjam_klinge_B504_3_a	iBAQ 5443LUM_olga_klinge_1A_a	iBAQ 5443LUM_olga_klinge_1B_a	iBAQ 4808LUM_mirjam_klinge_B503_2_a	iBAQ 4808LUM_mirjam_klinge_B503_3_a	iBAQ 4808LUM_mirjam_klinge_B503_1_a	iBAQ 5443LUM_olga_klinge_3A_a	iBAQ 5443LUM_olga_klinge_3B_a	iBAQ 4808LUM_mirjam_klinge_B502_1_a	iBAQ 4808LUM_mirjam_klinge_B502_2_a	iBAQ 4808LUM_mirjam_klinge_B502_3_a	iBAQ 5443LUM_olga_klinge_4A_a	iBAQ 5443LUM_olga_klinge_4B_a	iBAQ 4808LUM_mirjam_klinge_B495_1_a	iBAQ 4808LUM_mirjam_klinge_B495_2_a	iBAQ 4808LUM_mirjam_klinge_B495_3_a	iBAQ 5443LUM_olga_klinge_5A_a	iBAQ 5443LUM_olga_klinge_5B_a	iBAQ 5443LUM_olga_klinge_8A_rerun	iBAQ 5443LUM_olga_klinge_8B_a	iBAQ 4808LUM_mirjam_klinge_B224_1_a	iBAQ 4808LUM_mirjam_klinge_B224_2_a	iBAQ 4808LUM_mirjam_klinge_B224_3_a	iBAQ 4808LUM_mirjam_klinge_B506_1_a	iBAQ 4808LUM_mirjam_klinge_B506_2_a	iBAQ 4808LUM_mirjam_klinge_B506_3_a	iBAQ 5443LUM_olga_klinge_2A_a	iBAQ 5443LUM_olga_klinge_2B_a	C: Only identified by site	C: Reverse	C: Potential contaminant	C: Identification type 4808LUM_mirjam_klinge_B224_1_a	C: Identification type 4808LUM_mirjam_klinge_B224_2_a	C: Identification type 4808LUM_mirjam_klinge_B224_3_a	C: Identification type 4808LUM_mirjam_klinge_B495_1_a	C: Identification type 4808LUM_mirjam_klinge_B495_2_a	C: Identification type 4808LUM_mirjam_klinge_B495_3_a	C: Identification type 4808LUM_mirjam_klinge_B502_1_a	C: Identification type 4808LUM_mirjam_klinge_B502_2_a	C: Identification type 4808LUM_mirjam_klinge_B502_3_a	C: Identification type 4808LUM_mirjam_klinge_B503_1_a	C: Identification type 4808LUM_mirjam_klinge_B503_2_a	C: Identification type 4808LUM_mirjam_klinge_B503_3_a	C: Identification type 4808LUM_mirjam_klinge_B504_1_a	C: Identification type 4808LUM_mirjam_klinge_B504_2_a	C: Identification type 4808LUM_mirjam_klinge_B504_3_a
		-	-	-	-	-	20.9372	20.6969	21.4679	19.2602	21.5796	-	21.0094	20.8592	22.5599	22.6927	-	-	-	17.5025	18.6429	18.8058	18.8473	18.505	19.7674	18.328	-	-	-	17.3467	18.1738				By MS/MS	By MS/MS	By MS/MS	By matching	By matching	By matching	By matching	By MS/MS	By MS/MS	By MS/MS	By MS/MS	By MS/MS	By matching	By matching	By matching
		22.0301	24.2073	22.3875	22.992	23.0484	24.8923	24.8451	25.1185	27.0953	26.9144	25.4734	24.1402	24.4352	27.3364	28.236	23.2012	23.4878	23.521	24.5111	25.3285	22.0519	23.5254	22.2368	21.7981	21.8783	22.6263	23.0793	23.0774	25.436	25.7877				By MS/MS	By MS/MS	By MS/MS	By MS/MS	By MS/MS	By MS/MS	By MS/MS	By MS/MS	By MS/MS	By MS/MS	By MS/MS	By MS/MS	By MS/MS	By MS/MS	By MS/MS
		-	-	-	15.4819	-	-	-	-	-	19.839	-	-	-	-	-	-	-	-	-	19.7193	-	-	-	-	-	-	-	-	17.3585	-
		20.646	22.8871	20.8237	19.8244	20.139	21.5919	21.405	22.2137	24.5008	24.6127	24.0279	23.6117	23.4501	26.0833	25.6392	22.2444	23.0033	22.5815	21.2282	23.3965	20.5474	20.0704	18.6619	18.5991	19.3793	20.8936	21.7674	21.3581	25.1532	24.8485				By MS/MS	By MS/MS	By MS/MS	By MS/MS	By MS/MS	By MS/MS	By MS/MS	By MS/MS	By MS/MS	By MS/MS	By MS/MS	By MS/MS	By MS/MS	By MS/MS	By MS/MS
		-	-	-	16.6687	16.7431	-	-	-	-	17.4548	-	-	-	18.9368	17.8536	-	-	-	16.4216	18.3851	-	-	-	-	-	-	-	-	17.2042	17.8889	+			By matching	By matching	By matching	By matching	By matching	By matching	By matching	By matching	By matching	By matching	By matching	By matching	By matching	By matching	By matching
		21.3648	22.3448	22.3989	23.2811	23.3802	23.3619	22.8809	22.9194	24.9121	25.4113	23.4154	23.1454	23.566	25.3138	25.4572	22.8316	23.2594	22.9605	22.7974	25.7301	22.1397	21.8191	21.1915	20.7658	21.4523	22.4872	22.4916	22.2977	24.553	24.7133				By MS/MS	By MS/MS	By MS/MS	By MS/MS	By MS/MS	By MS/MS	By MS/MS	By MS/MS	By MS/MS	By MS/MS	By MS/MS	By MS/MS	By MS/MS	By MS/MS	By MS/MS
		17.6544	17.872	19.1409	19.0113	19.467	18.5032	18.8399	18.8056	21.1453	21.222	16.8025	18.7535	19.0992	20.9895	20.0813	18.4735	18.8319	18.9059	19.4468	22.5057	15.7653	18.1076	17.3263	17.8943	17.6773	19.7245	18.5626	19.0734	21.071	21.0017				By MS/MS	By MS/MS	By MS/MS	By MS/MS	By MS/MS	By MS/MS	By matching	By MS/MS	By MS/MS	By MS/MS	By MS/MS	By MS/MS	By MS/MS	By MS/MS	By MS/MS
		-	-	-	-	18.7142	-	-	-	20.8287	21.6628	-	-	-	20.0743	-	-	-	-	17.375	23.4459	-	-	-	-	-	-	-	-	19.2765	20.3548
		17.5327	17.984	16.606	19.9811	20.2259	19.1503	19.8151	17.9519	21.3084	21.8	16.7283	17.4402	16.5598	21.8247	22.2269	17.7823	18.2824	17.8576	19.9738	23.3116	17.7483	18.1561	17.2333	17.4776	17.0622	17.0511	17.1301	18.3584	21.4131	21.4893				By MS/MS	By MS/MS	By MS/MS	By MS/MS	By MS/MS	By MS/MS	By MS/MS	By MS/MS	By MS/MS	By MS/MS	By MS/MS	By MS/MS	By MS/MS	By MS/MS	By MS/MS
		15.3418	18.7567	18.0715	20.6852	20.7372	18.1697	19.1133	18.7069	22.128	22.8551	16.4688	18.0803	18.8516	21.7988	22.8498	18.6668	18.9904	18.5429	20.4099	24.4116	18.0501	18.6241	17.5916	18.0236	16.6968	19.3283	17.9094	18.8231	21.7313	21.7321				By MS/MS	By MS/MS	By MS/MS	By MS/MS	By MS/MS	By MS/MS	By matching	By MS/MS	By MS/MS	By MS/MS	By MS/MS	By MS/MS	By matching	By MS/MS	By MS/MS
		15.6149	17.6179	17.8809	-	17.6981	18.5373	17.6201	18.6741	19.9428	20.3459	17.8364	19.6637	20.2488	20.197	20.637	16.5625	15.9398	16.4939	16.4859	21.3825	15.6122	-	13.5992	-	16.2396	17.2892	15.8284	16.1465	18.1481	19.2662				By MS/MS		By matching	By MS/MS	By MS/MS	By matching	By matching	By MS/MS	By MS/MS	By MS/MS	By MS/MS	By MS/MS	By MS/MS	By MS/MS	By MS/MS
		15.0969	-	16.2071	16.9234	17.7021	17.6859	-	-	19.0367	19.5115	-	-	-	-	20.7977	16.2088	16.8561	-	17.5681	21.4282	16.6759	17.802	-	-	14.717	15.868	-	16.4971	19.5425	19.5326						By matching	By MS/MS	By MS/MS						By matching		By MS/MS		By MS/MS
		15.1633	16.7414	16.4068	20.3332	18.6155	17.3689	17.3765	16.5343	20.6056	20.9747	-	16.3215	16.7367	20.7656	21.8378	17.144	17.3608	16.5144	19.5168	22.9445	17.5975	17.2841	16.4486	16.8789	16.1568	17.8847	16.3934	17.2474	20.7892	20.9582				By MS/MS	By MS/MS	By MS/MS	By MS/MS	By MS/MS	By MS/MS	By MS/MS	By MS/MS	By MS/MS	By MS/MS	By MS/MS	By MS/MS	By MS/MS	By MS/MS	By MS/MS
		17.3896	19.7908	19.7508	20.9349	20.9915	20.2049	20.1929	20.7382	22.765	23.3882	20.9384	21.0555	20.8981	23.1947	23.8551	20.2068	19.9692	20.3862	20.4366	25.0414	19.1112	19.518	18.483	17.2504	17.2118	19.8279	20.2363	20.4703	22.468	22.2704				By MS/MS	By MS/MS	By MS/MS	By MS/MS	By MS/MS	By MS/MS	By MS/MS	By MS/MS	By MS/MS	By MS/MS	By MS/MS	By MS/MS	By MS/MS	By MS/MS	By MS/MS
		-	-	-	18.8163	19.4288	17.3997	18.0106	-	20.6983	21.3327	-	-	-	21.0393	18.0026	-	-	15.5921	18.4839	24.2048	16.4887	15.7525	-	-	-	18.1181	16.1307	17.4159	18.9815	19.4307						By MS/MS	By MS/MS		By MS/MS					By MS/MS	By MS/MS
		19.0089	20.4314	19.5205	19.4779	19.3414	20.9895	19.434	20.5087	22.7562	23.7424	19.6016	20.9439	19.1589	22.5833	23.829	18.0761	20.0037	19.7099	18.7126	23.9311	15.0411	17.8478	16.0792	17.0065	18.0317	19.7649	19.5385	18.072	22.1836	22.1543				By MS/MS	By MS/MS	By MS/MS	By MS/MS	By MS/MS	By MS/MS	By MS/MS	By MS/MS	By MS/MS	By MS/MS	By MS/MS	By MS/MS	By MS/MS	By MS/MS	By MS/MS
		20.9548	22.2155	22.0658	21.903	22.4183	24.2836	24.2138	24.4519	27.0255	27.3004	25.7405	26.8646	26.8858	28.3056	28.7336	21.5686	21.6266	21.8531	22.5677	23.3965	19.5831	21.2431	19.4206	19.8146	19.3608	21.6746	21.5788	21.5796	24.6595	24.7449				By MS/MS	By MS/MS	By MS/MS	By MS/MS	By MS/MS	By MS/MS	By MS/MS	By MS/MS	By MS/MS	By MS/MS	By MS/MS	By MS/MS	By MS/MS	By MS/MS	By MS/MS
		17.9091	19.4261	19.4451	17.7148	19.4655	20.8154	21.3619	19.6446	23.3279	23.9933	22.971	22.4342	22.4694	23.5774	23.1636	19.475	19.9586	19.9296	18.963	21.6851	18.5606	18.3768	15.686	-	16.3152	18.9611	19.3035	19.0594	23.2511	23.8125				By matching		By MS/MS	By MS/MS	By MS/MS	By MS/MS	By MS/MS	By MS/MS	By MS/MS	By MS/MS	By MS/MS	By MS/MS	By MS/MS	By MS/MS	By MS/MS
		21.2258	23.5082	23.4625	21.8952	22.4565	22.6564	22.6353	22.3498	24.9607	24.5274	24.3351	24.32	23.4588	25.5999	24.9913	21.4688	22.766	22.4885	23.7908	24.6214	21.7051	22.4027	21.2596	22.078	22.189	22.4589	22.6368	22.6599	24.4547	24.6763				By MS/MS	By MS/MS	By MS/MS	By MS/MS	By MS/MS	By MS/MS	By MS/MS	By MS/MS	By MS/MS	By MS/MS	By MS/MS	By MS/MS	By MS/MS	By MS/MS	By MS/MS
		20.8182	23.1961	22.6635	21.3432	20.9939	22.9564	22.8877	23.5126	23.5279	23.5772	23.562	24.0592	23.9549	23.8248	24.3175	22.2595	22.6218	22.2176	22.2648	22.9267	19.8573	21.137	20.0913	22.3151	19.4131	22.3134	22.0344	22.0411	22.8766	23.2922				By MS/MS	By MS/MS	By MS/MS	By MS/MS	By MS/MS	By MS/MS	By MS/MS	By MS/MS	By MS/MS	By MS/MS	By MS/MS	By MS/MS	By MS/MS	By MS/MS	By MS/MS
		21.7354	22.9899	22.6021	22.8512	23.2968	25.2316	24.915	24.9261	27.1388	26.9448	26.2085	25.9831	26.3461	27.8589	28.371	22.7656	22.7721	23.1255	23.4139	23.9617	23.3685	24.8239	22.3403	23.8552	22.6404	22.18	22.4904	22.1895	25.1225	25.0849				By MS/MS	By MS/MS	By MS/MS	By MS/MS	By MS/MS	By MS/MS	By MS/MS	By MS/MS	By MS/MS	By MS/MS	By MS/MS	By MS/MS	By MS/MS	By MS/MS	By MS/MS
		16.6187	-	16.2487	-	-	-	-	-	17.3347	19.4852	18.6646	19.3755	20.0313	18.8512	18.7197	18.1016	18.8548	16.9572	17.6126	15.8508	-	15.8832	-	-	-	15.9595	17.7231	16.3077	19.4162	20.0599							By MS/MS	By MS/MS	By matching	By MS/MS	By MS/MS	By MS/MS			By MS/MS	By MS/MS		By matching
		-	-	-	-	-	-	-	-	-	15.6698	-	-	-	-	-	-	-	-	14.9916	17.0441	-	-	-	-	-	-	-	-	15.2921	16.0564				By matching	By matching	By matching		By matching	By matching	By matching	By matching	By matching	By MS/MS	By matching	By MS/MS	By matching	By matching	By matching
		-	-	14.6275	15.6199	-	-	-	-	-	-	-	-	-	-	-	-	15.1787	15.3985	-	16.4898	-	-	14.8937	-	15.3222	15.1711	-	-	-	-				By MS/MS		By MS/MS		By matching	By matching									By matching
		20.7191	22.2136	22.6672	21.9686	22.4744	24.3182	23.6668	24.0604	24.779	24.9748	25.5792	24.884	24.8704	25.5597	25.7368	23.0732	22.8853	23.2389	22.4987	25.0291	19.7753	21.783	20.935	21.5827	20.377	22.3823	22.8119	22.282	23.8385	24.5665				By MS/MS	By MS/MS	By MS/MS	By MS/MS	By MS/MS	By MS/MS	By MS/MS	By MS/MS	By MS/MS	By MS/MS	By MS/MS	By MS/MS	By MS/MS	By MS/MS	By MS/MS
		-	-	-	-	15.3578	19.5035	19.3206	20.1323	20.3199	19.7497	22.5412	22.0265	22.2291	20.4737	20.5224	-	-	-	14.0948	-	-	15.6311	-	-	-	-	15.8131	15.8132	14.82	17.169										By MS/MS	By MS/MS	By MS/MS	By MS/MS	By MS/MS	By MS/MS
		-	-	-	17.2946	16.5731	-	-	-	19.3045	19.8029	-	-	-	20.4827	17.2225	-	-	-	17.1029	20.4258	14.1855	15.0851	-	-	-	-	-	-	17.6949	19.7094													By MS/MS
		23.7674	25.5726	25.2437	24.8987	26.6736	29.2054	29.0723	29.109	31.11	31.2385	31.401	31.3974	31.5377	32.3562	33.0178	24.9359	25.3495	25.2697	27.3012	27.6923	25.7168	26.509	24.117	25.3996	24.2745	25.3673	25.3724	25.295	28.1694	28.1238				By MS/MS	By MS/MS	By MS/MS	By MS/MS	By MS/MS	By MS/MS	By MS/MS	By MS/MS	By MS/MS	By MS/MS	By MS/MS	By MS/MS	By MS/MS	By MS/MS	By MS/MS
		18.2611	21.1221	21.0028	20.6649	21.2825	20.9587	21.0035	21.2867	23.044	23.0193	21.0695	22.5618	21.7954	22.8643	23.1651	20.5093	20.3117	19.7224	20.8973	23.8921	19.7793	20.9098	18.6185	20.3704	19.0785	19.2534	20.4163	21.6047	23.0533	22.8911				By MS/MS	By MS/MS	By MS/MS	By MS/MS	By MS/MS	By MS/MS	By MS/MS	By MS/MS	By MS/MS	By MS/MS	By MS/MS	By MS/MS	By MS/MS	By MS/MS	By MS/MS
		16.8298	16.0274	-	17.4736	18.1273	19.4245	18.327	17.9603	20.5781	20.6392	17.5986	19.0842	19.4885	21.7278	21.3279	16.7471	18.623	17.2244	18.2142	22.0093	16.1146	18.4548	16.7819	16.1805	17.8261	16.687	-	15.1953	20.4949	20.8963				By MS/MS	By matching	By MS/MS	By MS/MS	By MS/MS	By MS/MS	By MS/MS	By MS/MS	By MS/MS	By MS/MS	By MS/MS	By MS/MS	By matching	By MS/MS
		19.9249	22.1666	21.7234	21.5197	21.2167	23.3764	23.2371	23.2966	25.4851	25.9775	25.3653	24.9002	24.0091	26.9842	27.5754	21.2627	21.8997	21.8143	22.4309	23.7236	18.9147	21.7486	19.5357	20.7825	19.4935	21.3347	21.3659	20.7739	24.5409	24.3597				By MS/MS	By MS/MS	By MS/MS	By MS/MS	By MS/MS	By MS/MS	By MS/MS	By MS/MS	By MS/MS	By MS/MS	By MS/MS	By MS/MS	By MS/MS	By MS/MS	By MS/MS
		23.0036	24.6534	24.6177	23.3985	24.0263	25.9723	25.6271	25.719	27.2109	27.3513	25.5996	25.5516	25.7962	26.8204	27.1934	24.2797	23.6325	24.4615	24.8515	25.7998	22.8782	24.1727	22.8757	23.4178	22.7573	23.795	22.8223	23.5865	26.3444	26.5687				By MS/MS	By MS/MS	By MS/MS	By MS/MS	By MS/MS	By MS/MS	By MS/MS	By MS/MS	By MS/MS	By MS/MS	By MS/MS	By MS/MS	By MS/MS	By MS/MS	By MS/MS
		-	-	-	19.4907	19.3625	20.1592	21.6821	19.7272	22.0441	23.7371	20.8524	20.5214	20.3429	-	24.3754	17.9181	19.4962	19.4898	21.0611	20.7969	18.1083	20.9412	17.4061	18.6857	17.126	17.6444	18.5792	20.0331	22.6781	22.0194				By matching	By matching	By matching	By matching	By matching	By matching	By matching	By MS/MS	By matching	By matching	By MS/MS	By MS/MS
		16.9485	17.6948	17.1866	-	-	17.996	17.6597	16.1737	16.0222	16.8229	-	17.1069	16.9523	-	16.1129	18.5349	17.6364	16.5731	-	19.3354	-	-	17.4624	-	17.8832	17.3445	-	14.9097	16.8756	16.6355				By matching		By matching	By matching	By matching	By matching		By MS/MS	By matching	By matching	By MS/MS	By MS/MS	By matching	By matching	By matching
		-	-	-	-	16.1312	16.0315	-	-	-	15.654	17.3425	-	17.8136	17.8279	18.1429	13.9813	17.1423	16.5439	16.3773	20.8223	-	-	-	-	-	16.0502	16.1001	-	17.0083	18.0673							By matching	By MS/MS	By MS/MS	By matching		By matching		By MS/MS
		-	-	-	-	-	-	-	-	16.9666	17.1427	-	-	-	16.02	-	-	-	-	-	20.2841	-	-	-	-	-	-	-	-	-	16.8976
		-	-	-	-	-	-	-	-	18.1922	19.0814	-	-	-	-	-	-	-	-	-	21.7619	15.2441	-	-	-	-	-	-	-	19.2946	19.041
		20.706	24.0648	23.8252	20.7957	23.5713	26.3232	25.8503	25.9046	27.5956	27.2746	27.9231	27.8586	28.2518	27.9298	28.6022	23.3632	23.2802	23.7367	22.3098	23.1098	21.6122	20.6521	19.3751	22.4076	19.6585	23.8614	21.8525	23.1667	25.1341	26.3289				By MS/MS	By MS/MS	By MS/MS	By MS/MS	By MS/MS	By MS/MS	By MS/MS	By MS/MS	By MS/MS	By MS/MS	By MS/MS	By MS/MS	By MS/MS	By MS/MS	By MS/MS
		21.9874	23.128	22.3877	18.9674	20.5336	23.3019	23.1641	23.5539	24.7272	24.5048	24.7306	24.3931	25.0089	23.0311	21.6477	20.6455	21.2579	21.1486	20.2566	22.9581	19.5879	19.4554	21.1859	22.1977	21.5583	21.2241	21.3715	22.3623	22.5804	23.8535				By MS/MS	By MS/MS	By MS/MS	By MS/MS	By MS/MS	By MS/MS	By MS/MS	By MS/MS	By MS/MS	By MS/MS	By MS/MS	By MS/MS	By MS/MS	By MS/MS	By MS/MS
		20.5807	21.8013	21.907	20.729	21.325	22.9931	22.0648	22.925	24.567	24.6142	24.1746	23.9573	24.0588	24.6052	25.2429	20.7434	21.3031	21.588	22.3744	23.1375	21.7772	21.8824	19.6663	20.4396	20.5441	20.8628	21.3454	21.4733	23.9228	24.1418				By MS/MS	By MS/MS	By MS/MS	By MS/MS	By MS/MS	By MS/MS	By MS/MS	By MS/MS	By MS/MS	By MS/MS	By MS/MS	By MS/MS	By MS/MS	By MS/MS	By MS/MS
		20.4777	21.6688	21.1067	20.5289	21.2119	21.3764	21.0794	22.2554	24.1382	24.7605	-	20.968	-	23.629	24.2545	21.0413	21.2832	21.0946	22.0649	23.065	20.2831	21.5843	20.162	-	19.7419	19.9509	20.0708	20.8749	23.3357	23.9307				By MS/MS		By MS/MS	By MS/MS	By MS/MS	By MS/MS	By MS/MS	By matching		By MS/MS	By MS/MS	By MS/MS	By MS/MS	By MS/MS	By MS/MS
		21.2047	23.3081	23.4738	22.0315	22.6983	24.5316	23.5552	23.857	25.2624	25.452	25.1262	24.6291	24.7871	25.3638	25.8647	22.0102	22.5899	22.1382	23.6323	24.619	21.5389	22.4344	21.3106	21.6982	20.958	22.4827	22.0791	22.0559	24.4605	24.749				By MS/MS	By MS/MS	By MS/MS	By MS/MS	By MS/MS	By MS/MS	By MS/MS	By MS/MS	By MS/MS	By MS/MS	By MS/MS	By MS/MS	By MS/MS	By MS/MS	By MS/MS
		14.368	-	-	17.406	-	-	-	-	18.0525	18.587	-	-	-	-	-	-	-	-	-	21.3272	15.1375	13.8329	-	16.1208	-	-	-	-	17.6695	18.2958					By MS/MS											By matching
		19.1534	21.0662	20.17	20.9824	21.3736	22.1218	-	-	24.5897	25.3359	22.6244	22.7836	22.7782	24.726	25.9095	19.9992	19.903	20.0363	22.4735	23.012	20.8444	21.9272	19.586	20.8311	19.2499	19.0642	19.1373	19.6645	23.4936	24.1151				By MS/MS	By MS/MS	By MS/MS	By MS/MS	By MS/MS	By MS/MS	By MS/MS	By MS/MS	By MS/MS	By matching	By MS/MS	By matching	By MS/MS	By MS/MS	By MS/MS
		17.9232	19.5243	-	18.9512	19.0497	19.466	19.3275	19.4688	20.4577	22.9689	21.2477	21.7323	20.9404	23.9254	25.3946	19.1063	18.9723	18.9274	19.8926	21.8909	17.2805	18.7367	16.7515	16.5684	16.0826	-	17.5959	18.116	21.6081	21.4632				By matching	By matching	By MS/MS	By MS/MS	By MS/MS	By MS/MS	By MS/MS	By MS/MS	By MS/MS	By MS/MS	By MS/MS	By MS/MS	By MS/MS	By matching
		16.3848	22.6791	23.0504	-	-	23.7162	24.0039	23.7905	24.3467	24.4237	23.9901	23.949	23.8238	24.5433	25.3643	22.3231	19.8035	21.6888	20.0967	20.0993	17.122	19.4351	15.8928	20.6659	-	22.2477	21.5662	17.2441	21.7007	22.6403				By matching	By matching	By matching	By MS/MS	By MS/MS	By MS/MS	By MS/MS	By MS/MS	By MS/MS	By MS/MS	By MS/MS	By MS/MS	By MS/MS	By MS/MS	By MS/MS
		16.6131	19.6496	20.1209	-	-	20.7471	22.3582	22.5737	24.4487	24.66	-	23.6279	23.9	25.2349	25.0126	20.378	20.1965	20.1471	-	-	17.2843	18.7314	-	-	-	19.1181	19.637	-	21.8262	21.6613				By matching	By MS/MS	By MS/MS	By MS/MS	By MS/MS	By MS/MS	By MS/MS	By MS/MS	By MS/MS	By MS/MS	By MS/MS	By MS/MS	By MS/MS	By MS/MS	By MS/MS
		21.8036	23.8801	23.5698	22.4136	22.2446	24.0615	24.0109	23.9449	26.766	26.6611	25.0892	25.1461	24.7769	27.2149	28.2233	23.4777	23.4461	22.8238	24.6697	26.3121	20.7217	23.0072	22.2533	23.5532	22.0089	22.9607	23.0175	23.0119	26.3525	26.1244				By MS/MS	By MS/MS	By MS/MS	By MS/MS	By MS/MS	By MS/MS	By MS/MS	By MS/MS	By MS/MS	By MS/MS	By MS/MS	By MS/MS	By MS/MS	By MS/MS	By MS/MS
		19.9112	20.697	20.5112	19.0829	19.8013	25.2643	23.8115	23.2679	26.4279	26.877	26.0511	26.3544	25.638	27.4056	27.0379	20.6467	20.9994	20.5872	22.6661	22.8481	18.7671	21.9346	18.4015	20.1264	19.296	20.2595	19.9938	19.9804	22.6995	24.0159				By matching	By MS/MS	By matching	By matching	By MS/MS	By MS/MS	By MS/MS	By MS/MS	By MS/MS	By MS/MS	By MS/MS	By MS/MS	By MS/MS	By matching	By MS/MS
		-	-	-	-	-	19.6201	19.481	17.7108	20.7277	22.2056	19.2508	19.47	20.0587	22.1617	23.4302	-	-	-	20.0773	19.9834	-	18.0836	17.0938	15.9976	-	-	-	18.0436	19.4239	21.2182				By matching	By matching	By MS/MS	By matching	By matching	By MS/MS	By matching	By matching	By matching	By matching	By matching	By MS/MS	By matching	By matching	By matching
		22.3056	23.8006	23.241	22.4525	23.3147	24.7893	24.9306	25.0662	25.6846	26.4256	24.5539	25.1404	25.2959	25.7975	26.9828	23.36	23.9397	23.2828	24.3853	25.9034	22.2936	23.5453	21.6548	21.8878	21.9121	22.7934	23.6589	23.2801	25.6742	25.9088				By MS/MS	By MS/MS	By MS/MS	By MS/MS	By MS/MS	By MS/MS	By MS/MS	By MS/MS	By MS/MS	By MS/MS	By MS/MS	By MS/MS	By MS/MS	By MS/MS	By MS/MS
		-	-	-	-	-	-	-	-	18.4556	18.2984	20.293	-	-	22.2179	22.9986	-	-	-	-	-	-	-	-	-	-	-	-	-	-	-										By MS/MS	By MS/MS
		19.4186	20.4384	20.6142	20.4477	20.8587	23.1328	22.8735	23.0555	24.1544	24.0732	24.648	24.3639	24.3182	24.727	25.1438	19.7482	20.3604	19.5674	21.2518	22.3111	19.7827	20.9791	18.7736	20.7634	18.569	20.4978	19.6078	16.7945	22.6301	22.8749				By MS/MS	By MS/MS	By MS/MS	By MS/MS	By MS/MS	By MS/MS	By MS/MS	By MS/MS	By MS/MS	By MS/MS	By MS/MS	By MS/MS	By MS/MS	By MS/MS	By MS/MS
		19.6317	20.9469	21.0072	19.4791	21.1543	25.2262	24.6138	24.805	26.021	25.8262	27.0273	27.1167	27.1852	27.7794	28.4232	20.4992	20.1744	20.7035	22.0249	22.641	22.2517	24.0278	22.4901	23.3641	22.4495	20.2816	19.1608	19.8726	23.0979	23.2656				By MS/MS	By MS/MS	By MS/MS	By MS/MS	By MS/MS	By MS/MS	By MS/MS	By MS/MS	By MS/MS	By MS/MS	By MS/MS	By MS/MS	By MS/MS	By MS/MS	By MS/MS
		21.345	23.3729	22.8872	22.3489	23.9537	28.753	28.455	28.441	28.9117	29.3862	31.3186	31.1055	31.2655	31.0885	31.7933	23.3296	23.5322	23.1915	24.693	24.5133	22.3941	23.838	20.9782	22.9692	21.7188	21.1885	21.3311	21.0036	22.9689	23.9263				By MS/MS	By MS/MS	By MS/MS	By MS/MS	By MS/MS	By MS/MS	By MS/MS	By MS/MS	By MS/MS	By MS/MS	By MS/MS	By MS/MS	By MS/MS	By MS/MS	By MS/MS
		16.5944	17.8754	18.3153	17.5111	21.1507	24.0727	24.6012	23.4135	26.3251	26.1089	26.5004	24.7758	25.1331	25.8762	26.9135	16.8306	18.9708	17.6687	21.8064	23.8389	22.6661	22.8302	17.3792	17.7803	16.7341	17.49	17.2239	19.3991	23.9261	23.941				By MS/MS	By MS/MS	By MS/MS	By matching	By matching	By matching	By MS/MS	By MS/MS	By MS/MS	By MS/MS	By MS/MS	By MS/MS	By matching	By matching	By MS/MS
		-	-	-	-	-	-	-	-	-	18.8645	-	-	-	-	-	-	-	-	-	20.8172	-	-	-	-	-	-	-	-	-	16.9309
		17.4506	18.8504	19.3894	20.007	19.4158	19.4238	19.2826	19.6267	21.0803	21.9872	19.1136	15.0015	17.0094	21.4288	21.6502	19.014	19.419	19.1442	19.9137	23.4535	18.2297	18.9067	18.4581	19.233	18.981	18.6179	17.8546	18.3766	21.6017	21.6565				By MS/MS	By MS/MS	By MS/MS	By MS/MS	By MS/MS	By MS/MS	By matching	By MS/MS	By MS/MS	By MS/MS	By MS/MS	By MS/MS	By MS/MS	By MS/MS	By MS/MS
		19.1263	20.3272	20.444	20.0534	21.8308	25.7158	25.2998	25.9584	25.8854	26.0518	27.291	27.897	27.8075	28.9235	30.3158	19.7341	20.2374	19.8994	22.2437	22.5503	20.9704	22.3647	19.7026	20.8964	20.1425	17.5664	17.118	17.7338	21.3648	20.8307				By MS/MS	By MS/MS	By MS/MS	By matching	By MS/MS	By matching	By MS/MS	By MS/MS	By MS/MS	By MS/MS	By MS/MS	By MS/MS	By matching	By MS/MS	By matching
		-	-	13.1081	-	-	17.4563	17.5889	17.5892	-	-	15.1744	15.3196	15.227	-	-	-	-	-	-	-	-	-	-	-	-	-	-	-	-	-										By matching	By matching	By matching	By MS/MS	By MS/MS	By MS/MS			By matching
		14.2829	-	-	-	16.4176	16.6389	18.0899	17.3031	19.9232	20.7163	-	18.1099	18.0888	20.9467	21.302	-	16.6664	15.7266	17.2572	21.0311	-	-	14.4219	-	-	-	-	-	18.0832	18.0893				By matching				By MS/MS	By matching		By MS/MS	By MS/MS	By MS/MS	By MS/MS	By MS/MS	By matching
		-	-	-	14.2835	13.842	-	-	-	14.7744	17.5039	-	-	-	18.0313	18.9593	-	-	-	16.5454	18.5587	13.6923	14.3222	-	-	-	-	-	-	17.5618	18.6895								By MS/MS								By MS/MS		By MS/MS
		-	-	12.8105	-	12.0881	18.6426	16.9514	17.79	16.9988	17.7701	16.0427	17.2148	16.257	-	-	-	-	12.8937	-	13.6064	-	-	12.2079	13.1913	-	-	11.6431	-	13.2243	14.0417				By matching	By matching				By matching	By matching	By MS/MS	By MS/MS	By MS/MS	By MS/MS	By MS/MS			By matching
		15.5499	17.4853	-	19.3894	19.3323	15.7026	16.6427	15.605	19.2303	21.0338	-	16.647	17.9528	19.4616	21.0527	16.7329	17.1891	17.1177	18.3812	22.3699	17.2914	18.9382	13.8098	-	-	17.364	16.1349	17.0161	21.0936	20.1718				By MS/MS			By MS/MS	By MS/MS	By MS/MS	By MS/MS	By MS/MS	By MS/MS	By matching	By MS/MS	By MS/MS	By MS/MS	By MS/MS	By MS/MS
		-	-	13.861	14.2467	12.8874	13.9765	13.9096	-	15.8936	17.5552	-	-	-	15.8121	17.0907	-	-	-	15.2377	18.0862	12.9906	14.6245	-	-	-	-	-	15.3264	17.9858	18.2792								By MS/MS	By MS/MS				By MS/MS	By MS/MS	By MS/MS			By MS/MS
		13.8572	17.064	16.2548	-	16.7879	19.4071	19.1548	19.6429	25.6541	25.1669	26.1891	25.7681	26.0316	28.3587	28.7494	15.094	-	-	22.2886	20.9998	-	-	-	-	-	16.7128	-	-	20.3972	21.7081							By MS/MS		By MS/MS	By MS/MS	By MS/MS	By MS/MS	By MS/MS	By MS/MS	By MS/MS	By MS/MS	By MS/MS	By MS/MS
		-	-	-	16.4511	17.2587	17.1906	16.0869	15.3228	17.3086	18.051	-	-	15.9897	17.1145	19.8516	14.504	16.7336	17.5123	16.6723	20.4657	-	15.6821	14.9048	16.1605	13.8999	-	-	15.2569	18.6969	18.8357				By matching	By matching	By matching	By MS/MS	By MS/MS	By MS/MS			By matching	By MS/MS	By MS/MS	By MS/MS		By MS/MS
		-	-	-	-	-	-	-	-	14.4674	17.314	-	-	-	15.8759	-	-	-	-	-	18.7508	-	-	-	-	-	-	-	-	-	-
		20.7484	20.7278	21.4487	21.1061	21.2776	25.726	25.6166	25.8998	27.3734	27.4914	26.1909	25.9496	25.8671	27.1137	27.6751	20.573	20.5098	20.9996	22.6092	24.2133	23.3318	24.8042	21.3695	21.4144	21.4445	20.5714	20.3739	21.0311	25.4494	25.2923				By MS/MS	By MS/MS	By MS/MS	By MS/MS	By MS/MS	By MS/MS	By MS/MS	By MS/MS	By MS/MS	By MS/MS	By MS/MS	By MS/MS	By MS/MS	By MS/MS	By MS/MS
		-	-	-	17.1494	15.9245	15.3182	15.9451	16.1565	-	16.0425	20.3143	17.5724	18.1985	-	17.4481	-	13.6307	16.548	-	17.6666	-	-	-	-	-	15.998	12.3093	16.0652	16.1781	15.915								By MS/MS	By MS/MS	By MS/MS	By MS/MS	By matching	By matching	By MS/MS	By matching
		14.9045	16.5559	16.5705	19.434	20.8791	21.8955	21.645	20.9218	24.1223	24.0529	18.0412	20.4199	21.1466	23.3619	23.1471	18.7305	17.9132	18.0626	18.2958	17.8368	16.4289	18.4042	14.3359	-	15.0205	15.9007	16.7474	16.0192	23.314	23.8603				By matching		By matching	By MS/MS	By MS/MS	By MS/MS	By MS/MS	By MS/MS	By MS/MS	By MS/MS	By MS/MS	By MS/MS	By matching	By MS/MS	By matching
		-	15.6595	-	16.3456	16.6789	15.4038	15.1977	-	18.6634	19.4687	-	-	-	18.6047	19.728	-	15.7503	16.4569	17.9918	20.8396	-	16.1389	14.3818	-	14.7062	-	-	-	16.1524	17.6866				By matching		By matching		By MS/MS	By MS/MS					By MS/MS	By MS/MS		By matching
		-	-	-	15.0797	-	-	-	-	15.8861	-	-	-	-	-	-	-	-	-	15.0677	19.3808	-	-	-	-	-	-	-	-	16.596	15.5221
		-	-	-	-	-	-	-	-	-	15.0207	-	-	-	-	-	14.6792	-	14.5891	-	13.4131	-	13.1466	-	-	-	-	-	-	14.0257	15.569							By MS/MS	By MS/MS	By MS/MS
		12.6648	14.6424	15.0163	-	-	15.3854	15	15.4065	-	-	-	16.4079	-	-	-	14.0148	14.4504	13.8392	-	-	12.7781	13.5881	12.1681	-	12.9064	14.0804	13.4795	14.0071	-	-				By MS/MS		By MS/MS	By MS/MS	By MS/MS	By MS/MS		By MS/MS		By MS/MS	By MS/MS	By MS/MS	By matching	By MS/MS	By MS/MS
		-	-	-	-	16.2935	15.8585	15.3346	15.4317	22.1571	21.8018	-	-	-	22.6001	22.9654	-	14.5101	14.5886	17.9401	18.5488	-	-	-	-	-	-	-	-	19.7121	19.7386								By matching	By matching				By matching	By MS/MS	By matching
		-	16.2024	16.7765	-	-	17.694	18.2012	18.6443	19.7128	19.5611	17.9307	18.702	-	19.6058	20.0025	13.0468	-	-	-	18.4405	-	-	-	-	-	15.8249	13.7255	-	17.2785	17.4535							By MS/MS			By MS/MS	By MS/MS		By MS/MS	By MS/MS	By MS/MS		By MS/MS	By MS/MS
		-	-	-	-	15.6426	-	-	-	19.0384	20.2449	-	-	-	-	-	-	-	-	14.2104	20.5028	-	-	-	-	-	-	-	-	16.1501	18.8591
		13.4358	13.6484	17.385	17.562	17.3102	17.3463	-	-	17.5665	17.544	18.056	-	18.0381	16.9674	17.4473	-	18.0488	17.3114	16.3333	16.7307	-	-	-	-	15.4742	17.412	-	17.522	16.6712	17.6591						By matching		By MS/MS	By MS/MS	By MS/MS	By MS/MS	By MS/MS		By MS/MS		By matching	By MS/MS	By MS/MS
		-	-	-	-	-	-	-	-	-	-	-	-	-	-	-	-	-	-	15.6562	18.4775	-	-	-	-	-	-	-	-	16.6784	16.3864
		21.263	22.756	22.8295	22.5266	22.6351	26.0844	25.4494	25.923	27.2512	27.4229	27.0971	25.5127	26.6301	27.6388	27.9976	21.9796	22.0981	22.477	23.2113	23.8631	21.2787	23.6892	20.7707	21.2501	20.5712	22.2808	22.1165	21.82	25.2498	25.2777				By MS/MS	By MS/MS	By MS/MS	By MS/MS	By MS/MS	By MS/MS	By MS/MS	By MS/MS	By MS/MS	By MS/MS	By MS/MS	By MS/MS	By MS/MS	By MS/MS	By MS/MS
		-	-	-	-	-	19.8605	18.7314	18.7544	-	18.9562	-	20.1662	-	-	-	-	-	-	-	18.2495	-	-	-	-	15.9136	-	-	-	-	-				By matching	By matching	By matching	By matching	By matching	By matching	By matching	By matching	By matching	By MS/MS	By MS/MS	By MS/MS	By matching	By matching	By matching
		21.089	22.7453	22.3492	21.6716	22.4473	23.2318	23.0561	23.4805	24.8767	25.0905	23.7542	23.929	23.658	25.3777	26.2782	21.9955	22.535	22.4589	23.3261	23.9565	21.3617	22.6046	21.2308	22.0479	19.7718	21.3078	22.533	22.5813	24.3215	24.5831				By MS/MS	By MS/MS	By MS/MS	By MS/MS	By MS/MS	By MS/MS	By MS/MS	By MS/MS	By MS/MS	By MS/MS	By MS/MS	By MS/MS	By MS/MS	By MS/MS	By MS/MS
		20.1934	21.7477	20.9176	18.4961	-	24.8618	25.202	25.2553	25.8536	25.3827	25.7038	25.7392	26.0841	25.5819	26.1097	21.0585	20.0485	20.6598	21.0216	22.554	23.6955	24.6359	22.9154	24.0365	23.3789	19.9448	20.1772	19.2995	23.6244	24.0033				By MS/MS	By MS/MS	By MS/MS	By MS/MS	By MS/MS	By MS/MS	By MS/MS	By MS/MS	By MS/MS	By MS/MS	By MS/MS	By MS/MS	By MS/MS	By MS/MS	By MS/MS
		22.1865	24.1268	22.7734	22.8225	23.6638	24.4184	24.2726	24.5871	26.6503	26.5456	24.3412	25.3643	24.802	26.7388	26.934	22.9261	23.2734	23.1916	24.7712	25.5369	22.1017	23.9981	22.1897	21.7726	21.8894	22.3084	22.2929	23.2954	26.053	25.9379				By MS/MS	By MS/MS	By MS/MS	By MS/MS	By MS/MS	By MS/MS	By MS/MS	By MS/MS	By MS/MS	By MS/MS	By MS/MS	By MS/MS	By MS/MS	By MS/MS	By MS/MS
		17.0365	16.2076	16.2873	19.2968	19.1918	19.4663	18.9885	19.3922	23.7173	23.4056	20.431	21.7409	20.774	24.8387	25.848	18.6561	19.2425	19.0672	21.6115	22.8105	18.0712	19.2503	16.8457	-	16.7326	17.9604	18.1925	17.5862	21.4252	22.2692				By MS/MS		By matching	By matching	By MS/MS	By MS/MS	By MS/MS	By MS/MS	By matching	By MS/MS	By MS/MS	By MS/MS	By MS/MS	By matching	By matching
		14.4461	16.1648	16.3791	16.5682	16.5495	19.0305	18.0036	18.1518	19.8434	20.2268	18.1663	18.5428	18.7561	20.4174	21.5649	15.1509	15.8138	15.5039	17.6211	19.954	15.6774	16.9876	14.6476	15.6703	14.2335	16.491	15.9546	16.0056	18.0574	18.0652				By MS/MS	By MS/MS	By MS/MS	By MS/MS	By MS/MS	By MS/MS	By MS/MS	By MS/MS	By MS/MS	By MS/MS	By MS/MS	By MS/MS	By matching	By MS/MS	By MS/MS
		18.5235	19.8404	19.97	-	20.1589	23.4083	23.0485	22.8289	24.3977	24.5162	22.0621	22.0724	21.529	22.4707	23.1425	20.879	21.7286	20.5659	20.5505	21.2283	18.0558	20.5956	18.3278	19.3926	18.1648	19.9955	16.8163	16.0011	22.4615	22.3493				By matching	By MS/MS	By matching	By MS/MS	By matching	By matching	By MS/MS	By MS/MS	By MS/MS	By MS/MS	By MS/MS	By MS/MS	By matching	By MS/MS	By MS/MS
		21.4139	22.705	22.728	21.2218	21.7745	21.2775	21.0348	20.8901	23.6132	23.8087	21.1471	21.9725	21.8496	25.286	25.7916	21.8988	21.691	22.3642	23.3861	24.3975	20.6501	22.2786	18.988	19.3777	19.4951	21.6186	21.872	22.2235	23.983	23.905				By MS/MS	By MS/MS	By MS/MS	By MS/MS	By MS/MS	By MS/MS	By MS/MS	By MS/MS	By MS/MS	By MS/MS	By MS/MS	By MS/MS	By MS/MS	By MS/MS	By MS/MS
		-	-	-	-	-	-	-	-	-	-	-	-	-	-	-	-	-	-	-	22.659	-	-	-	-	-	-	-	-	-	-
		21.2786	21.4859	21.5187	22.1171	22.4788	24.4761	24.5416	24.5923	26.1299	26.2683	26.4853	26.2561	26.5562	26.9586	27.8141	22.144	22.097	21.7121	22.8521	24.3151	21.7767	21.2734	21.2728	19.8409	21.168	21.3823	21.8562	20.6462	24.9362	24.7516				By MS/MS	By MS/MS	By MS/MS	By MS/MS	By MS/MS	By MS/MS	By MS/MS	By MS/MS	By MS/MS	By MS/MS	By MS/MS	By MS/MS	By MS/MS	By MS/MS	By MS/MS
		21.0898	20.3629	21.5949	20.1903	21.4821	24.2101	24.1969	24.9973	26.438	26.5918	24.4053	24.3256	24.7565	26.4715	28.0532	22.3273	22.7365	22.2943	22.9187	23.5552	19.5636	21.6267	20.4386	18.8202	20.7843	20.6823	20.6752	21.5501	24.8594	23.9979				By MS/MS	By matching	By MS/MS	By MS/MS	By MS/MS	By MS/MS	By MS/MS	By MS/MS	By MS/MS	By MS/MS	By MS/MS	By MS/MS	By MS/MS	By MS/MS	By matching
		19.8916	-	21.0067	21.1992	21.6994	23.7597	23.0254	22.8712	26.3122	26.6944	24.6255	24.3006	24.9028	26.9646	27.6831	20.9521	21.0341	-	22.5811	24.0177	-	21.9389	-	-	19.491	20.7685	20.3525	20.8143	24.2437	24.3792						By matching	By MS/MS	By matching		By MS/MS	By MS/MS	By MS/MS	By MS/MS	By MS/MS	By MS/MS	By matching		By matching
		18.2362	22.8008	22.5062	20.4724	20.2758	24.3456	22.8967	24.3362	25.0095	25.7563	24.8296	24.3347	24.4463	25.6827	27.7148	21.8683	22.7364	21.8604	21.986	22.8474	22.6396	24.6992	21.7245	26.3445	22.0859	21.8977	19.1701	21.0836	24.1139	23.8657				By MS/MS	By MS/MS	By MS/MS	By MS/MS	By MS/MS	By MS/MS	By MS/MS	By MS/MS	By MS/MS	By MS/MS	By MS/MS	By MS/MS	By MS/MS	By MS/MS	By MS/MS
		22.0301	23.2611	22.804	22.0999	22.633	25.5164	24.8873	25.4036	27.1031	26.9644	26.5792	26.1341	26.0397	27.1003	27.5305	21.3218	21.2766	21.5077	22.5964	24.3797	23.9299	25.0556	24.1481	24.8083	23.2873	22.3818	23.7649	23.5104	26.4966	25.9151				By MS/MS	By MS/MS	By MS/MS	By MS/MS	By MS/MS	By MS/MS	By MS/MS	By MS/MS	By MS/MS	By MS/MS	By MS/MS	By MS/MS	By MS/MS	By MS/MS	By MS/MS
		18.417	-	-	-	18.7569	-	20.1365	19.389	23.4772	23.2176	22.1531	20.8362	21.3247	24.1866	24.3339	-	-	18.4566	18.8308	21.2984	18.9979	19.5224	17.0929	-	17.6125	-	-	-	21.3439	22.2181				By matching		By matching	By MS/MS	By MS/MS	By MS/MS	By MS/MS	By MS/MS	By MS/MS	By matching	By MS/MS	By MS/MS	By MS/MS
		24.3995	25.9886	25.9322	24.2165	26.0963	27.5397	27.0841	27.5505	28.719	28.898	26.7732	26.8472	26.8048	27.8187	28.2806	23.621	24.1996	24.0129	24.6077	25.1565	24.8119	26.2913	24.0699	24.8687	24.4087	26.2144	26.1377	25.9186	28.0465	27.7376				By MS/MS	By MS/MS	By MS/MS	By MS/MS	By MS/MS	By MS/MS	By MS/MS	By MS/MS	By MS/MS	By MS/MS	By MS/MS	By MS/MS	By MS/MS	By MS/MS	By MS/MS
		23.1941	25.6376	24.4925	23.5897	23.9569	25.3869	25.2307	25.4231	28.1835	27.7799	26.381	26.1564	27.0223	28.9517	28.8561	23.0918	23.0246	22.8478	23.9164	24.2257	25.2316	26.3916	23.9352	25.3758	23.7382	24.0971	24.5221	24.3567	27.8298	27.3257				By MS/MS	By MS/MS	By MS/MS	By MS/MS	By MS/MS	By MS/MS	By MS/MS	By MS/MS	By MS/MS	By MS/MS	By MS/MS	By MS/MS	By MS/MS	By MS/MS	By MS/MS
		23.7803	25.476	25.6326	24.6469	26.2013	27.3331	26.7073	26.9888	28.3635	28.3264	26.929	26.7372	26.9135	27.621	27.7462	22.7555	23.3435	23.2382	25.3561	25.3959	24.0508	26.1627	23.5475	24.8565	23.724	25.3866	25.2953	25.5544	27.7431	27.4511				By MS/MS	By MS/MS	By MS/MS	By MS/MS	By MS/MS	By MS/MS	By MS/MS	By MS/MS	By MS/MS	By MS/MS	By MS/MS	By MS/MS	By MS/MS	By MS/MS	By MS/MS
		-	-	-	15.5685	18.0855	19.6391	18.9122	-	21.422	22.1704	21.0816	21.5568	21.9236	22.2592	22.7559	16.9889	17.7027	18.8891	-	21.0131	-	18.3271	16.4248	-	-	-	17.6193	17.7915	19.6015	20.6586				By matching			By MS/MS	By matching	By matching	By MS/MS	By MS/MS	By MS/MS		By MS/MS	By MS/MS
		21.298	22.2766	22.5214	21.3926	22.2574	24.0577	23.5036	23.0891	25.9205	26.1329	24.3651	23.556	24.1374	25.5352	25.8695	22.2603	22.4651	21.8604	23.0755	24.2792	21.1047	22.7179	21.0157	21.9647	21.2446	21.6748	22.0512	21.4118	25.2249	25.4371				By MS/MS	By MS/MS	By MS/MS	By MS/MS	By MS/MS	By MS/MS	By MS/MS	By MS/MS	By MS/MS	By MS/MS	By MS/MS	By MS/MS	By MS/MS	By MS/MS	By MS/MS
		21.2325	23.1758	22.7579	22.1353	22.1595	25.1803	25.1461	24.4264	26.6088	26.7148	25.9661	25.5665	25.733	26.7927	27.5576	22.8792	23.1764	23.1918	22.8231	24.06	20.9616	22.4185	21.3954	23.3163	21.9032	22.4659	22.1229	21.7121	24.4114	24.4692				By MS/MS	By MS/MS	By MS/MS	By MS/MS	By MS/MS	By MS/MS	By MS/MS	By MS/MS	By MS/MS	By MS/MS	By MS/MS	By MS/MS	By MS/MS	By MS/MS	By MS/MS
		23.9873	25.7821	25.5872	25.2564	26.3386	26.0862	25.479	25.6989	28.8401	28.4097	25.8482	24.8594	25.7603	27.8326	28.1174	21.4618	20.6744	21.8187	23.9582	23.8794	24.2409	24.867	21.9753	23.8033	22.5135	25.1988	25.9815	25.6708	29.216	28.993				By MS/MS	By MS/MS	By MS/MS	By MS/MS	By MS/MS	By MS/MS	By MS/MS	By MS/MS	By MS/MS	By MS/MS	By MS/MS	By MS/MS	By MS/MS	By MS/MS	By MS/MS
		20.7208	21.2902	21.9135	22.203	22.2592	24.7301	24.7391	24.5737	26.0042	26.2327	25.0906	25.2334	25.3042	25.7661	25.771	23.2919	21.4484	23.3261	22.9321	24.2266	20.8397	22.0082	20.4753	21.7664	20.0174	20.876	20.9085	20.2228	25.0224	25.2341				By MS/MS	By MS/MS	By MS/MS	By MS/MS	By MS/MS	By MS/MS	By MS/MS	By MS/MS	By MS/MS	By MS/MS	By MS/MS	By MS/MS	By MS/MS	By MS/MS	By MS/MS
		20.6586	21.9247	21.5949	20.9877	21.5872	24.9353	24.6365	24.9304	26.4621	26.2183	25.8796	25.5681	25.6285	27.0373	27.5387	21.2661	21.4657	21.442	22.0056	22.9188	23.9491	24.79	23.1258	23.6026	22.63	21.1398	20.5895	21.0807	24.4625	24.4691				By MS/MS	By MS/MS	By MS/MS	By MS/MS	By MS/MS	By MS/MS	By MS/MS	By MS/MS	By MS/MS	By MS/MS	By MS/MS	By MS/MS	By MS/MS	By MS/MS	By MS/MS
		22.0255	23.5087	22.5821	22.293	22.1462	23.8077	23.5418	23.3317	25.7157	26.3553	24.4042	24.2387	24.4421	25.9199	26.0151	22.033	22.1871	21.9435	24.3204	24.6529	21.304	23.1786	21.1336	22.395	21.7935	21.6132	22.1663	22.4189	24.9848	25.8575				By MS/MS	By MS/MS	By MS/MS	By MS/MS	By MS/MS	By MS/MS	By MS/MS	By MS/MS	By MS/MS	By MS/MS	By MS/MS	By MS/MS	By MS/MS	By MS/MS	By MS/MS
		19.8233	20.3282	20.1706	20.5433	21.2426	25.5492	25.1748	25.3665	27.2072	27.0132	26.7054	26.5912	26.8552	27.4541	27.9036	19.7819	20.9868	20.5376	22.4955	22.1636	22.9407	23.9021	22.348	23.0323	22.8898	21.0497	19.4698	19.4507	23.7526	24.3109				By MS/MS	By MS/MS	By MS/MS	By MS/MS	By MS/MS	By MS/MS	By MS/MS	By MS/MS	By MS/MS	By MS/MS	By MS/MS	By MS/MS	By MS/MS	By matching	By MS/MS
		18.8204	22.4618	21.5113	21.965	21.4443	25.8033	25.7116	25.2567	26.8891	27.1306	26.5308	26.9448	26.9757	28.0894	28.8631	22.1958	21.9297	22.7321	22.5283	23.9289	21.0242	23.4692	20.5798	21.5043	20.0477	22.3763	22.1838	21.4999	24.78	24.5359				By MS/MS	By MS/MS	By MS/MS	By MS/MS	By MS/MS	By MS/MS	By MS/MS	By MS/MS	By MS/MS	By MS/MS	By MS/MS	By MS/MS	By MS/MS	By MS/MS	By MS/MS
		21.8462	23.4367	23.2218	22.8747	23.2267	26.0123	26.2982	25.9343	27.5647	27.6363	26.3609	26.8114	26.2374	28.0521	29.3802	23.4621	23.1853	23.451	24.4312	25.003	21.9582	23.1432	22.0369	23.0081	21.8578	23.1523	22.8425	22.6609	25.4789	25.9322				By MS/MS	By MS/MS	By MS/MS	By MS/MS	By MS/MS	By MS/MS	By MS/MS	By MS/MS	By MS/MS	By MS/MS	By MS/MS	By MS/MS	By MS/MS	By MS/MS	By MS/MS
		21.1209	21.4421	20.7353	19.3551	20.8393	23.1672	22.8582	22.9091	25.3776	25.4897	23.4565	24.0346	24.2298	26.8561	27.1327	20.848	21.1088	21.3828	22.6832	23.5464	19.3975	20.5896	18.7159	16.0958	-	21.0613	21.0599	21.6224	23.7794	23.5189				By MS/MS	By matching		By MS/MS	By MS/MS	By MS/MS	By MS/MS	By MS/MS	By MS/MS	By MS/MS	By MS/MS	By MS/MS	By MS/MS	By MS/MS	By MS/MS
		-	16.6439	-	-	-	-	-	-	18.6997	18.7571	-	-	-	21.1928	21.5981	-	-	-	-	19.9556	-	-	15.2795	-	-	-	-	-	16.4643	17.1395				By MS/MS		By MS/MS	By MS/MS	By MS/MS	By MS/MS					By MS/MS	By MS/MS		By MS/MS
		22.2086	23.8791	23.8521	22.5143	22.7173	23.5736	23.4025	23.1322	25.283	24.6377	25.0141	25.1622	25.4305	26.8326	27.2585	23.192	23.3325	23.3138	24.5297	25.2473	22.1863	23.6638	20.8501	21.1605	21.0857	23.2761	23.2601	23.2207	25.3761	25.6749				By MS/MS	By MS/MS	By MS/MS	By MS/MS	By MS/MS	By MS/MS	By MS/MS	By MS/MS	By MS/MS	By MS/MS	By MS/MS	By MS/MS	By MS/MS	By MS/MS	By MS/MS
		17.2901	19.7737	19.0148	16.7235	18.7606	19.4448	18.8355	19.0318	20.8294	19.6532	20.9274	20.2407	20.3518	21.9629	22.8435	17.5186	19.1801	18.3375	20.5476	21.3658	17.2947	19.455	16.4973	17.2293	17.1461	18.3641	18.7264	19.0821	21.1013	21.5779				By MS/MS	By MS/MS	By MS/MS	By MS/MS	By MS/MS	By MS/MS	By MS/MS	By MS/MS	By MS/MS	By MS/MS	By MS/MS	By MS/MS	By MS/MS	By MS/MS	By MS/MS
		20.4187	21.0867	21.9209	-	19.9441	20.429	21.1308	22.1479	21.0693	22.1291	23.7582	22.7494	22.8774	-	-	21.3203	21.0538	21.125	21.1034	23.1925	21.3725	22.0203	18.3858	-	20.4578	21.0117	21.9412	20.1149	23.0088	21.7776				By MS/MS		By MS/MS	By MS/MS	By matching	By MS/MS	By MS/MS	By MS/MS	By MS/MS	By MS/MS	By MS/MS	By MS/MS	By MS/MS	By MS/MS	By MS/MS
		-	-	-	-	-	-	-	-	-	16.7931	-	-	-	-	-	-	-	-	-	19.6542	-	-	-	-	-	-	-	-	18.1624	17.7733				By matching			By matching	By MS/MS			By matching	By MS/MS		By matching	By matching			By matching
		21.6577	23.2139	23.0693	22.6495	22.8481	25.0187	24.5709	24.9704	26.1048	26.1684	26.598	26.061	26.4911	26.5707	27.309	22.8564	23.0073	23.1959	23.3785	24.0647	21.685	23.1199	21.1768	22.0065	21.3342	22.4741	22.482	22.2698	24.5138	24.7865				By MS/MS	By MS/MS	By MS/MS	By MS/MS	By MS/MS	By MS/MS	By MS/MS	By MS/MS	By MS/MS	By MS/MS	By MS/MS	By MS/MS	By MS/MS	By MS/MS	By MS/MS
		15.5581	17.745	20.4103	20.0167	20.7358	21.371	20.7091	21.3721	23.9216	23.6484	20.954	20.7974	20.8872	22.6568	22.0521	17.1849	18.33	18.3053	18.9038	19.2241	16.8646	16.7965	17.0946	17.6953	15.0747	19.2652	15.9039	17.3699	23.2051	23.5235				By MS/MS	By matching	By matching	By MS/MS	By MS/MS	By MS/MS	By MS/MS	By MS/MS	By MS/MS	By MS/MS	By MS/MS	By MS/MS	By MS/MS	By MS/MS	By MS/MS
		-	-	-	17.4539	17.5612	-	-	-	14.9501	16.592	-	-	-	14.6486	-	-	-	-	-	13.1989	14.9489	17.778	-	-	-	-	-	-	17.4646	16.995																		By MS/MS
		21.3348	22.4916	22.4079	20.6956	20.9847	20.9633	20.3698	20.8152	22.6838	23.1672	19.955	20.3425	20.0657	22.1413	22.7066	22.5736	22.7899	22.8399	21.6557	21.9958	20.1915	21.644	17.8855	19.6906	18.5076	21.7731	22.5238	22.3059	23.9205	23.858				By MS/MS	By MS/MS	By MS/MS	By MS/MS	By MS/MS	By MS/MS	By MS/MS	By MS/MS	By MS/MS	By MS/MS	By MS/MS	By MS/MS	By MS/MS	By MS/MS	By MS/MS
		-	-	-	-	16.2304	19.5304	19.2887	18.3107	20.995	21.1472	22.7319	22.7131	22.1072	23.2162	23.7153	17.6032	-	18.519	17.2988	17.9825	14.9953	16.5612	15.9679	-	14.7295	17.4089	18.0695	17.5275	19.4106	20.1124				By matching	By matching	By MS/MS	By MS/MS	By matching	By MS/MS	By MS/MS	By MS/MS	By MS/MS	By MS/MS	By MS/MS	By MS/MS	By MS/MS	By matching	By matching
		13.4897	15.1543	13.9907	17.1875	17.7098	-	-	-	-	20.6792	-	-	-	-	17.688	14.9691	14.7382	16.3924	-	21.938	16.152	16.433	-	-	-	-	-	-	19.6279	19.6716							By MS/MS	By MS/MS	By MS/MS				By MS/MS	By MS/MS		By matching	By MS/MS	By MS/MS
		-	-	-	-	-	-	-	-	-	-	-	-	-	-	19.4774	-	-	-	16.9809	18.0965	15.8771	16.572	-	-	-	-	-	-	19.278	18.9311
		-	15.5008	-	16.5068	17.2736	-	15.612	14.2587	18.3832	19.2878	-	15.4104	-	18.1381	16.6932	13.803	14.9433	15.2285	16.5774	21.7045	-	-	13.7946	-	11.4644	-	15.7704	15.3573	18.6445	19.2859				By matching		By matching	By MS/MS	By MS/MS	By MS/MS		By matching	By MS/MS	By MS/MS		By matching		By matching
		17.4046	-	-	-	-	18.6525	18.1712	-	16.684	-	-	19.6791	20.8855	-	-	17.0118	17.3988	18.0955	-	19.2407	-	-	15.937	-	17.6621	18.0298	18.0114	17.7818	-	-				By MS/MS		By MS/MS	By MS/MS	By MS/MS	By MS/MS		By MS/MS	By matching		By MS/MS	By MS/MS	By MS/MS
		-	-	-	18.4504	19.0773	-	-	-	-	-	-	-	-	-	-	-	-	-	-	19.6009	17.4233	18.798	-	-	-	-	-	-	15.3974	18.1241
		-	-	-	-	-	-	-	-	17.9913	17.4336	-	-	-	-	-	-	-	-	-	20.263	-	-	-	-	-	-	-	-	-	17.2891
		18.884	20.2001	19.9282	-	19.1036	23.082	21.9649	22.0566	24.9351	24.4222	24.2809	24.2447	24.3529	25.0192	25.332	19.6526	20.1002	20.0674	20.6558	21.9345	19.7015	21.2548	18.3074	19.219	18.5556	18.9807	19.156	19.5874	23.5247	23.6083				By MS/MS	By MS/MS	By MS/MS	By MS/MS	By matching	By MS/MS	By MS/MS	By MS/MS	By MS/MS	By MS/MS	By MS/MS	By MS/MS	By MS/MS	By MS/MS	By MS/MS
		20.6294	23.4018	22.347	21.5497	22.2025	25.2344	24.9843	24.811	26.1988	26.6923	25.3368	25.418	25.6151	26.2442	26.472	21.6505	22.0715	22.0523	22.9883	24.8474	20.5311	22.0139	20.2499	20.5835	20.6582	20.8593	21.5641	21.696	24.5961	25.1679				By MS/MS	By MS/MS	By MS/MS	By MS/MS	By MS/MS	By MS/MS	By MS/MS	By MS/MS	By MS/MS	By MS/MS	By MS/MS	By MS/MS	By MS/MS	By MS/MS	By MS/MS
		16.4648	17.5545	17.4486	20.0575	19.6561	19.324	18.7807	19.5984	21.5234	22.1662	19.0751	19.4359	19.4045	21.5265	22.9037	18.3282	18.9909	18.9059	19.1995	23.8706	18.9457	20.1573	17.3565	18.2469	17.4525	19.4008	18.5899	18.9776	20.5974	20.4994				By MS/MS	By MS/MS	By MS/MS	By MS/MS	By MS/MS	By MS/MS	By MS/MS	By MS/MS	By MS/MS	By MS/MS	By MS/MS	By MS/MS	By MS/MS	By matching	By matching
		15.0568	16.7077	16.5209	-	-	18.3908	17.4371	16.9796	-	-	15.9737	17.2104	17.6207	-	-	15.9278	16.6679	14.6798	-	-	-	-	-	16.2285	15.817	-	-	15.797	-	-					By matching	By matching	By matching	By matching	By matching	By matching	By MS/MS	By MS/MS	By matching	By MS/MS	By matching	By matching	By matching	By matching
		-	-	-	17.7115	16.9096	-	-	-	20.1205	21.1432	-	-	-	20.4674	-	-	-	-	-	23.0915	-	-	-	-	-	-	-	-	18.7189	17.5564
		-	-	-	18.4967	-	-	-	-	-	-	-	-	-	-	-	-	-	-	-	20.0704	-	-	-	-	-	-	-	-	-	-
		13.0061	16.221	17.1373	19.7354	19.0792	18.3734	17.5878	16.1753	19.959	19.8195	-	18.3969	15.8365	20.522	20.089	15.6381	-	16.5374	19.1527	22.7557	17.0399	18.2487	15.2349	15.0751	15.7742	16.509	14.6351	17.4421	20.3592	20.5882				By MS/MS	By matching	By MS/MS	By MS/MS	By MS/MS	By MS/MS	By MS/MS	By MS/MS	By MS/MS	By MS/MS	By MS/MS	By MS/MS	By MS/MS	By MS/MS	By MS/MS
		17.2028	19.6079	19.6861	16.9515	18.7585	22.097	21.8861	22.0096	23.3772	23.2188	24.6006	24.723	24.5923	24.1207	24.1253	18.6757	18.4656	18.4657	19.3338	19.7683	17.1226	19.2496	15.6359	18.0777	16.3007	18.2587	18.4265	18.4373	20.753	20.6631				By MS/MS	By matching	By MS/MS	By MS/MS	By MS/MS	By MS/MS	By MS/MS	By MS/MS	By MS/MS	By MS/MS	By MS/MS	By MS/MS	By MS/MS	By MS/MS	By MS/MS
		-	-	-	-	-	-	-	14.1033	-	-	20.0207	15.863	-	-	16.0866	-	-	-	-	-	-	-	-	-	-	-	-	-	-	-										By MS/MS	By MS/MS	By MS/MS	By MS/MS
		-	-	-	-	-	-	-	-	15.3536	-	-	-	-	16.4838	16.3833	-	-	-	-	17.1754	-	-	-	-	-	-	-	-	13.8138	-
+		22.286	24.2528	23.9996	23.5122	25.9125	26.7584	26.6165	26.7674	29.302	29.1291	28.4454	28.124	28.3795	29.9474	30.2407	23.8379	23.9663	24.0402	25.1268	25.1629	26.1783	27.1525	23.9636	25.8976	24.2595	23.5689	23.4991	22.8158	26.2162	25.9074				By MS/MS	By MS/MS	By MS/MS	By MS/MS	By MS/MS	By MS/MS	By MS/MS	By MS/MS	By MS/MS	By MS/MS	By MS/MS	By MS/MS	By MS/MS	By MS/MS	By MS/MS
		-	-	-	18.6009	19.7801	-	-	-	17.5985	20.0385	-	-	-	19.8411	-	-	-	-	15.8351	21.6615	-	19.2463	-	-	-	-	-	-	19.6406	20.5763
		-	-	-	-	-	-	-	-	14.4795	-	-	-	-	-	-	-	-	-	-	18.4951	15.5163	14.7093	-	-	-	-	-	-	-	-
		12.4098	-	-	20.8075	20.2262	18.6388	17.4395	17.8886	22.5364	22.5938	-	-	-	21.5225	22.9649	17.5711	17.4976	18.2314	20.3132	24.1777	18.7643	18.5462	17.9515	16.2062	18.1194	-	-	18.6543	21.3429	21.4739				By MS/MS	By matching	By MS/MS	By matching	By MS/MS	By MS/MS				By matching	By matching	By matching	By matching	By MS/MS
		16.8044	18.9803	18.3016	18.5848	18.6584	19.1238	19.146	19.4408	20.7925	21.099	19.9413	19.9353	19.7869	19.6721	21.3016	18.2225	18.7304	18.1424	18.8644	20.6577	17.2155	18.8367	-	-	12.6832	16.0358	17.7626	18.0303	20.9474	20.9626						By matching	By MS/MS	By MS/MS	By MS/MS	By MS/MS	By MS/MS	By MS/MS	By MS/MS	By MS/MS	By MS/MS	By MS/MS	By MS/MS	By MS/MS
		-	-	-	18.7362	19.1008	-	-	-	16.0136	19.1689	-	-	-	17.6427	18.8253	-	-	-	17.8676	19.021	17.8188	19.4455	-	-	-	-	-	-	19.7406	19.156
		-	-	-	-	-	-	-	-	-	15.7212	-	-	-	-	17.4082	-	-	-	14.7564	16.1929	-	14.9345	-	-	-	-	-	-	-	16.1708
		-	-	15.853	14.6672	15.6038	-	-	-	17.9408	19.3638	-	-	-	-	18.4928	-	14.9003	13.6066	16.1171	19.8468	14.5762	15.7335	-	-	-	14.4705	16.0548	15.7529	19.7609	17.3786							By matching	By MS/MS	By matching	By matching	By matching	By matching		By matching	By MS/MS	By matching	By matching	By matching
		15.6167	-	-	15.363	15.8823	17.0157	17.2944	16.6887	18.2867	18.9781	-	-	-	17.2906	18.9878	15.5314	16.0931	16.7721	15.2992	20.3055	14.5898	15.2148	14.4204	13.96	14.7772	14.4659	14.4567	16.9926	18.7312	17.8261				By matching	By MS/MS	By matching	By MS/MS	By MS/MS	By MS/MS				By MS/MS	By MS/MS	By matching	By MS/MS		By MS/MS
		-	-	-	-	17.8446	-	-	-	16.3348	17.1302	-	-	-	16.7954	17.5593	-	-	-	15.8037	19.179	14.1841	13.8913	-	-	-	-	-	-	18.2802	19.2248
		-	-	-	13.5882	15.2702	-	-	-	-	-	-	-	-	17.5999	17.4014	-	-	-	16.503	17.974	-	15.2773	-	-	-	-	-	-	18.117	16.7516
		16.0948	17.7798	17.8688	-	-	20.1657	20.0684	19.6166	20.6256	20.8006	19.0156	20.6585	19.7302	20.5936	-	18.5374	17.9674	17.4616	18.1771	18.8977	-	-	-	-	15.507	17.9026	16.7051	16.0881	19.3793	20.6744						By MS/MS	By MS/MS	By MS/MS	By MS/MS	By MS/MS	By MS/MS	By MS/MS	By MS/MS	By MS/MS	By MS/MS	By matching	By MS/MS	By MS/MS
		22.3392	23.8571	23.2192	22.2912	22.9991	25.0279	25.0229	25.1749	27.0467	27.2425	26.0934	25.9162	26.1953	27.2807	28.0796	23.1022	23.5007	23.7991	24.5785	25.1295	22.0848	23.752	21.5884	22.4158	21.3004	22.553	22.6949	22.8307	25.9774	26.0304				By MS/MS	By MS/MS	By MS/MS	By MS/MS	By MS/MS	By MS/MS	By MS/MS	By MS/MS	By MS/MS	By MS/MS	By MS/MS	By MS/MS	By MS/MS	By MS/MS	By MS/MS
		14.168	-	16.3944	-	14.8884	19.1733	18.6896	18.3566	20.7089	20.7581	19.4578	19.0036	19.2478	20.296	19.6925	13.0006	14.3496	15.3528	16.3901	15.9476	13.692	15.2026	12.9519	13.9758	13.383	-	15.868	15.1242	17.7287	17.6911				By matching	By matching	By matching	By matching	By matching	By matching	By MS/MS	By MS/MS	By MS/MS	By MS/MS	By MS/MS	By MS/MS	By matching		By MS/MS
		-	-	-	16.3628	17.0531	-	-	-	17.6446	17.2888	-	-	-	15.5572	15.1114	-	-	-	16.6371	18.5831	15.0516	16.8026	-	-	-	-	-	-	18.2175	17.0276
		-	-	-	18.4627	15.9076	-	-	-	17.1046	17.9111	-	-	-	17.2009	-	-	-	-	-	21.426	-	16.2979	-	-	-	-	-	-	-	16.5457
		14.8239	-	-	-	-	15.9027	17.6342	14.5503	16.1228	15.9127	-	-	-	18.5263	16.4887	15.2891	15.9333	15.9714	-	16.1973	-	-	13.8364	-	-	-	16.1037	14.998	16.201	17.055				By matching			By matching	By matching	By MS/MS		By MS/MS		By MS/MS	By MS/MS	By MS/MS	By matching		By MS/MS
		-	-	-	-	13.3113	-	-	-	14.8146	15.9562	-	-	-	-	-	-	-	-	12.8411	18.3868	-	-	-	-	-	-	-	-	14.1256	15.7069
		-	11.8609	12.1198	-	-	-	12.6591	13.5775	15.6981	15.9388	12.1306	15.3335	15.5115	15.8645	16.1201	11.2209	10.6482	11.0579	15.5886	15.6412	-	-	-	-	-	10.9625	-	11.5018	-	14.8255							By matching	By matching	By matching	By matching	By MS/MS	By MS/MS	By MS/MS		By MS/MS		By matching	By matching
		-	-	-	-	14.4323	-	-	-	-	-	-	-	-	-	-	-	-	-	-	20.0311	-	-	-	-	-	-	-	-	14.5723	14.9211
		-	-	-	16.2797	-	-	-	-	-	-	-	-	-	-	-	-	-	-	-	20.6461	-	-	-	-	-	-	-	-	16.9287	16.856
		14.2926	15.6561	16.0652	14.8632	16.478	11.6317	13.0977	13.7123	18.6118	18.7805	-	-	13.1059	17.4832	20.5074	14.9226	14.8887	14.8168	18.2418	20.0254	14.6121	15.8119	-	-	-	15.0541	16.3403	16.4488	19.3944	19.7234							By MS/MS	By MS/MS	By MS/MS			By matching	By MS/MS	By MS/MS	By matching	By MS/MS	By MS/MS	By MS/MS
		-	-	-	-	-	-	-	-	-	16.7593	-	-	-	-	18.1648	-	-	-	-	17.8928	-	-	-	-	-	-	-	-	16.3098	-
		16.5183	16.6031	14.3957	16.5052	18.9938	17.614	18.2529	-	22.0577	21.5711	-	18.4974	19.0069	19.9304	19.7312	17.1262	17.9788	16.544	15.8745	22.3851	14.8495	15.9394	14.6291	16.015	-	14.728	17.8374	17.7947	20.6123	20.7678				By MS/MS	By MS/MS		By MS/MS	By MS/MS	By MS/MS		By MS/MS	By MS/MS		By MS/MS	By MS/MS	By MS/MS	By MS/MS	By matching
		-	-	-	-	-	14.4499	-	-	14.129	15.1492	-	-	-	15.2749	17.4718	-	-	-	-	-	-	-	-	-	-	-	-	12.0012	-	13.9602											By MS/MS	By MS/MS	By MS/MS	By MS/MS	By MS/MS
		-	-	-	-	16.4345	-	-	-	17.0097	18.3321	-	-	-	15.4818	17.8042	-	-	-	14.8637	21.097	-	15.4888	-	-	-	-	-	-	17.3876	17.896
		15.43	-	-	-	-	-	-	16.5923	20.1947	19.5985	-	-	18.5264	20.1355	20.3361	-	-	-	16.8888	21.2657	-	17.8747	-	-	-	-	-	-	18.3574	18.7949												By MS/MS	By matching			By matching	By MS/MS
		-	-	16.8669	17.1732	17.7747	20.814	20.4559	20.116	23.0365	22.7652	-	18.2799	16.7747	22.5846	21.4257	17.9455	-	17.3841	-	18.7243	-	15.5816	-	-	15.4986	-	16.5444	15.6337	22.3976	22.6547						By matching	By matching		By matching		By MS/MS	By matching	By MS/MS	By MS/MS	By MS/MS			By matching
		-	-	-	-	20.6213	21.2246	21.0876	21.2107	23.9644	22.3113	-	-	-	19.6199	21.2782	-	-	-	-	-	-	-	-	-	16.0566	-	-	-	22.9313	23.1055						By matching				By MS/MS			By MS/MS	By MS/MS	By MS/MS
		-	-	-	-	-	-	15.5358	-	18.7249	18.9926	-	-	-	21.73	21.4729	-	-	-	15.9013	16.5261	-	-	-	-	-	-	-	-	-	16.1896															By MS/MS
+		23.3429	24.7649	24.9059	23.6755	25.6222	25.8117	25.735	25.9472	27.7106	27.3289	19.7387	20.0622	20.2645	20.0088	20.7634	21.6292	22.0045	22.0151	23.2686	23.3761	20.9073	22.4565	19.1992	19.7952	19.4333	24.9706	24.866	24.7856	26.8489	26.9649				By MS/MS	By MS/MS	By MS/MS	By MS/MS	By MS/MS	By MS/MS	By MS/MS	By MS/MS	By MS/MS	By MS/MS	By MS/MS	By MS/MS	By MS/MS	By MS/MS	By MS/MS
		-	-	-	-	-	18.0981	18.6537	19.7711	16.4956	19.5508	20.374	21.362	20.8573	-	22.8897	-	-	-	15.2782	15.9996	-	-	-	-	-	-	-	-	16.6479	-										By MS/MS	By matching	By MS/MS	By matching	By matching	By matching
		16.7047	18.2345	18.5449	15.1308	17.5335	17.4477	18.5073	18.3808	20.5053	20.7148	-	18.6906	18.7689	20.1229	19.9689	17.5565	17.5534	18.0842	18.4788	18.5927	16.0786	18.5359	15.9505	15.7744	16.2739	16.556	17.9358	17.6117	20.7096	20.7388				By MS/MS	By MS/MS	By MS/MS	By MS/MS	By MS/MS	By MS/MS		By MS/MS	By MS/MS	By MS/MS	By MS/MS	By MS/MS	By MS/MS	By MS/MS	By MS/MS
		-	-	-	-	-	-	-	-	-	-	-	-	-	-	-	-	-	-	-	20.5117	-	-	-	-	-	-	-	-	-	18.1878
		15.7803	15.6006	17.5911	18.3134	19.9877	21.102	20.7013	20.4741	23.1519	23.627	18.3158	19.9131	18.1412	22.2298	21.6375	17.5735	18.0095	18.0178	17.6517	17.9679	14.8312	17.4162	14.259	14.591	14.792	14.427	15.6188	12.7634	23.1234	23.4454				By matching	By matching	By matching	By MS/MS	By MS/MS	By MS/MS	By MS/MS	By MS/MS	By MS/MS	By MS/MS	By MS/MS	By MS/MS	By matching	By MS/MS	By MS/MS
		-	-	-	21.062	-	20.0423	-	20.4326	22.4209	23.0522	-	-	-	-	-	-	-	-	-	-	-	-	-	-	-	-	-	-	22.8132	23.3204													By MS/MS	By MS/MS
		18.0239	19.284	18.8724	16.2732	18.5302	22.3453	22.1255	22.4211	23.231	23.1209	25.5603	25.5292	25.5968	24.595	24.7075	18.5958	18.2955	18.6545	19.611	20.366	17.6186	18.7941	16.7046	15.4882	16.4623	18.6085	19.1615	19.2448	21.2171	21.6039				By MS/MS	By MS/MS	By MS/MS	By MS/MS	By MS/MS	By MS/MS	By MS/MS	By MS/MS	By MS/MS	By MS/MS	By MS/MS	By MS/MS	By MS/MS	By MS/MS	By MS/MS
		-	-	-	19.409	19.0882	-	-	-	-	-	-	-	-	-	-	-	-	-	-	-	-	17.8911	-	-	-	-	-	-	-	-
		14.4342	-	12.2588	17.7012	16.559	14.5744	13.8722	-	16.5522	20.3031	21.2883	14.2315	-	18.5987	18.7546	-	-	15.1236	18.1465	18.9102	14.8197	-	12.3315	-	13.4204	-	-	14.9506	17.8895	18.1605				By matching	By matching	By matching	By matching	By matching	By matching	By MS/MS	By matching	By matching	By matching	By MS/MS	By matching	By matching	By matching	By matching
		-	-	-	19.0934	-	-	-	-	18.6993	21.4947	-	-	-	-	-	-	-	-	-	23.116	-	-	-	-	17.4189	-	-	-	19.9385	19.2642						By MS/MS
		-	-	-	-	15.0215	-	-	-	16.2837	19.3942	-	-	-	-	-	-	-	-	-	22.2259	-	-	-	-	-	-	-	-	13.9318	16.204
		19.4942	22.087	20.8789	21.3657	21.1776	22.3733	22.1375	22.4122	25.4066	24.8692	23.995	23.8052	24.3839	26.0802	27.0147	21.1607	20.998	20.9259	22.0638	23.2835	23.3391	24.4793	21.8712	22.5209	22.2529	20.0035	20.6305	19.5017	23.8607	23.3185				By MS/MS	By MS/MS	By MS/MS	By MS/MS	By MS/MS	By MS/MS	By MS/MS	By MS/MS	By MS/MS	By MS/MS	By MS/MS	By MS/MS	By MS/MS	By MS/MS	By MS/MS
		-	-	-	-	-	-	-	-	-	16.7079	-	-	-	-	-	-	-	-	-	22.8399	-	-	-	-	-	-	-	-	-	18.6574
		-	-	-	-	-	-	-	-	15.9829	17.8653	-	-	-	19.5158	19.8747	-	-	-	-	-	-	-	-	-	-	-	-	-	-	-
		-	-	-	-	-	19.6039	19.3293	18.8209	-	-	-	16.704	17.5168	-	-	-	-	-	-	-	-	-	-	-	-	-	-	14.4748	-	-											By MS/MS	By MS/MS	By MS/MS	By MS/MS	By MS/MS
		-	-	-	-	-	-	-	-	17.1718	16.9552	17.4736	16.9433	17.354	-	16.0575	-	-	-	-	-	15.5655	16.5533	-	-	-	-	-	-	-	16.3257										By MS/MS	By MS/MS	By MS/MS
		-	-	-	-	-	16.0539	15.2173	-	-	17.9547	-	15.9169	15.5096	17.9429	-	14.4954	-	-	15.7592	18.9906	-	-	-	-	-	-	-	-	15.8993	16.3752							By matching				By MS/MS	By MS/MS		By matching	By matching
		-	-	-	-	-	14.3961	-	15.5758	17.4395	17.3103	-	17.0674	15.5516	15.0746	-	-	-	-	-	13.6867	-	-	-	-	-	-	-	-	-	-											By MS/MS	By MS/MS	By MS/MS	By MS/MS	By MS/MS
		15.4449	-	-	-	-	19.3238	18.9392	19.0937	17.844	-	19.0689	19.1944	-	-	20.6636	-	-	16.6303	-	18.5619	-	-	-	-	-	-	-	-	17.0117	18.875									By matching	By MS/MS	By MS/MS		By MS/MS	By MS/MS	By MS/MS	By matching
+		21.396	23.1683	22.667	22.8586	24.9363	24.7102	24.1261	24.9968	26.9064	27.0459	26.0633	25.754	26.0544	25.8057	26.3451	23.1644	23.6125	23.4772	24.3784	24.9703	23.7507	24.9072	21.4929	22.5596	22.3069	-	13.5996	15.3015	20.263	19.8952				By MS/MS	By MS/MS	By MS/MS	By MS/MS	By MS/MS	By MS/MS	By MS/MS	By MS/MS	By MS/MS	By MS/MS	By MS/MS	By MS/MS	By MS/MS	By MS/MS	By MS/MS
		15.7671	19.5023	19.6347	23.6286	15.5472	21.3791	20.7039	20.8601	23.1467	20.5664	21.8219	21.3862	21.5062	23.5429	21.6465	19.4486	19.6481	19.0513	17.6486	18.184	-	17.0155	-	-	-	16.5044	17.0126	18.8486	23.482	19.5984							By MS/MS	By MS/MS	By matching	By MS/MS	By MS/MS	By MS/MS	By MS/MS	By MS/MS	By MS/MS	By matching	By MS/MS	By MS/MS
		20.3824	-	21.4818	19.9314	20.2896	24.0997	24.0587	24.7299	24.9736	25.0996	24.3005	24.7812	25.1848	25.8317	26.4224	21.3523	21.3388	21.6668	20.6655	21.665	19.0884	20.2161	20.8485	20.9523	19.2869	-	20.9956	20.5961	22.2245	22.9094				By MS/MS	By MS/MS	By MS/MS	By MS/MS	By MS/MS	By MS/MS	By MS/MS	By MS/MS	By MS/MS	By MS/MS	By MS/MS	By MS/MS	By matching		By matching
		13.6835	-	15.1402	-	-	17.2038	16.8078	16.2061	20.3642	19.2756	-	16.0907	17.3959	19.3727	19.8568	15.0493	14.7373	14.9217	17.9939	19.4138	15.2646	18.4186	-	16.6324	-	-	-	15.0156	20.1706	20.4618				By MS/MS	By MS/MS		By matching	By matching	By MS/MS		By matching	By MS/MS	By MS/MS	By MS/MS	By MS/MS	By matching	By MS/MS	By MS/MS
		16.5217	-	-	16.7529	16.9669	19.9299	19.5075	19.0471	22.1358	22.0407	18.8173	20.2522	20.5424	21.6334	20.6667	-	-	-	17.759	17.9366	-	-	-	-	-	-	-	16.143	19.2073	18.7372							By MS/MS			By MS/MS	By MS/MS	By MS/MS	By MS/MS	By MS/MS	By MS/MS	By matching
		-	-	-	-	-	17.78	16.728	-	15.3102	-	-	19.001	-	17.5107	-	-	-	-	-	-	-	-	-	-	-	-	-	-	-	-											By matching	By MS/MS		By matching	By MS/MS
		20.1517	20.1796	19.3082	16.0559	17.999	24.2249	24.1733	24.6922	26.1699	26.3497	28.1827	28.1022	27.983	29.3188	29.6088	16.7848	18.8353	18.6317	20.6348	21.1726	17.5367	18.6156	15.7342	15.8167	15.5021	19.7121	19.7254	19.329	22.1975	22.4032				By matching	By matching	By MS/MS	By MS/MS	By MS/MS	By MS/MS	By MS/MS	By MS/MS	By MS/MS	By MS/MS	By MS/MS	By MS/MS	By MS/MS	By MS/MS	By MS/MS
+		22.4109	24.0146	24.0218	22.9144	24.7838	29.7628	29.4573	29.7733	30.4624	30.6244	32.3964	32.17	32.3855	31.8511	32.725	24.0901	24.4653	24.4291	25.241	25.4365	22.8691	23.98	22.7656	23.8418	22.8999	17.4963	16.9043	16.2213	21.2996	20.6806				By MS/MS	By MS/MS	By MS/MS	By MS/MS	By MS/MS	By MS/MS	By MS/MS	By MS/MS	By MS/MS	By MS/MS	By MS/MS	By MS/MS	By MS/MS	By MS/MS	By MS/MS
		17.7986	19.3375	19.8016	-	-	-	-	-	18.983	19.6386	-	14.211	-	17.768	17.8071	18.0171	15.6341	14.3153	17.6712	18.9388	11.7214	16.1144	13.3403	14.4297	14.682	19.0936	19.6186	18.6921	18.8128	19.5456				By matching	By matching	By matching	By MS/MS	By matching	By MS/MS		By matching					By MS/MS	By MS/MS	By MS/MS
+		12.752	15.18	15.1908	-	-	15.1993	-	14.4277	-	16.2438	-	11.0116	15.3276	-	-	15.0631	14.9702	14.5864	13.5424	15.9026	22.9464	23.7246	22.0038	23.452	22.234	14.9035	-	-	-	-				By MS/MS	By MS/MS	By MS/MS	By matching	By matching	By matching		By matching	By matching	By matching	By matching		By matching	By matching	By matching
		14.3658	15.364	15.9559	13.658	-	16.9319	16.8529	14.9604	20.9975	21.0339	23.1082	23.1297	23.2532	24.3793	25.0777	13.2447	12.9475	13.6611	19.687	19.7436	16.4769	15.0935	13.8807	-	13.2597	16.5773	17.8249	17.4759	20.7687	21.121				By matching		By MS/MS	By matching	By matching	By matching	By MS/MS	By MS/MS	By MS/MS	By MS/MS	By MS/MS	By matching	By matching	By matching	By matching
		-	-	-	14.0523	13.7842	-	-	-	15.4808	16.5004	-	-	-	-	-	-	-	-	15.533	18.6812	-	-	-	-	-	-	-	-	15.5941	16.9938
		19.6801	20.8531	21.2686	19.8259	19.7491	21.5378	21.0428	21.1704	22.5657	22.7349	20.1415	19.2374	20.7672	22.6643	23.6619	20.5662	20.3484	20.2932	20.9912	21.9072	18.7534	19.1703	18.8925	20.3425	20.0015	19.8802	19.933	20.2308	22.1499	22.1451				By MS/MS	By MS/MS	By MS/MS	By MS/MS	By MS/MS	By MS/MS	By MS/MS	By MS/MS	By MS/MS	By MS/MS	By MS/MS	By MS/MS	By MS/MS	By MS/MS	By MS/MS
		-	-	-	-	-	15.7292	15.1249	-	11.2618	15.1624	-	-	-	14.0529	-	-	-	-	14.0987	12.588	-	-	-	-	-	-	-	-	14.7797	-														By MS/MS	By MS/MS
		19.2481	19.7042	19.0043	19.83	20.7262	24.5813	24.4399	24.8219	25.6153	25.5803	25.1676	25.3248	25.2769	25.5083	27.1134	18.2611	18.4312	19.0952	20.4164	20.0477	23.6923	24.1638	21.4904	23.1412	22.3878	18.9606	16.6276	19.3715	21.4563	22.5078				By MS/MS	By MS/MS	By MS/MS	By MS/MS	By MS/MS	By MS/MS	By MS/MS	By MS/MS	By MS/MS	By MS/MS	By MS/MS	By MS/MS	By MS/MS	By MS/MS	By MS/MS
		19.4218	21.2021	21.1762	20.4093	21.4246	22.7524	22.6758	22.8064	24.743	25.2167	23.8929	23.953	24.3807	25.4011	25.9362	20.6887	20.8531	21.1127	22.5071	23.4081	20.5045	21.4196	19.4194	20.467	18.2435	20.8746	20.3972	20.7611	23.6292	23.4953				By MS/MS	By MS/MS	By MS/MS	By MS/MS	By MS/MS	By MS/MS	By MS/MS	By MS/MS	By MS/MS	By MS/MS	By MS/MS	By MS/MS	By MS/MS	By MS/MS	By MS/MS
		20.8698	21.8596	21.8405	21.1975	21.9221	22.6344	22.4714	22.7515	24.1504	24.8106	24.3318	23.0193	24.3827	24.4664	25.6886	20.2919	17.7747	21.4644	22.3193	23.3647	20.7749	21.6163	19.7435	20.9161	19.6734	21.1026	21.1241	21.2256	23.6034	23.6825				By MS/MS	By MS/MS	By MS/MS	By MS/MS	By matching	By MS/MS	By MS/MS	By MS/MS	By MS/MS	By MS/MS	By MS/MS	By MS/MS	By MS/MS	By MS/MS	By MS/MS
		17.3573	18.9811	18.8301	19.2189	19.5502	20.0782	19.4237	19.1653	24.007	24.037	22.4213	22.4835	22.314	25.4958	25.7517	18.468	19.0772	19.3861	21.1745	23.2486	23.85	24.8921	22.3066	22.6832	22.2734	17.9712	17.9353	17.9983	22.7616	22.8555				By MS/MS	By MS/MS	By MS/MS	By matching	By matching	By matching	By MS/MS	By MS/MS	By MS/MS	By matching	By MS/MS	By MS/MS	By matching	By MS/MS	By matching
		22.6413	23.0265	22.8956	22.9538	24.988	24.2798	23.8829	24.217	26.6752	26.5258	24.576	24.2219	24.6339	25.8064	25.0475	23.4383	23.4576	23.8266	24.8347	25.2866	20.8467	22.3939	17.648	16.2598	17.3887	17.6327	18.2017	18.6053	23.3231	23.6518				By MS/MS	By matching	By MS/MS	By MS/MS	By MS/MS	By MS/MS	By MS/MS	By MS/MS	By MS/MS	By MS/MS	By MS/MS	By MS/MS	By MS/MS	By MS/MS	By MS/MS
		15.8712	18.0388	17.8751	19.7897	20.7751	21.7237	21.2915	21.7201	24.6477	24.5549	20.7854	20.5445	22.3919	23.5907	23.4225	17.4739	18.4646	18.3652	18.5462	19.8656	16.8594	18.7025	15.5752	-	15.4595	-	16.0841	17.0028	23.945	24.0884				By matching		By matching	By MS/MS	By MS/MS	By MS/MS	By MS/MS	By MS/MS	By MS/MS	By MS/MS	By MS/MS	By MS/MS	By MS/MS	By MS/MS	By MS/MS
+		20.524	21.0964	21.1854	20.4615	24.5718	28.11	27.2744	27.8852	28.6984	28.9916	30.4916	29.8687	30.4602	30.2901	31.1006	21.3688	21.6781	22.5661	22.712	23.0885	20.633	22.1263	19.2616	19.5228	18.3857	17.5833	18.9225	-	22.7144	22.5981				By MS/MS	By MS/MS	By MS/MS	By MS/MS	By MS/MS	By MS/MS	By MS/MS	By MS/MS	By MS/MS	By MS/MS	By MS/MS	By MS/MS	By MS/MS	By MS/MS	By MS/MS
		16.2898	17.6165	16.5402	15.5618	17.0786	-	13.7658	-	19.0911	20.9217	-	15.1938	15.6991	-	20.7233	13.9662	17.6359	17.651	15.292	18.8634	15.8789	16.1527	-	-	-	16.7023	17.0078	16.5997	20.0633	19.3836							By matching	By MS/MS	By matching		By MS/MS	By MS/MS		By MS/MS	By matching	By matching	By MS/MS	By MS/MS
		-	-	-	-	-	-	-	-	-	-	-	-	-	-	-	-	-	-	-	17.4748	-	14.3286	-	-	-	-	-	-	-	-
		-	-	-	17.1099	-	-	-	-	18.7945	20.0531	-	-	-	-	-	-	-	-	-	19.861	-	-	-	-	-	-	-	-	18.5866	17.5028				By matching		By matching	By matching			By matching			By matching	By matching		By matching	By matching
		17.5543	18.561	18.0676	-	-	20.015	19.7292	19.6693	22.9289	23.4034	22.7316	22.2889	22.7016	23.5544	24.4348	-	17.1733	16.7177	17.376	20.9668	-	17.5474	14.3772	13.9957	16.4833	17.2583	-	-	21.6077	21.2062				By matching	By matching	By matching	By matching	By matching	By MS/MS	By MS/MS	By MS/MS	By MS/MS	By MS/MS	By MS/MS	By MS/MS	By MS/MS	By MS/MS	By MS/MS
		-	-	-	-	-	-	-	-	17.5217	-	-	-	-	-	-	-	-	-	-	16.9669	-	-	-	-	-	-	-	-	-	-													By MS/MS	By MS/MS
		11.6095	14.9462	12.9992	18.4354	17.2236	19.7105	19.8441	19.3963	18.6822	18.4905	23.4962	23.2076	23.1017	21.5282	20.6501	-	-	12.787	-	-	-	17.1747	-	-	-	13.4649	12.2678	-	16.7404	17.1908								By MS/MS	By matching	By MS/MS	By MS/MS	By MS/MS	By MS/MS	By MS/MS	By MS/MS	By matching	By MS/MS	By matching
		-	-	-	17.6551	18.3555	-	-	-	-	-	-	-	-	-	-	-	-	-	20.027	20.5579	21.3231	21.886	-	-	-	-	-	-	19.9962	15.4266
		-	-	-	-	-	-	-	-	-	-	-	-	-	-	-	-	-	-	13.8998	18.5037	-	-	-	-	-	-	-	-	14.6051	14.6221
		20.3367	21.5944	21.5912	16.4882	17.3288	21.0956	21.4795	20.6037	22.1597	21.5696	20.7042	20.9054	20.8448	19.8832	20.495	21.8304	21.3831	21.0181	19.9435	19.537	16.3381	17.9829	20.6348	21.3428	21.3219	21.0831	21.245	21.4191	22.1972	22.1709				By matching	By matching	By matching	By MS/MS	By MS/MS	By MS/MS	By matching	By MS/MS	By matching	By MS/MS	By MS/MS	By MS/MS	By MS/MS	By MS/MS	By MS/MS
		13.294	16.0452	-	17.1089	18.8004	17.5832	17.7778	17.6874	20.321	20.944	17.155	-	-	19.1139	17.7285	16.6058	18.0607	17.9143	18.6451	21.7213	16.2932	17.9216	15.8275	14.3254	15.5388	15.4877	16.8368	16.4183	20.6958	20.6939				By MS/MS	By matching	By MS/MS	By MS/MS	By MS/MS	By MS/MS	By MS/MS		By MS/MS	By MS/MS	By MS/MS	By MS/MS	By MS/MS	By MS/MS	By MS/MS
		24.486	26.1514	25.8033	24.3461	24.7077	24.6779	24.4344	24.6278	26.5462	26.7651	24.3863	24.2213	24.493	26.3822	26.5562	25.7481	26.3276	26.0052	25.4239	25.2489	23.8932	25.1759	22.0233	23.0572	22.3059	25.5662	25.6013	25.57	27.4678	27.1087				By MS/MS	By MS/MS	By MS/MS	By MS/MS	By MS/MS	By MS/MS	By MS/MS	By MS/MS	By MS/MS	By MS/MS	By MS/MS	By MS/MS	By MS/MS	By MS/MS	By MS/MS
		-	-	-	-	14.815	15.5243	16.7726	17.9646	18.6089	17.7052	18.3848	18.9923	17.8576	20.5006	20.8782	-	10.2035	-	14.3245	13.0909	-	-	-	-	-	-	-	-	-	12.7911								By matching		By MS/MS	By MS/MS	By MS/MS	By MS/MS	By MS/MS	By MS/MS
		-	-	-	-	-	18.3133	-	19.0995	20.0513	18.3724	22.4558	22.1851	22.3453	23.7834	24.1294	-	-	-	-	-	-	-	-	-	-	-	-	-	-	-										By MS/MS	By MS/MS	By MS/MS	By matching	By matching
		-	-	-	-	-	-	-	-	-	-	-	-	-	-	-	-	-	-	-	18.0387	-	-	-	-	-	-	-	-	-	-
		15.2236	17.9796	17.6075	17.4173	17.7867	18.3263	18.3473	16.6233	19.529	19.7832	-	-	-	20.4839	20.1437	16.5294	18.055	17.6557	17.3404	19.8377	17.2326	17.1285	-	-	-	16.5477	17.0098	16.9149	19.8042	20.0463				By MS/MS			By MS/MS	By MS/MS	By MS/MS				By matching	By matching	By MS/MS	By MS/MS	By MS/MS	By MS/MS
		-	-	-	-	-	-	-	-	-	-	-	-	-	-	-	-	-	-	-	20.1644	-	-	-	-	-	-	-	-	14.85	15.1429
		-	-	-	-	16.5454	18.5056	17.5433	21.0496	20.8439	20.3853	-	16.3395	-	21.8219	21.6854	14.7675	-	15.5175	18.3248	19.1105	14.8615	15.7585	13.3316	-	-	-	-	14.7391	19.6808	20.0994				By matching			By matching		By MS/MS		By matching	By MS/MS	By MS/MS	By MS/MS	By MS/MS
+		22.4174	20.8922	22.8349	23.2611	25.0528	28.1897	27.192	28.3178	30.3535	30.5884	30.991	30.728	30.8628	31.5805	32.9019	22.7574	21.544	22.5953	24.9835	24.9509	22.496	23.6351	20.2471	19.3159	20.2313	18.3223	18.3228	19.5392	23.2977	23.8933				By MS/MS	By matching	By MS/MS	By MS/MS	By MS/MS	By MS/MS	By MS/MS	By MS/MS	By MS/MS	By MS/MS	By MS/MS	By MS/MS	By MS/MS	By MS/MS	By MS/MS
		16.9937	15.734	16.6715	16.0894	16.737	14.9513	14.7485	12.7344	14.6016	-	14.0864	-	-	14.6055	16.8365	16.9078	18.3687	18.5749	15.9246	13.3896	16.2034	17.2442	-	-	-	15.9735	16.2815	16.5994	17.42	16.9454							By MS/MS	By MS/MS	By MS/MS	By matching			By MS/MS	By MS/MS	By MS/MS	By MS/MS	By MS/MS	By MS/MS
		-	-	-	-	21.7361	22.1567	21.9563	21.0574	24.6785	24.5309	-	-	21.8953	24.1493	23.1977	17.7981	18.3904	18.474	20.2628	-	-	19.1494	-	-	-	17.3901	16.4631	-	24.3605	24.3117							By matching	By matching	By matching			By MS/MS	By MS/MS	By MS/MS	By MS/MS
		-	-	-	-	-	16.5502	14.8086	15.7595	17.6117	15.0394	18.3836	18.8058	18.498	17.9977	16.8084	-	-	-	-	-	-	-	-	-	-	-	-	-	-	-										By MS/MS	By MS/MS	By MS/MS	By matching	By MS/MS	By MS/MS
		20.106	19.4295	19.5243	21.7014	23.3727	25.4908	25.1539	25.5804	27.9769	27.747	27.3284	26.859	27.3953	28.4585	29.6112	21.6988	22.2351	21.9753	22.7558	23.4887	21.4544	22.9988	-	-	-	21.9962	21.4849	21.4917	25.127	24.5092				By MS/MS		By MS/MS	By MS/MS	By MS/MS	By MS/MS	By MS/MS	By MS/MS	By MS/MS	By MS/MS	By MS/MS	By MS/MS	By MS/MS	By MS/MS	By MS/MS
		-	-	-	19.0468	19.2449	16.9926	-	17.0802	19.6521	19.0142	21.5996	21.8845	22.0811	23.656	24.7554	-	-	-	16.9901	16.7005	-	19.6063	-	-	-	-	-	-	18.5859	18.3098										By MS/MS	By MS/MS	By MS/MS	By matching	By matching
		-	-	-	15.4316	16.55	-	13.2202	-	19.7504	20.4136	-	13.9572	-	22.554	23.1037	-	-	-	18.6038	21.0145	-	15.3739	-	-	-	-	-	-	20.2098	20.2068											By MS/MS				By MS/MS
		-	-	-	-	-	-	-	-	-	-	-	-	-	-	-	-	-	-	-	17.5997	-	-	-	-	-	-	-	-	14.173	14.0112
		-	-	-	19.0679	19.8978	19.0322	18.2548	19.0026	18.0982	18.609	18.7999	21.2865	21.3164	20.4466	22.0454	-	-	-	-	-	17.9985	19.4896	-	-	-	-	-	-	17.563	18.1943										By matching	By MS/MS	By MS/MS	By matching	By matching	By matching
		-	15.1936	14.4571	-	-	18.7211	17.9984	18.6683	19.6576	20.3816	19.9836	19.3209	19.5155	19.66	18.9889	15.0097	13.7368	-	14.2656	15.7426	-	-	13.5882	-	-	-	-	-	15.5361	15.4485				By matching			By matching	By matching		By MS/MS	By MS/MS	By MS/MS	By MS/MS	By MS/MS	By MS/MS		By matching	By matching
		13.7136	16.5937	15.5086	13.9153	16.0595	19.5299	19.7027	19.6754	20.3244	20.4384	20.8806	21.2088	21.0898	20.4293	20.7601	14.9252	12.4757	12.3111	16.3742	16.84	12.5388	14.5164	10.6418	-	10.9066	14.1025	14.5616	15.051	16.8963	16.9794				By matching		By matching	By MS/MS	By MS/MS	By MS/MS	By MS/MS	By MS/MS	By MS/MS	By MS/MS	By MS/MS	By MS/MS	By MS/MS	By MS/MS	By MS/MS
		16.2465	18.9964	17.8502	14.877	17.5758	20.4031	20.1463	20.7391	23.5041	23.8621	21.3016	22.8752	22.428	23.3677	24.165	15.0464	17.2632	17.0364	19.1517	20.16	16.3605	17.9949	15.7744	16.7083	-	14.4393	13.6998	-	19.5879	19.6146				By MS/MS	By matching		By matching	By MS/MS	By MS/MS	By MS/MS	By MS/MS	By MS/MS	By MS/MS	By MS/MS	By MS/MS	By MS/MS	By MS/MS	By MS/MS
		-	-	-	15.9167	16.4736	-	-	-	-	-	20.6116	-	-	-	-	-	-	-	-	18.2466	-	16.3732	-	-	-	-	-	-	-	-										By MS/MS
		10.4001	11.8849	11.7415	-	-	13.5833	12.5854	13.3825	12.7077	12.6801	-	-	-	11.0481	11.1948	-	10.3014	-	-	-	16.6942	18.2378	10.1198	-	9.7309	11.686	10.9316	11.6713	10.2911	12.4815				By matching	By matching	By matching	By matching	By matching	By matching	By matching	By matching	By matching	By matching	By MS/MS	By MS/MS	By matching	By matching	By matching
		-	-	16.7211	-	14.3011	17.3765	17.0257	16.5454	18.7791	19.4378	16.678	18.3375	18.4215	18.675	16.455	-	-	15.1947	17.0524	17.2456	15.0753	16.2885	-	-	-	14.2897	13.2801	15.5137	17.7859	17.7142							By MS/MS	By MS/MS	By matching	By MS/MS	By MS/MS	By MS/MS	By MS/MS	By MS/MS	By MS/MS		By MS/MS	By MS/MS
+		15.5861	14.8773	14.094	-	-	-	-	-	18.6524	18.5378	-	-	-	-	17.7046	14.4305	-	-	-	14.1863	23.8245	24.8749	22.4718	23.3343	22.9698	-	15.1128	13.9539	17.3776	17.8236				By MS/MS	By MS/MS	By MS/MS	By matching									By matching	By matching	By matching
		16.1979	18.1562	18.0592	-	-	19.0066	18.7752	18.4269	20.6102	20.251	-	18.0145	18.2167	18.4303	-	17.0959	18.5167	17.7601	16.85	18.6337	-	-	14.8105	-	-	17.5753	15.4979	17.9286	19.6755	19.6224				By matching			By MS/MS	By MS/MS	By MS/MS	By MS/MS	By MS/MS	By MS/MS	By MS/MS	By MS/MS	By MS/MS	By MS/MS	By MS/MS	By MS/MS
		-	-	-	-	-	14.6134	14.5296	14.5382	17.0494	18.9733	18.3738	18.5124	18.6285	20.7421	22.576	-	-	-	-	16.0778	-	11.4462	-	-	-	-	-	-	15.6746	15.3137										By MS/MS	By MS/MS	By MS/MS	By matching	By matching	By MS/MS
+		19.8504	22.0613	21.2812	20.8252	24.1018	27.3208	26.7465	27.1046	28.7893	29.0584	29.8918	29.7794	29.5735	29.9438	30.6681	21.1881	21.5139	21.102	23.7437	23.6125	20.2437	23.1279	17.8992	19.0278	18.6493	16.7869	16.5785	16.8628	21.2289	21.7533				By MS/MS	By MS/MS	By MS/MS	By MS/MS	By MS/MS	By MS/MS	By MS/MS	By MS/MS	By MS/MS	By MS/MS	By MS/MS	By MS/MS	By MS/MS	By MS/MS	By MS/MS
		15.4328	17.2325	16.7774	15.8104	18.3642	23.1539	22.3357	22.5459	24.8057	24.8914	26.2458	26.3402	26.5826	26.4254	27.9606	16.4337	16.1957	16.3198	19.3048	20.7101	16.097	18.7856	-	-	13.9233	16.6589	15.2706	13.1754	20.6219	21.7729						By matching	By matching	By matching	By matching	By MS/MS	By MS/MS	By MS/MS	By MS/MS	By MS/MS	By MS/MS	By matching	By MS/MS	By matching
		16.7646	18.3645	17.9808	-	16.3957	19.422	19.1582	19.6028	22.0624	22.0063	20.1426	18.9936	21.0389	22.7787	23.3422	17.6966	17.9601	17.9356	19.0563	20.265	20.4745	20.1482	18.0441	19.3693	18.478	17.0711	17.4061	17.2525	20.8633	20.8779				By matching	By MS/MS	By matching	By matching	By matching	By matching	By matching	By MS/MS	By MS/MS	By matching	By MS/MS	By matching	By matching	By matching	By matching
+		15.4386	16.4621	15.8415	-	-	14.8023	14.5392	14.3072	18.1716	19.2367	-	14.5913	15.6909	16.3536	17.6738	17.2013	16.3826	16.1807	16.5485	17.1602	24.5439	25.0144	23.2832	23.9695	23.5417	16.4474	15.0362	14.3962	18.5381	19.7063				By MS/MS	By MS/MS	By MS/MS	By MS/MS	By MS/MS	By MS/MS		By matching	By MS/MS	By matching	By matching	By MS/MS	By MS/MS	By MS/MS	By MS/MS
		12.213	12.189	12.4578	-	12.2995	12.8237	13.8338	12.9931	17.1919	16.726	-	12.7357	-	-	-	11.368	-	12.6536	13.6869	-	-	13.5605	-	11.9323	-	11.7561	11.5775	-	15.6274	15.5909					By matching		By MS/MS	By MS/MS	By matching		By matching		By MS/MS	By MS/MS	By MS/MS	By matching	By MS/MS	By MS/MS
+		16.6618	-	15.8134	-	-	17.4488	17.488	12.8297	19.2566	18.0698	-	-	-	18.2809	16.8375	18.0746	-	-	-	-	23.8613	25.9492	23.7399	25.0174	23.3926	-	14.8275	16.8595	19.0088	18.6776				By MS/MS	By MS/MS	By MS/MS	By matching						By matching	By matching	By matching	By matching		By matching
		16.402	18.5492	-	19.6148	16.3479	-	-	18.8833	19.6554	20.5312	25.3884	-	-	20.2197	19.1414	16.8584	-	-	17.5744	21.548	13.963	-	14.683	-	15.1291	17.0675	-	-	18.6212	19.4769				By matching		By matching	By matching			By MS/MS			By MS/MS	By MS/MS		By matching	By matching
		-	-	-	-	18.0112	-	-	-	17.1402	20.9282	-	-	-	18.3662	20.6812	-	-	-	-	23.1922	-	-	-	-	-	-	-	-	19.0899	19.422												By MS/MS
		-	-	-	-	-	15.6934	15.8031	-	18.7812	18.3169	-	-	-	-	18.6562	-	-	-	-	17.1693	-	-	-	-	-	-	-	-	16.9224	-													By MS/MS	By MS/MS	By MS/MS
+		13.1171	14.3051	14.1297	15.298	15.6344	16.3254	16.7157	16.7415	19.5319	19.4787	17.2551	17.3946	17.4607	20.176	20.8266	15.0078	15.0727	13.9281	15.1236	17.4127	22.0641	22.8813	20.1515	21.0009	20.4801	13.3347	13.891	11.5863	17.4484	17.6942				By MS/MS	By MS/MS	By MS/MS	By MS/MS	By matching	By matching	By MS/MS	By MS/MS	By MS/MS	By matching	By matching	By MS/MS	By matching	By matching	By matching
		12.9897	14.5414	11.9896	-	-	15.5686	14.309	15.0464	14.2505	15.1024	-	14.7896	17.6894	17.3515	15.3712	11.5436	15.2146	-	-	13.2105	-	-	-	-	-	11.4199	14.6404	12.9749	-	-							By matching	By matching			By MS/MS	By MS/MS	By MS/MS	By MS/MS	By MS/MS	By matching	By matching	By matching
		-	-	-	-	-	16.0255	15.4415	15.9862	-	-	-	-	-	-	-	13.2604	12.2893	11.9773	-	-	-	-	-	-	-	-	-	-	-	-							By matching	By matching	By matching				By MS/MS	By MS/MS	By MS/MS
		-	-	-	-	14.7005	-	-	-	16.7251	-	-	-	-	-	17.3735	-	14.9996	14.9353	16.7966	19.1408	-	-	13.8003	-	-	-	14.4738	14.7647	18.3218	17.2832				By matching				By matching	By matching
		15.6395	16.2961	15.8171	-	-	18.3221	17.9447	18.1121	15.7521	-	21.6694	20.9944	21.5143	23.5455	23.9443	-	-	16.2587	-	-	-	-	15.0601	-	-	16.2989	15.9825	16.5739	-	-				By matching					By matching	By MS/MS	By MS/MS	By MS/MS	By matching	By matching	By MS/MS	By matching	By matching	By matching
		16.0787	-	-	-	-	17.5459	17.1415	17.8135	22.2862	21.279	-	17.8104	19.1015	22.1723	14.0761	18.791	19.321	18.3637	-	-	-	-	14.2011	-	13.2449	15.7836	15.7524	-	20.6411	22.3114				By matching		By matching	By MS/MS	By MS/MS	By MS/MS		By MS/MS	By MS/MS	By MS/MS	By MS/MS	By MS/MS	By MS/MS		By MS/MS
		16.3144	19.0626	18.8451	16.5321	17.0932	16.6788	17.114	-	21.5403	22.395	19.1209	19.5462	-	19.4226	18.9751	17.8756	18.3113	17.4223	19.2056	19.834	17.3126	19.0356	16.3071	16.9653	15.9053	17.6681	18.0996	18.4042	21.7532	21.6227				By matching	By MS/MS	By MS/MS	By MS/MS	By MS/MS	By MS/MS	By MS/MS	By MS/MS	By MS/MS		By MS/MS	By MS/MS	By MS/MS	By MS/MS	By MS/MS
		-	18.2143	17.0508	15.961	17.7135	17.7789	17.7979	-	21.603	21.9249	19.0864	-	19.6194	20.4371	20.5167	15.7628	-	-	19.3247	20.5167	16.8277	15.4397	-	-	-	17.386	16.6831	17.809	20.5416	20.3365							By matching			By MS/MS	By MS/MS	By matching		By matching	By matching		By MS/MS	By MS/MS
		-	-	-	-	16.4553	20.6117	18.5613	-	21.0565	22.6631	20.9454	21.493	21.4891	-	22.5772	17.1045	17.6406	-	15.9675	17.3708	16.9989	17.2719	-	-	14.8178	-	-	-	20.6039	19.7751				By matching	By matching	By matching	By matching	By MS/MS	By matching	By matching	By MS/MS	By MS/MS	By MS/MS	By MS/MS	By matching	By matching	By matching	By matching
		11.6897	16.7373	15.7975	-	-	17.323	16.5138	17.592	19.4542	19.2402	19.9799	19.7415	20.1205	19.1642	18.4649	12.3636	-	-	14.3671	15.932	13.8029	-	11.2597	12.3389	11.4393	-	-	-	17.2711	16.1494				By matching	By matching	By matching	By matching			By MS/MS	By MS/MS	By MS/MS	By MS/MS	By MS/MS	By MS/MS	By MS/MS	By MS/MS	By MS/MS
+		14.7816	11.4996	-	-	-	-	-	-	-	-	-	-	-	-	-	14.9647	15.8284	15.4209	-	-	21.0866	22.0025	21.8569	22.1893	21.8704	15.2861	15.3186	14.6677	17.3252	17.0841				By MS/MS	By MS/MS	By MS/MS	By matching	By matching	By matching							By matching	By matching
		15.9435	-	17.1788	-	-	17.6434	16.6379	16.8942	19.639	20.554	-	-	-	-	-	-	16.4907	16.4314	16.7465	-	16.5699	15.9893	-	-	-	-	-	15.5344	18.4788	19.0548								By MS/MS	By MS/MS				By MS/MS	By MS/MS	By MS/MS	By MS/MS	By MS/MS	By MS/MS
		-	-	-	17.1824	-	18.7526	-	18.0386	16.4589	19.1007	18.614	19.1131	18.6699	18.6663	19.3907	-	-	-	-	-	-	-	-	-	-	-	-	-	-	15.1338										By MS/MS	By MS/MS	By MS/MS	By MS/MS	By MS/MS
		-	-	-	-	-	15.7735	-	-	17.4921	17.6671	-	18.3146	19.1901	18.9934	19.2269	14.28	-	-	-	-	-	-	-	-	-	-	-	-	15.9755	15.1807							By matching				By MS/MS	By MS/MS		By matching
		-	-	-	-	-	17.7201	-	-	18.4315	20.2772	-	-	-	19.7458	-	-	-	-	-	-	-	-	-	-	-	-	-	-	-	-											By MS/MS	By MS/MS		By MS/MS
		-	15.0954	-	-	-	14.4724	18.5274	16.492	19.577	18.1258	-	19.232	18.5398	19.6415	19.3111	12.9827	12.3843	-	-	17.0028	15.31	-	-	-	17.6853	-	15.0539	14.9093	-	-				By MS/MS		By MS/MS	By matching	By matching			By MS/MS	By MS/MS	By matching	By matching	By MS/MS		By matching
		-	-	-	-	-	17.0289	17.4989	-	-	-	21.9397	19.7187	20.3095	-	-	-	-	-	-	-	-	-	-	-	-	-	-	-	-	-										By MS/MS	By MS/MS	By MS/MS		By matching	By matching
		-	-	-	-	-	-	-	-	-	17.0096	-	-	-	-	-	-	-	14.5078	-	18.413	-	-	12.9946	15.1525	14.011	-	-	-	-	-				By matching	By matching	By matching			By MS/MS								By MS/MS
		-	-	-	15.1984	-	-	-	-	-	15.8232	-	-	-	-	-	-	-	-	12.5676	20.1176	-	-	-	-	-	-	-	-	14.1051	14.675
		-	15.1853	-	-	16.0196	19.247	18.3389	18.2682	21.0488	21.2223	-	18.7014	20.1233	18.9622	20.2018	15.3431	14.714	15.5275	18.2551	18.204	16.1717	18.2329	-	-	13.949	-	16.1693	13.9229	18.8707	18.7221						By matching	By MS/MS	By matching	By matching	By MS/MS	By MS/MS	By MS/MS	By MS/MS	By MS/MS	By MS/MS		By matching
		16.9309	19.5564	19.4931	19.5565	19.8598	23.0032	23.1224	22.7641	23.5876	23.4271	23.6712	24.2562	24.2877	24.3863	25.2078	18.2799	18.9915	18.0345	19.6316	21.14	18.4667	19.992	17.287	16.674	17.2749	18.7867	17.6653	-	21.2309	21.3537				By MS/MS	By MS/MS	By MS/MS	By MS/MS	By MS/MS	By MS/MS	By MS/MS	By MS/MS	By MS/MS	By MS/MS	By MS/MS	By MS/MS	By MS/MS	By MS/MS	By MS/MS
		-	-	-	-	-	-	-	-	-	-	-	-	-	-	-	-	-	-	-	21.5555	-	-	-	-	-	-	-	-	-	17.0972
		12.274	12.983	-	-	-	15.6412	13.9893	15.5833	18.9448	17.6039	17.469	16.8236	17.0795	19.3542	19.7567	-	11.9781	12.6172	13.7048	15.7102	-	13.6764	-	-	-	-	-	13.1822	16.4395	15.9912								By matching	By matching	By MS/MS	By MS/MS	By MS/MS	By MS/MS	By MS/MS	By MS/MS	By matching	By MS/MS
		19.8975	21.8845	21.1478	20.6022	22.4501	23.7998	23.4462	22.6391	25.7807	25.7076	25.2411	23.8293	24.787	26.1935	26.8145	21.5725	21.9001	21.5362	23.3683	23.8746	20.8413	22.3594	19.8744	20.5619	19.7596	20.7698	20.7198	20.3817	24.1644	23.7045				By MS/MS	By MS/MS	By MS/MS	By MS/MS	By MS/MS	By MS/MS	By MS/MS	By MS/MS	By MS/MS	By MS/MS	By MS/MS	By MS/MS	By MS/MS	By MS/MS	By MS/MS
		-	-	-	-	-	-	-	-	19.1441	16.6424	-	-	-	20.4103	-	-	-	-	-	16.7541	-	-	-	-	-	-	-	-	17.9164	17.7408
		-	-	-	17.2087	16.6662	-	-	-	-	-	-	-	-	-	-	-	-	-	-	-	15.0762	17.432	-	-	-	-	-	-	15.3447	15.5375
		14.6859	16.3803	15.9314	-	-	17.4392	16.9884	17.1414	17.6633	17.4756	17.4954	17.674	16.9575	17.6389	18.1255	15.4969	15.7483	14.5154	15.6843	16.3002	14.5721	15.5482	15.0175	14.8156	14.7456	14.5703	15.2901	14.4268	16.7008	17.1046				By MS/MS	By MS/MS	By MS/MS	By matching	By MS/MS	By MS/MS	By MS/MS	By MS/MS	By MS/MS	By MS/MS	By MS/MS	By MS/MS	By MS/MS	By MS/MS	By MS/MS
		14.5682	15.3996	13.2445	-	-	17.9433	16.9072	16.9021	-	-	-	17.2214	17.0907	-	-	13.2335	14.4051	14.82	-	-	-	-	11.2851	-	-	-	14.252	15.5318	-	-				By matching			By matching	By matching	By MS/MS	By MS/MS	By MS/MS	By MS/MS	By MS/MS	By MS/MS	By MS/MS	By matching	By MS/MS	By matching
		16.4963	-	18.2425	18.6521	17.933	20.5777	-	20.3412	22.6549	21.5339	25.543	25.193	25.3581	26.0974	26.5264	13.4325	14.3752	13.9626	19.6106	20.2728	-	-	-	-	-	15.988	14.0215	17.1063	19.7251	21.3719							By matching	By matching	By matching	By MS/MS	By MS/MS	By MS/MS	By MS/MS	By MS/MS	By MS/MS	By matching		By matching
		-	-	-	-	16.4882	-	14.4944	-	-	15.6087	17.3794	16.9737	17.8527	19.9093	21.1234	-	-	-	-	-	-	-	-	14.5871	-	-	-	-	-	13.4379					By matching					By MS/MS	By MS/MS	By MS/MS			By matching
		-	-	-	-	17.3379	-	-	-	-	18.6943	-	-	-	-	-	-	-	-	-	20.6079	-	-	-	-	-	-	-	-	-	17.6079
		14.5435	-	14.3836	-	14.5538	19.507	19.2396	19.2817	20.0261	20.1735	18.3601	18.1451	17.0888	19.6698	19.4643	15.0335	14.4638	16.1547	15.4116	16.8932	-	-	15.7537	14.893	15.2659	-	-	-	18.1577	17.6959				By matching	By matching	By MS/MS	By matching	By MS/MS	By MS/MS	By MS/MS	By MS/MS	By MS/MS	By MS/MS	By MS/MS	By MS/MS	By matching		By MS/MS
+		14.1403	15.0292	15.4525	-	14.2966	-	14.431	-	15.7347	15.0966	17.8647	-	19.9886	-	16.0253	-	-	-	15.5085	-	24.241	25.0454	23.0873	23.8703	22.6007	14.6317	17.8508	14.9952	17.8521	17.359				By MS/MS	By MS/MS	By MS/MS				By matching		By matching			By matching	By matching	By matching	By matching
		-	-	-	-	-	-	-	-	17.7019	-	-	-	-	-	-	-	-	-	13.5471	16.2733	-	-	-	-	-	-	-	-	16.3584	16.84
		-	-	-	-	16.2343	-	-	-	18.004	18.3809	-	-	-	18.123	20.1284	-	-	-	17.8833	18.5651	14.4209	15.8299	-	-	-	-	-	-	17.6197	19.2827
		-	-	-	16.6003	16.3202	-	-	-	17.9844	19.8934	-	-	-	19.2933	20.0469	-	-	-	18.7526	20.3354	-	-	-	-	-	-	-	-	19.9025	18.4284
		-	-	-	-	-	19.1446	18.1546	19.0724	19.7198	19.715	20.1929	19.959	20.7067	19.8848	20.2879	-	-	-	-	16.3285	-	-	14.5588	-	14.5631	-	-	-	16.6917	16.5069				By matching		By matching				By MS/MS	By MS/MS	By MS/MS	By MS/MS	By MS/MS	By MS/MS			By MS/MS
		16.2378	17.6374	17.0953	15.452	16.1937	20.3532	19.3972	20.1407	20.6472	20.5394	20.6618	20.7976	21.0291	19.6738	19.8095	16.2199	16.4241	15.989	17.288	17.5179	16.2485	16.7624	15.9957	15.4187	16.1102	13.1113	16.2752	16.5883	18.3716	18.4727				By MS/MS	By MS/MS	By MS/MS	By MS/MS	By MS/MS	By MS/MS	By MS/MS	By MS/MS	By MS/MS	By MS/MS	By MS/MS	By MS/MS	By MS/MS	By MS/MS	By MS/MS
		-	-	12.0044	-	-	18.7934	15.004	18.122	-	-	16.7044	17.2887	16.2517	-	-	-	12.8857	12.6972	-	-	-	-	-	11.398	-	-	-	12.0169	-	-					By matching			By matching	By matching	By MS/MS	By MS/MS	By matching	By MS/MS	By MS/MS	By MS/MS			By matching
		18.6521	18.5232	18.7587	20.3444	20.6153	24.3337	22.8232	23.8713	25.961	25.6374	23.3525	24.8206	24.9376	25.9086	27.2752	18.3542	19.5849	18.2859	21.5654	22.3205	18.4464	21.2355	18.0159	17.8798	16.5871	17.9892	18.0012	17.4343	23.6779	23.8905				By matching	By MS/MS	By matching	By MS/MS	By MS/MS	By MS/MS	By MS/MS	By MS/MS	By MS/MS	By MS/MS	By MS/MS	By MS/MS	By MS/MS	By MS/MS	By MS/MS
		20.2685	22.5233	22.0886	21.3578	21.3608	22.6083	22.5891	22.8208	25.6921	25.3245	24.4007	23.7351	23.4383	26.7388	27.1047	20.9139	20.7468	21.0276	22.5903	24.2668	25.2155	25.9623	22.276	23.7532	22.8321	17.7233	20.0246	20.4913	24.149	23.937				By MS/MS	By MS/MS	By MS/MS	By MS/MS	By MS/MS	By MS/MS	By MS/MS	By MS/MS	By MS/MS	By MS/MS	By MS/MS	By MS/MS	By MS/MS	By MS/MS	By MS/MS
		10.9984	-	-	-	-	16.3222	15.546	16.279	18.0737	17.3078	-	15.8075	15.7681	18.2963	18.5808	-	-	-	-	14.4086	-	14.1399	-	-	-	-	-	-	15.6965	12.9577										By MS/MS	By MS/MS	By MS/MS	By MS/MS	By MS/MS	By MS/MS	By matching
+		18.027	19.5087	19.1805	-	19.6376	20.281	19.7736	20.65	24.0058	22.7776	-	-	-	-	-	16.7437	16.5454	16.498	17.6216	16.0218	-	15.8395	-	-	13.9114	18.1108	17.4938	18.4367	20.9003	21.5073						By matching	By matching	By matching	By matching				By MS/MS	By MS/MS	By MS/MS	By MS/MS	By MS/MS	By MS/MS
		-	-	-	16.5899	16.5173	-	-	-	15.4308	17.4371	-	-	-	-	-	-	-	-	-	19.5795	14.5516	-	-	-	-	-	-	-	17.0919	17.3318
		20.6922	21.7176	21.9368	21.7875	21.9843	22.2523	22.9108	23.8167	25.8344	26.0656	24.2885	23.1576	23.3449	26.3244	27.326	21.1503	21.8027	20.9965	22.5453	22.7996	19.5255	21.9003	19.4655	20.8018	20.0158	21.1426	21.0547	21.1143	24.2411	24.3456				By MS/MS	By MS/MS	By MS/MS	By MS/MS	By MS/MS	By MS/MS	By MS/MS	By MS/MS	By MS/MS	By MS/MS	By MS/MS	By MS/MS	By MS/MS	By MS/MS	By MS/MS
		-	-	-	-	-	-	-	-	-	-	-	-	-	-	-	-	-	-	-	-	22.0727	23.0599	15.4969	15.9468	15.1933	-	-	-	-	-				By MS/MS	By MS/MS	By MS/MS
		-	13.2745	14.435	-	-	17.6605	17.4705	18.0047	19.1363	19.1667	20.3902	21.0142	21.0201	20.8435	20.929	-	-	-	14.3004	13.7314	11.3829	14.7632	11.6499	-	-	-	-	13.4562	16.1952	16.1368				By matching						By MS/MS	By MS/MS	By MS/MS	By MS/MS	By MS/MS	By MS/MS		By MS/MS	By MS/MS
		-	-	-	-	-	15.0747	15.0844	18.9318	19.01	-	-	15.1603	-	18.6094	18.971	-	-	12.9732	-	-	-	-	-	21.2829	-	-	-	-	-	16.0444					By matching				By matching		By matching		By MS/MS	By MS/MS	By MS/MS
		-	-	-	-	15.1325	-	18.7568	-	22.2092	21.848	-	-	18.8071	17.537	-	-	-	-	17.9287	-	-	16.7805	-	-	-	-	-	-	16.046	16.1005											By MS/MS	By MS/MS	By MS/MS		By MS/MS
		-	-	-	-	-	-	-	-	19.6373	19.3194	16.9305	15.8449	18.6846	20.6784	19.2441	-	-	-	17.5374	17.2942	-	-	-	-	-	-	-	-	-	-										By MS/MS	By MS/MS	By MS/MS
		-	-	-	-	-	-	-	-	-	16.4792	17.8536	18.1782	19.0411	21.9645	22.3811	-	-	-	14.3056	15.0736	-	-	-	-	-	-	-	-	-	-										By matching	By MS/MS	By MS/MS
+		14.4033	16.3022	17.2205	-	-	16.2171	14.6866	-	18.1753	18.4648	-	19.0056	-	16.3004	-	15.5488	16.1387	16.7984	16.832	17.7309	24.0746	25.0748	22.7966	23.7858	23.1292	15.0379	15.7267	17.0982	19.3406	17.4867				By MS/MS	By MS/MS	By MS/MS	By matching	By matching	By MS/MS		By matching		By MS/MS	By MS/MS	By matching	By matching	By matching	By MS/MS
		-	-	-	14.5876	14.0744	-	-	-	17.5888	-	-	-	-	-	-	-	-	-	-	-	13.0024	15.3316	-	-	-	-	-	-	-	-
		-	-	-	-	16.912	-	-	-	21.0458	20.2299	-	-	-	18.8178	-	-	-	-	16.4127	18.1399	-	-	-	-	-	-	-	-	18.5757	18.6566
		-	-	-	-	13.2697	-	15.0849	15.0227	16.896	16.401	15.662	-	14.938	16.7628	-	-	-	-	14.4458	13.0595	-	-	-	-	-	-	-	-	-	14.6757										By MS/MS	By MS/MS	By MS/MS	By MS/MS		By MS/MS
		-	-	-	16.5014	17.2811	-	-	-	19.932	19.3438	-	-	-	18.74	19.0328	-	-	-	-	16.733	-	17.3776	-	-	-	-	-	-	20.526	20.9485
		13.95	15.0168	-	-	-	17.9643	16.6947	16.6049	20.6409	20.5637	-	17.6542	16.8764	19.2923	19.1481	-	14.9158	14.8611	15.9111	16.5848	17.3654	18.1697	13.8139	-	-	-	14.0092	16.0249	18.8983	18.6191				By matching				By matching	By matching		By matching	By MS/MS	By MS/MS	By MS/MS	By MS/MS	By matching	By matching
		15.007	16.2917	16.1775	-	15.6437	15.9927	15.7187	17.7682	18.6648	18.9077	16.6804	16.7656	-	-	-	-	15.1447	-	15.5899	18.1049	13.6599	15.4212	14.3639	15.2259	13.3447	15.1296	14.4866	15.1526	17.6214	18.1213				By MS/MS	By MS/MS	By matching		By matching		By MS/MS	By MS/MS		By MS/MS	By matching	By matching	By matching	By matching	By matching
		15.2879	-	14.8614	20.9556	20.3092	15.9764	15.8816	16.0076	21.8556	22.753	-	-	-	22.5471	22.6394	15.9559	15.7613	15.959	21.5015	23.3389	16.5338	18.4779	-	-	-	13.0637	13.4654	13.6496	21.7411	22.1624							By matching	By matching	By MS/MS				By matching	By matching	By matching	By matching	By MS/MS	By MS/MS
		-	-	-	-	-	16.0981	16.0141	16.5444	16.8965	15.3533	-	17.9711	18.578	16.7603	-	-	-	-	-	-	-	-	-	-	-	-	-	-	-	-										By MS/MS	By MS/MS	By MS/MS	By MS/MS	By MS/MS	By MS/MS
		-	11.5739	-	16.7216	17.0888	16.4986	15.9777	16.0221	19.1532	18.8356	-	-	13.3429	16.0941	16.8788	-	13.7311	11.4808	-	-	15.8772	16.3752	11.559	-	-	-	-	11.5323	15.9288	16.4756				By matching				By MS/MS	By MS/MS			By matching	By MS/MS	By MS/MS	By MS/MS		By MS/MS	By MS/MS
		23.1058	24.1441	24.1065	24.314	25.5621	30.3951	29.8229	30.4134	31.0331	30.8874	32.7667	32.1617	32.4383	33.0362	33.4761	24.3562	24.5857	24.4807	26.4804	26.9859	24.0532	25.7617	23.2721	24.1888	23.9252	21.0558	20.6882	20.8634	23.2314	24.5164				By MS/MS	By MS/MS	By MS/MS	By MS/MS	By MS/MS	By MS/MS	By MS/MS	By MS/MS	By MS/MS	By MS/MS	By MS/MS	By MS/MS	By MS/MS	By MS/MS	By MS/MS
		16.3646	18.404	17.1813	-	16.9938	15.8271	16.9457	17.0224	19.8777	20.1319	-	16.9574	18.4245	22.252	22.192	-	17.0786	17.19	20.1607	20.7204	-	16.5082	11.8726	-	11.7966	18.0604	15.6677	15.2559	21.3849	21.3872				By matching		By matching		By matching	By matching		By matching	By MS/MS	By matching	By matching	By matching	By MS/MS	By matching	By matching
		-	-	-	-	-	-	-	-	-	-	-	-	-	-	-	-	-	-	-	19.4365	-	-	-	-	-	-	-	-	-	-
		14.4316	15.2735	16.3342	13.9763	14.7568	17.1857	16.5798	-	20.7525	21.0427	-	17.3324	15.6899	21.5331	22.9804	13.9071	15.9194	16.2248	18.5567	18.9231	-	16.1317	-	-	13.9117	14.5953	14.5713	14.9256	19.2695	20.14						By MS/MS	By MS/MS	By MS/MS	By MS/MS		By MS/MS	By matching	By MS/MS	By MS/MS	By MS/MS	By MS/MS	By MS/MS	By MS/MS
+		18.0068	19.6571	19.1817	18.0444	20.4991	20.7895	20.5483	20.2369	22.7537	23.3998	21.2535	22.1016	22.1001	21.8553	21.6584	19.3983	19.6085	19.5309	21.4975	21.7698	19.3689	20.772	17.2007	18.2201	16.8577	16.9647	16.3544	16.6276	20.221	20.4358				By MS/MS	By MS/MS	By MS/MS	By MS/MS	By MS/MS	By MS/MS	By MS/MS	By MS/MS	By MS/MS	By MS/MS	By MS/MS	By MS/MS	By MS/MS	By MS/MS	By MS/MS
		11.1878	-	12.2008	-	-	15.971	16.2014	15.7205	16.0769	-	15.2042	-	-	-	-	12.4992	12.5766	12.216	-	-	-	-	-	-	-	-	-	-	-	-							By matching	By matching	By matching	By MS/MS		By MS/MS	By MS/MS	By MS/MS	By MS/MS	By matching		By matching
		18.1928	18.469	20.7052	-	-	19.6624	17.5487	17.1313	19.9953	20.4404	17.9148	19.9218	18.056	18.9157	-	17.6573	19.0039	19.2437	-	-	-	17.593	17.8111	19.9366	17.6698	16.7031	17.9497	18.9701	20.0223	19.0759				By MS/MS	By MS/MS	By MS/MS	By MS/MS	By MS/MS	By MS/MS	By matching	By matching	By matching	By matching	By MS/MS	By matching	By MS/MS	By MS/MS	By MS/MS
		13.5479	14.7189	15.565	16.1431	17.7906	17.8365	18.4927	18.6581	23.597	22.9382	22.729	23.2384	23.866	26.5478	27.0944	12.6176	14.527	14.9244	19.6504	21.0701	18.3902	16.5151	12.4458	-	-	15.1011	15.0762	14.2747	20.662	20.8618				By matching		By MS/MS	By matching	By matching	By MS/MS	By MS/MS	By MS/MS	By MS/MS	By MS/MS	By MS/MS	By MS/MS	By matching	By MS/MS	By MS/MS
		14.4414	16.6388	16.9683	-	17.1716	21.1844	21.3511	21.6012	24.8571	25.0322	25.5666	25.4033	25.3266	27.3197	27.7797	14.1327	13.795	14.0633	19.658	19.7318	-	15.2978	12.2904	-	11.7039	17.2734	17.7186	17.4606	21.875	21.8482				By matching		By matching	By MS/MS	By MS/MS	By MS/MS	By MS/MS	By MS/MS	By MS/MS	By MS/MS	By MS/MS	By MS/MS	By matching	By MS/MS	By MS/MS
		20.6546	21.4853	20.9695	20.3176	21.3669	24.8814	24.6813	24.6224	26.4433	26.732	26.6796	26.0815	26.0094	27.8362	28.3278	21.5244	21.8264	21.9889	22.6892	23.1155	20.3287	20.1831	20.3606	21.2439	21.151	20.3715	21.1803	21.3095	25.1124	25.1108				By MS/MS	By MS/MS	By MS/MS	By MS/MS	By MS/MS	By MS/MS	By MS/MS	By MS/MS	By MS/MS	By MS/MS	By MS/MS	By MS/MS	By MS/MS	By MS/MS	By MS/MS
		-	-	-	-	-	-	-	-	-	-	-	-	-	-	-	-	-	-	16.6904	21.2125	-	-	-	-	-	-	-	-	16.1909	18.2301
		-	-	-	13.6922	14.0813	14.883	14.2296	14.63	15.5014	-	-	-	14.6783	-	-	-	-	-	14.712	13.7823	-	-	-	-	-	-	-	-	12.7379	14.172											By MS/MS	By MS/MS	By MS/MS	By MS/MS	By MS/MS
+		21.4913	22.9053	22.3714	23.5728	25.0236	25.6097	25.0476	25.4275	29.0729	28.7416	28.284	27.9985	28.2175	29.6323	30.1836	22.7145	22.9447	22.9981	24.9549	25.4841	25.1627	26.5496	22.5031	24.7601	22.8793	22.076	22.8085	21.7686	25.3638	26.1134				By MS/MS	By MS/MS	By MS/MS	By MS/MS	By MS/MS	By MS/MS	By MS/MS	By MS/MS	By MS/MS	By MS/MS	By MS/MS	By MS/MS	By MS/MS	By MS/MS	By MS/MS
		13.2962	-	15.1627	19.073	15.5966	16.4278	18.1127	17.5706	21.1196	21.3481	19.3252	17.4417	19.1287	22.385	22.4103	-	-	15.1094	17.1276	18.3532	14.7391	13.9844	-	-	13.4617	-	14.4984	-	18.8516	19.528						By matching		By MS/MS	By MS/MS	By MS/MS	By MS/MS	By MS/MS	By MS/MS	By MS/MS	By MS/MS	By matching		By matching
		-	-	-	-	15.7271	15.8249	14.5468	16.0795	20.1729	19.5557	21.2861	19.273	19.6859	21.9008	23.0008	-	-	-	15.3404	16.0768	-	15.545	-	-	-	-	-	-	17.0981	16.367										By MS/MS	By MS/MS	By MS/MS	By matching	By matching	By MS/MS
		-	13.6613	-	-	-	15.3995	-	-	-	-	16.1013	17.356	18.0726	-	-	-	-	-	-	-	-	-	-	-	-	-	-	13.4903	-	-										By MS/MS	By MS/MS	By MS/MS	By MS/MS	By MS/MS			By matching
+		15.7502	12.8657	11.4826	14.9464	17.2499	15.9412	15.5539	-	21.2088	21.5354	-	-	18.6085	19.2844	21.8974	11.8828	16.5062	-	17.0671	17.1431	24.7799	25.5545	23.8497	24.7899	23.9408	12.1753	14.4415	14.839	19.2728	18.6999				By MS/MS	By MS/MS	By MS/MS	By matching	By matching				By matching		By matching	By matching	By MS/MS	By matching	By matching
		-	13.1375	-	-	-	14.6704	15.3646	14.1505	16.5448	-	-	-	-	15.6289	-	-	14.3021	-	-	-	-	-	-	-	-	-	-	-	-	-								By matching					By MS/MS	By MS/MS	By MS/MS		By matching
		17.4422	18.4965	-	-	-	18.8254	19.3923	17.1562	20.6342	22.3095	23.9428	24.199	24.57	25.6547	26.3891	15.0668	-	-	19.3619	18.0897	-	-	-	-	-	-	17.7068	-	20.6352	21.2853							By matching			By MS/MS	By MS/MS	By MS/MS	By matching	By MS/MS	By matching	By matching	By matching
+		23.5398	25.6513	25.0568	22.8596	24.5534	25.8656	25.6558	26.1064	27.712	26.8299	18.6181	19.9289	21.7489	14.6043	18.2626	22.3451	21.7824	22.1971	23.1383	23.0027	22.1575	23.5961	23.3885	24.9199	23.8658	25.3126	25.4013	25.2329	26.3775	26.4391				By MS/MS	By MS/MS	By MS/MS	By MS/MS	By MS/MS	By MS/MS	By matching	By matching	By MS/MS	By MS/MS	By MS/MS	By MS/MS	By MS/MS	By MS/MS	By MS/MS
		-	-	-	-	-	-	-	-	-	-	23.5716	23.5758	23.8675	23.4502	25.8917	-	-	-	17.7592	20.8023	-	-	-	-	-	18.5062	-	17.4929	21.6099	22.6169										By MS/MS	By MS/MS	By MS/MS
		22.0339	22.7384	22.9965	22.467	22.8565	24.5847	24.2099	24.5377	26.3185	25.9496	27.0941	27.0362	26.9668	28.3994	28.7198	22.5721	23.0255	22.9556	23.3952	24.6704	21.6861	22.5584	20.1752	20.4492	20.1454	22.5406	22.7164	22.4758	25.3222	25.1371				By MS/MS	By MS/MS	By MS/MS	By MS/MS	By MS/MS	By MS/MS	By MS/MS	By MS/MS	By MS/MS	By MS/MS	By MS/MS	By MS/MS	By MS/MS	By MS/MS	By MS/MS
		20.0522	20.6584	19.4532	-	-	19.3082	17.2931	18.6071	-	-	-	-	-	18.5693	19.1803	18.1784	19.2345	20.2567	-	-	-	-	16.4725	-	17.0574	19.0909	19.1719	19.4244	-	-				By matching		By matching	By matching	By matching	By matching		By MS/MS	By MS/MS	By matching	By MS/MS	By matching	By matching	By matching	By matching
		-	-	-	-	-	-	-	-	18.7714	20.1783	-	-	-	19.4728	-	-	-	-	-	15.7833	-	-	-	-	-	-	-	-	18.8663	19.0192
		22.3224	23.9774	24.0337	23.1449	23.4424	25.4917	25.6473	25.272	27.1473	27.3396	25.5872	25.7761	25.8329	27.3367	28.0394	23.6772	24.3932	23.9616	24.8344	25.4297	22.1276	23.3203	22.3764	23.5283	22.925	22.7124	23.4967	23.5961	25.9187	25.8348				By MS/MS	By MS/MS	By MS/MS	By MS/MS	By MS/MS	By MS/MS	By MS/MS	By MS/MS	By MS/MS	By MS/MS	By MS/MS	By MS/MS	By MS/MS	By MS/MS	By MS/MS
		-	-	-	-	-	-	-	-	-	-	-	-	-	-	-	-	-	-	-	16.4555	-	-	-	-	-	-	-	-	-	-
		-	-	-	-	-	18.4845	17.8667	17.7621	17.8682	18.7213	-	18.8191	19.2577	19.5258	-	-	-	-	-	-	-	-	-	-	-	-	-	-	-	17.1518										By MS/MS	By MS/MS	By matching	By MS/MS	By MS/MS	By MS/MS
		14.5891	16.4401	17.3676	-	-	19.8972	19.4141	19.4492	20.6449	21.028	-	20.999	20.2736	19.7556	20.7101	16.6716	-	17.1561	15.3814	-	-	-	15.6322	-	15.6333	-	16.7369	14.6758	17.2441	15.1236				By matching		By matching	By matching	By MS/MS	By MS/MS	By MS/MS	By MS/MS	By MS/MS	By MS/MS	By MS/MS	By MS/MS	By MS/MS	By MS/MS	By MS/MS
		-	14.1928	-	-	-	16.5313	16.1802	15.7456	19.3974	18.3723	-	17.8703	17.3858	19.2145	18.667	-	-	-	13.59	-	-	-	-	-	-	13.8233	13.8732	-	17.0892	16.8821										By MS/MS	By MS/MS	By MS/MS	By MS/MS	By MS/MS	By MS/MS		By matching
+		15.3774	16.6908	16.5653	-	-	15.7891	-	-	18.1033	17.7125	-	-	12.6007	-	-	16.4321	16.3703	16.5869	17.3635	17.0845	24.8551	25.6463	23.5087	24.6379	23.5728	16.2897	16.4443	16.891	18.3652	18.5816				By MS/MS	By MS/MS	By MS/MS	By matching	By matching	By MS/MS			By matching		By matching		By matching	By MS/MS	By matching
		-	-	-	-	-	-	-	-	-	-	-	-	-	-	-	-	-	-	-	16.4331	-	-	-	-	-	-	-	-	-	-
		-	-	-	21.5162	21.8358	21.1142	20.9604	20.8734	25.3061	25.2166	21.0232	-	20.9073	25.0225	24.2468	19.3749	-	-	20.3668	21.0251	-	-	-	-	-	-	-	-	24.8525	24.842							By MS/MS			By MS/MS	By MS/MS	By matching	By MS/MS	By MS/MS	By MS/MS		By MS/MS
		-	-	-	-	-	20.8517	21.6071	20.7461	21.5084	21.4427	20.8224	22.8227	22.9684	22.4213	22.583	-	14.3784	14.0303	17.8792	17.5891	-	18.271	-	-	14.5567	-	15.9407	-	18.2757	16.5444						By matching		By matching	By matching	By MS/MS	By MS/MS	By MS/MS	By MS/MS	By MS/MS	By MS/MS
+		-	-	17.3975	16.0268	-	17.0622	17.1615	16.0032	20.968	17.8173	15.034	15.8121	20.724	-	25.3779	-	-	12.9005	-	18.211	22.0239	22.8504	22.5609	23.7005	22.6371	17.159	17.1267	17.6653	19.8805	18.4068				By MS/MS	By MS/MS	By MS/MS			By matching	By matching	By matching	By matching	By matching	By matching	By matching			By matching
		15.5377	16.0084	16.1736	17.7688	18.057	16.0231	14.9642	-	18.2136	17.8755	17.0823	17.5927	16.6773	19.0738	20.0971	17.5202	17.4385	16.3196	17.6602	19.4074	17.4619	18.5177	-	-	14.6365	17.8185	15.9576	15.4311	19.1389	18.9822						By matching	By MS/MS	By MS/MS	By MS/MS	By matching	By MS/MS	By matching		By matching	By matching	By MS/MS	By MS/MS	By MS/MS
		19.6762	20.7676	20.5802	19.4647	19.9499	21.0171	20.0098	20.5319	22.2093	21.947	-	20.6545	20.0324	23.1428	23.4416	21.0791	21.12	21.2231	20.622	20.6424	19.0003	19.8813	-	16.769	-	19.3376	18.9351	19.364	22.8319	22.422					By matching		By MS/MS	By MS/MS	By MS/MS	By MS/MS	By MS/MS	By MS/MS	By MS/MS	By MS/MS	By MS/MS	By MS/MS	By MS/MS	By MS/MS
		-	-	-	-	-	-	13.817	-	19.3135	19.0786	16.1778	16.9979	17.4346	23.7415	24.2613	-	-	-	-	-	-	-	-	-	-	-	-	-	13.5319	-										By MS/MS	By MS/MS	By MS/MS			By matching
		21.2156	23.2908	22.6765	22.4993	22.4742	24.3921	24.2796	24.1745	26.7474	26.6014	25.4381	25.6329	25.4823	26.5449	26.918	22.185	22.2808	22.4244	22.9692	24.0648	21.8188	22.5318	20.9068	23.0664	20.8848	22.4594	22.2233	21.6631	25.325	25.3149				By MS/MS	By MS/MS	By MS/MS	By MS/MS	By MS/MS	By MS/MS	By MS/MS	By MS/MS	By MS/MS	By MS/MS	By MS/MS	By MS/MS	By MS/MS	By MS/MS	By MS/MS
+		-	-	-	-	-	-	18.9387	-	-	-	-	-	-	-	-	-	-	-	-	-	19.1939	20.1594	21.4086	21.7684	21.9947	-	-	-	-	-				By MS/MS	By MS/MS	By MS/MS									By matching
		-	-	-	-	-	17.1965	16.6607	16.6342	19.6609	17.5397	18.0031	19.045	18.8779	22.997	24.2641	-	-	-	-	-	-	-	-	-	-	-	-	12.7731	-	17.5909										By MS/MS	By MS/MS	By MS/MS	By MS/MS	By MS/MS	By matching
		13.8673	-	15.5866	16.2518	15.9736	19.301	19.054	19.2672	23.8457	23.1906	18.1392	18.6773	19.5107	19.085	-	12.0815	-	-	-	17.1513	14.6525	16.3966	-	-	-	-	-	-	20.2075	20.5114							By matching			By MS/MS	By MS/MS	By MS/MS	By MS/MS	By MS/MS	By MS/MS	By matching		By MS/MS
		-	-	-	-	-	-	-	-	-	-	-	-	-	-	-	-	-	-	-	15.1675	15.3911	16.5177	-	18.5106	-	-	-	-	-	-					By MS/MS
		-	-	-	15.2706	16.3647	-	15.6708	-	20.3511	20.241	-	-	-	17.9582	-	-	-	15.63	16.4578	17.7788	16.0064	17.6727	-	-	-	14.1928	-	-	19.1994	19.0013								By MS/MS	By matching						By MS/MS
		17.4741	21.1332	21.0181	19.3703	20.6018	23.4342	23.452	23.6598	25.8207	26.1647	22.7052	23.9588	24.1368	25.8856	26.7352	20.8503	21.6342	21.4847	21.8416	23.0062	19.463	21.7309	16.8562	18.9196	18.673	21.056	19.9901	20.4255	24.4223	24.0261				By MS/MS	By MS/MS	By MS/MS	By MS/MS	By MS/MS	By MS/MS	By MS/MS	By MS/MS	By MS/MS	By MS/MS	By MS/MS	By MS/MS	By matching	By MS/MS	By MS/MS
		-	19.5778	18.0626	17.0867	19.8869	24.5684	23.6754	22.9709	25.3951	26.422	24.2113	24.1206	25.1831	25.4226	26.4808	20.3298	20.9731	20.2657	21.4516	22.2515	19.1542	20.4476	-	17.3209	-	19.9482	18.5187	17.49	23.8516	23.7685					By matching		By MS/MS	By MS/MS	By MS/MS	By MS/MS	By MS/MS	By MS/MS	By MS/MS	By MS/MS	By MS/MS		By MS/MS	By MS/MS
		18.6679	21.1995	21.2075	20.5763	21.0024	24.1669	23.0068	23.9913	24.6083	25.1963	25.4615	24.6005	24.8634	25.6967	26.5273	21.2894	21.2812	21.5688	22.1361	23.1966	19.8111	21.2348	18.6258	20.8073	19.3773	19.9632	20.9117	20.0942	23.639	24.0114				By matching	By MS/MS	By MS/MS	By MS/MS	By MS/MS	By MS/MS	By MS/MS	By MS/MS	By MS/MS	By MS/MS	By MS/MS	By MS/MS	By MS/MS	By MS/MS	By MS/MS
		18.4745	19.779	19.758	18.7636	19.2737	19.6126	19.2638	18.7481	21.7194	21.7562	-	16.1724	14.1897	20.699	19.1211	19.4527	19.678	19.6252	19.3093	19.9512	17.7938	18.3078	10.9346	-	12.7052	18.3731	18.925	18.3743	22.6198	22.0812				By matching		By matching	By MS/MS	By MS/MS	By MS/MS		By matching	By matching	By MS/MS	By MS/MS	By MS/MS	By MS/MS	By MS/MS	By MS/MS
		19.758	20.4922	20.4339	19.4256	20.4859	20.2433	20.1148	20.579	22.663	22.6577	-	17.2976	17.0554	22.4847	21.5617	19.4538	20.6167	20.1083	21.3559	20.8027	19.1291	20.0513	-	-	-	18.9157	18.6791	18.8137	23.5568	23.2754							By MS/MS	By MS/MS	By MS/MS		By MS/MS	By MS/MS	By MS/MS	By MS/MS	By MS/MS	By MS/MS	By MS/MS	By MS/MS
		-	-	-	-	-	-	-	-	19.1987	17.8078	-	18.5845	18.8045	-	19.5919	-	-	-	-	-	-	-	-	-	-	-	-	-	-	-											By MS/MS	By MS/MS
		-	-	-	-	-	-	11.6446	-	16.4757	17.964	-	-	16.6716	19.2025	-	12.505	12.3628	-	-	15.7839	22.2082	23.5049	17.7464	18.3947	17.4602	-	-	-	-	-				By MS/MS	By MS/MS	By MS/MS	By matching	By matching				By matching			By matching
		14.6304	15.6107	-	-	17.0012	17.0201	15.7377	15.9168	20.1466	20.3496	-	-	17.307	18.2339	19.9676	17.3764	17.4667	17.3085	-	21.5798	14.4192	-	14.605	-	14.3261	16.2429	-	16.6256	18.4056	18.9557				By MS/MS	By MS/MS	By matching	By MS/MS	By MS/MS	By MS/MS		By MS/MS	By MS/MS	By matching	By matching	By MS/MS	By MS/MS	By MS/MS	By MS/MS
+		22.7456	24.2364	23.3142	22.4318	24.2174	30.446	30.4625	30.1887	31.3214	31.402	32.5744	32.4455	32.4615	32.3917	33.0859	23.7573	23.1361	23.2591	25.7589	25.4801	22.4288	23.1566	21.0889	21.2793	21.2251	17.9801	20.0495	18.6465	21.7233	21.675				By MS/MS	By MS/MS	By MS/MS	By MS/MS	By MS/MS	By MS/MS	By MS/MS	By MS/MS	By MS/MS	By MS/MS	By MS/MS	By MS/MS	By MS/MS	By MS/MS	By MS/MS
+		13.3508	15.7282	14.2553	-	-	15.479	14.7087	15.4328	17.3218	16.0222	-	-	13.5811	16.545	15.8718	15.6955	15.6626	14.8751	15.253	16.4108	24.3484	25.5343	23.2168	24.015	23.3573	15.022	15.7493	15.7578	17.4243	17.2885				By MS/MS	By MS/MS	By MS/MS	By MS/MS	By MS/MS	By MS/MS			By matching	By MS/MS	By MS/MS	By matching	By matching	By MS/MS	By MS/MS
		17.7273	19.7898	18.4526	18.2258	18.2372	17.587	17.0389	17.7497	20.7231	20.6477	18.9373	18.7014	19.1383	18.2718	-	15.6385	16.3092	17.2957	-	15.1635	17.7215	18.792	18.1651	20.9913	18.5564	17.5699	16.5482	16.5435	20.2526	20.4511				By MS/MS	By MS/MS	By MS/MS	By MS/MS	By MS/MS	By MS/MS	By MS/MS	By MS/MS	By MS/MS	By MS/MS	By MS/MS	By MS/MS	By MS/MS	By MS/MS	By MS/MS
		-	-	-	-	-	14.58	13.9295	-	-	15.9868	-	-	15.2949	-	-	13.0945	-	-	-	-	-	13.5554	-	-	-	-	-	-	-	-							By matching					By MS/MS		By matching	By MS/MS
		-	19.3024	-	-	16.8742	21.9633	20.8583	22.0244	23.3924	22.9803	22.1132	23.0839	22.9328	22.717	23.0871	-	-	-	17.374	20.5807	16.8066	18.1812	14.8231	-	-	-	-	-	21.3732	21.7034				By matching					By MS/MS	By MS/MS	By MS/MS	By MS/MS	By MS/MS	By MS/MS	By MS/MS		By matching
		16.7638	18.0934	17.4782	18.6182	18.9807	18.7233	18.3624	18.0009	22.6091	21.1628	14.6121	17.2355	16.6684	22.3811	21.1043	17.9083	17.9561	18.4552	19.4453	18.9085	16.6144	17.9634	-	-	-	14.9294	15.8694	15.805	24.0812	21.4921							By MS/MS	By MS/MS	By MS/MS	By MS/MS	By MS/MS	By MS/MS	By MS/MS	By MS/MS	By MS/MS	By MS/MS	By MS/MS	By MS/MS
+		21.761	23.5841	23.6869	22.3071	24.6409	24.8004	24.4836	24.6952	26.564	26.3649	25.8287	25.6354	25.9332	25.5954	26.0944	23.55	23.8838	23.8602	24.071	24.7181	21.5303	22.6395	21.5982	22.6332	21.6783	13.6242	15.6836	15.4344	16.651	17.713				By MS/MS	By MS/MS	By MS/MS	By MS/MS	By MS/MS	By MS/MS	By MS/MS	By MS/MS	By MS/MS	By MS/MS	By MS/MS	By MS/MS	By MS/MS	By MS/MS	By MS/MS
		-	-	-	16.6462	16.5871	-	-	-	19.6693	20.0993	-	-	-	20.4121	20.1436	-	-	-	-	20.3458	15.8226	15.5117	-	-	-	-	-	-	20.6073	20.3809									By MS/MS
		18.1469	18.4195	18.4947	20.0511	18.5619	22.1872	21.8475	22.4476	23.4022	23.4769	23.7529	23.9433	23.6517	25.3177	25.7548	17.2309	-	16.4176	20.1531	21.769	17.7632	18.2508	15.4563	-	15.3377	17.2493	-	16.7093	22.2487	22.0672				By matching		By matching	By matching	By MS/MS	By matching	By MS/MS	By MS/MS	By MS/MS	By MS/MS	By MS/MS	By MS/MS	By matching	By matching	By MS/MS
		23.5197	24.576	24.7814	23.9882	24.0249	24.1006	23.7186	24.0168	25.5794	25.7352	23.0364	22.9546	23.1924	25.6437	25.7861	24.6476	24.9005	24.8678	23.9577	24.1625	22.528	23.498	18.7448	18.737	18.9687	23.9588	23.9574	23.8014	26.0139	25.6565				By MS/MS	By MS/MS	By MS/MS	By MS/MS	By MS/MS	By MS/MS	By MS/MS	By MS/MS	By MS/MS	By MS/MS	By MS/MS	By MS/MS	By MS/MS	By MS/MS	By MS/MS
		-	-	16.8291	19.488	20.375	20.1793	19.539	20.1458	23.9282	23.5751	-	18.1594	19.0799	22.5309	22.8352	-	16.5808	16.3279	17.5342	18.2542	-	-	-	-	-	-	-	-	23.4259	23.1794								By matching	By matching		By MS/MS	By matching	By MS/MS	By MS/MS	By MS/MS			By matching
		23.6271	25.2659	25.1834	24.0982	24.1878	24.7843	24.4826	24.5499	26.0716	26.188	23.2513	22.6842	22.894	26.0088	26.7411	25.2323	25.3175	25.4256	24.8635	24.762	22.658	24.19	19.633	20.2835	19.4256	24.4028	24.4518	24.3459	26.1123	25.9646				By MS/MS	By MS/MS	By MS/MS	By MS/MS	By MS/MS	By MS/MS	By MS/MS	By MS/MS	By MS/MS	By MS/MS	By MS/MS	By MS/MS	By MS/MS	By MS/MS	By MS/MS
		-	-	-	-	-	-	-	-	-	-	-	-	-	-	-	-	-	-	-	-	21.8616	22.4221	15.651	17.5506	17.5308	-	-	-	-	-				By matching	By matching	By MS/MS
		-	-	-	-	-	-	15.8312	16.235	-	-	-	17.1286	18.364	19.5213	19.2874	-	-	-	-	-	-	-	-	-	-	-	-	-	-	-											By MS/MS	By MS/MS	By matching		By matching
		22.167	23.3653	23.6601	23.2926	23.6948	25.8268	25.5095	25.6729	27.8131	28.0462	25.7058	26.3345	26.443	27.7308	28.8611	23.2971	23.1681	23.5674	23.9646	24.7395	23.2578	24.5717	21.79	22.6183	22.5831	22.0327	22.1226	22.354	26.2902	25.9232				By MS/MS	By MS/MS	By MS/MS	By MS/MS	By MS/MS	By MS/MS	By MS/MS	By MS/MS	By MS/MS	By MS/MS	By MS/MS	By MS/MS	By MS/MS	By MS/MS	By MS/MS
		16.3906	18.4638	16.8946	18.3901	19.4421	20.512	20.554	19.9777	23.7165	23.9173	-	-	-	22.3584	23.5028	17.5132	17.6264	17.657	17.868	18.1174	-	-	15.3531	-	-	16.8174	-	-	23.1825	23.1782				By matching			By MS/MS	By matching	By matching				By MS/MS	By MS/MS	By MS/MS	By MS/MS	By matching	By matching
		-	-	-	-	-	17.0517	16.9962	-	20.7753	19.5648	22.832	22.412	22.2987	23.3191	24.1051	-	-	-	19.0525	19.454	14.4169	-	-	-	-	15.8752	17.4318	14.0656	19.3906	20.0346										By MS/MS	By MS/MS	By MS/MS		By matching	By MS/MS
		18.1598	19.5033	19.1787	14.5135	14.2076	22.3305	22.0581	22.1435	22.0814	22.5952	17.248	18.4287	18.3277	23.1849	-	18.9687	18.6271	19.2772	14.2043	14.9304	12.6693	13.37	18.7336	18.6001	18.2416	16.6643	17.3871	16.9878	22.5711	22.8909				By MS/MS	By MS/MS	By MS/MS	By MS/MS	By MS/MS	By MS/MS	By MS/MS	By MS/MS	By MS/MS	By MS/MS	By MS/MS	By MS/MS	By MS/MS	By MS/MS	By MS/MS
		-	-	-	-	-	-	-	-	-	-	-	-	-	-	-	-	-	-	-	-	21.0776	22.2599	14.2006	14.7668	13.8884	-	-	-	-	-				By MS/MS	By matching	By MS/MS
		-	-	-	-	-	16.9191	17.7439	18.3723	17.5128	18.8448	18.872	19.525	19.8264	20.5983	20.3766	12.951	-	-	-	12.8407	-	-	-	-	-	-	-	-	-	13.9421							By matching			By MS/MS	By MS/MS	By MS/MS	By MS/MS	By MS/MS	By MS/MS
+		20.8405	22.5326	22.1372	22.3583	24.4718	19.6259	20.2445	19.5644	23.8661	23.9498	-	17.9986	17.4799	21.2497	18.82	23.4059	23.625	23.5566	25.0006	25.0616	20.3848	21.6463	17.5519	16.7041	18.0017	-	-	-	17.7285	18.7358				By MS/MS	By MS/MS	By MS/MS	By MS/MS	By MS/MS	By MS/MS	By MS/MS	By MS/MS	By MS/MS	By MS/MS	By MS/MS	By MS/MS	By MS/MS	By MS/MS	By MS/MS
		14.5245	16.5967	16.5184	-	-	16.8376	15.8736	15.7294	17.0818	18.3808	-	-	-	15.2408	-	16.3304	16.3474	16.4944	15.513	16.5963	14.9756	-	-	-	-	14.3124	-	-	18.2701	18.4796							By MS/MS	By MS/MS	By MS/MS				By MS/MS	By MS/MS	By MS/MS	By MS/MS	By MS/MS	By MS/MS
+		14.5485	16.1467	15.9113	17.3979	17.4878	-	-	19.5063	21.3939	21.5246	22.3751	16.2332	-	23.0561	23.1333	-	15.2361	15.1918	16.6426	16.6153	25.1319	26.0087	24.1518	25.4941	23.9869	15.4126	12.9138	12.2273	18.9311	18.5606				By MS/MS	By MS/MS	By MS/MS		By MS/MS	By MS/MS	By matching	By matching		By matching			By MS/MS	By MS/MS	By MS/MS
		-	-	-	-	-	-	-	-	18.8938	18.572	20.6358	20.4082	20.9579	20.974	22.2445	-	-	-	-	-	-	-	-	-	-	-	-	-	-	-										By matching	By MS/MS	By MS/MS
		16.9782	18.8342	18.0261	-	-	16.7926	17.5767	15.5179	-	-	-	16.4548	16.4528	-	-	18.7471	18.807	18.9161	-	-	-	-	17.1484	18.1095	17.7963	18.6232	18.3322	18.653	16.3037	-				By MS/MS	By MS/MS	By MS/MS	By MS/MS	By MS/MS	By MS/MS		By matching	By MS/MS	By matching	By MS/MS	By MS/MS	By MS/MS	By MS/MS	By MS/MS
		-	-	-	-	-	13.9205	14.6618	14.6494	17.1917	-	14.6591	-	-	17.1082	-	-	-	13.7092	-	19.7647	-	-	-	-	-	13.1494	-	-	15.2293	17.0233									By matching	By matching			By MS/MS	By matching	By matching
		13.4836	12.2073	12.6549	-	-	17.8686	17.804	17.9737	18.4035	17.6772	-	17.7626	17.5717	17.8159	17.6884	12.489	11.3233	14.5097	-	-	11.1397	-	-	-	-	15.0591	15.1391	12.3839	14.1861	-							By matching	By matching	By matching	By MS/MS	By MS/MS	By MS/MS	By MS/MS	By MS/MS	By MS/MS	By MS/MS	By matching	By matching
		12.5362	13.5542	13.6405	-	-	14.2126	14.4102	-	15.5232	-	-	-	-	-	-	13.7428	13.9236	14.09	-	-	-	-	12.5808	13.3233	12.146	-	13.2261	13.4865	-	16.1581				By matching	By matching	By matching	By MS/MS	By MS/MS	By matching				By MS/MS	By MS/MS	By matching	By matching	By matching	By matching
		-	-	-	-	-	-	-	-	20.5799	18.8948	19.8723	20.2759	19.2602	23.4581	23.5264	-	-	-	-	-	-	-	-	-	-	-	-	-	-	-										By MS/MS	By MS/MS	By MS/MS
		-	-	16.3723	19.3912	-	-	-	-	23.173	23.1057	21.9909	22.8573	23.1304	25.3961	25.8381	-	-	-	20.578	21.2657	-	-	-	-	-	16.267	17.8328	17.0773	20.5233	20.5613										By MS/MS	By MS/MS	By MS/MS						By matching
		17.5559	-	17.7917	16.984	17.2612	19.4503	19.1585	19.7663	21.8453	21.5049	19.5127	20.0555	19.6767	23.2551	23.388	18.5083	17.8205	17.0683	19.4428	20.8657	20.884	21.9288	20.289	21.1433	20.6373	-	18.5672	-	20.2596	21.0376				By MS/MS	By MS/MS	By MS/MS	By MS/MS	By MS/MS	By MS/MS	By MS/MS	By MS/MS	By MS/MS	By MS/MS	By MS/MS	By MS/MS	By MS/MS		By MS/MS
+		22.4408	23.8248	23.8884	21.5186	24.5545	25.3161	24.9266	24.9884	27.4799	26.5687	16.8308	19.0888	18.2738	20.1739	20.1423	20.4135	20.6614	20.4823	22.3327	21.9186	21.7298	22.898	21.9624	23.351	22.3911	24.0838	24.2195	24.4469	25.8639	25.8987				By MS/MS	By MS/MS	By MS/MS	By MS/MS	By MS/MS	By MS/MS	By MS/MS	By MS/MS	By MS/MS	By MS/MS	By MS/MS	By MS/MS	By MS/MS	By MS/MS	By MS/MS
		13.2809	14.7474	15.4221	-	13.8397	19.2357	18.8075	18.5253	20.4251	20.3869	17.6592	19.5096	19.8647	17.8515	16.7632	14.0775	15.7367	16.2284	-	13.793	11.9604	-	13.4705	16.1439	12.8664	13.2379	13.1483	14.8423	17.8178	17.2057				By matching	By matching	By matching	By MS/MS	By MS/MS	By MS/MS	By MS/MS	By MS/MS	By MS/MS	By MS/MS	By MS/MS	By MS/MS	By MS/MS	By MS/MS	By MS/MS
		15.3972	15.856	16.6771	17.7922	18.3999	20.3255	20.3607	19.9478	21.8248	21.1179	22.5507	22.725	22.3333	23.253	23.2007	14.3956	-	15.4352	17.4042	18.2962	17.6812	19.0278	15.5347	15.4357	12.9851	15.2108	15.2355	14.9845	19.4844	19.0758				By matching	By matching	By matching	By MS/MS		By MS/MS	By MS/MS	By MS/MS	By MS/MS	By MS/MS	By MS/MS	By MS/MS	By MS/MS	By MS/MS	By MS/MS
		-	-	-	16.1688	-	-	-	-	19.8181	19.7479	-	18.6362	19.8803	21.4287	21.2264	-	-	-	-	-	-	-	-	-	-	-	-	-	-	-											By MS/MS	By MS/MS
		19.6163	-	-	20.8803	21.0507	23.9165	23.2483	23.6447	25.7412	25.1646	25.1792	25.3247	25.422	26.1686	26.1798	-	-	-	21.6829	22.4047	22.0818	22.894	16.0274	-	-	-	-	-	23.5681	23.434				By MS/MS				By MS/MS		By MS/MS	By MS/MS	By MS/MS	By MS/MS	By MS/MS	By MS/MS	By MS/MS
		-	-	-	-	-	-	-	-	-	-	-	-	-	-	-	-	-	-	-	19.3282	-	-	-	-	-	-	-	-	-	-
		16.7621	17.394	17.6153	20.3017	20.5107	20.4693	20.6496	20.4858	24.4854	24.3583	20.2926	20.8018	20.1976	24.5884	24.9256	18.1479	18.1438	18.7124	21.3237	21.6745	18.4962	20.0015	17.4339	17.4645	16.7769	16.0608	16.8812	17.8982	22.8945	22.9168				By MS/MS	By MS/MS	By matching	By MS/MS	By MS/MS	By MS/MS	By MS/MS	By MS/MS	By MS/MS	By MS/MS	By MS/MS	By MS/MS	By matching	By MS/MS	By MS/MS
		18.9082	21.1528	20.5531	-	19.2179	21.4297	21.463	20.2963	24.2332	24.4628	-	22.6997	23.6095	25.3513	26.1401	20.6334	20.9055	20.7606	22.4964	23.8683	19.0003	20.9975	18.4446	18.9206	18.5525	19.6194	20.2199	20.4719	23.474	23.7427				By MS/MS	By MS/MS	By MS/MS	By MS/MS	By MS/MS	By MS/MS		By MS/MS	By MS/MS	By MS/MS	By MS/MS	By MS/MS	By MS/MS	By MS/MS	By MS/MS
		17.9379	14.6509	17.9744	17.1521	18.1164	20.4663	20.5379	19.1474	20.6106	22.0211	-	21.1901	21.4678	21.1722	22.5901	18.5453	18.6118	19.0154	18.4634	20.1551	17.7974	17.1467	17.9974	-	17.1891	17.3419	18.3049	18.0621	20.9892	20.9553				By MS/MS	By matching	By MS/MS	By MS/MS	By MS/MS	By MS/MS	By MS/MS	By MS/MS	By MS/MS	By MS/MS	By MS/MS	By MS/MS	By MS/MS	By MS/MS	By MS/MS
		-	-	-	-	-	-	-	-	-	-	-	-	-	-	-	-	-	-	-	18.1171	-	-	-	-	-	-	-	-	-	-
		-	-	-	-	-	-	-	-	-	-	14.0585	13.274	15.0466	-	-	-	-	-	-	-	-	-	-	-	-	-	-	-	-	-										By matching	By MS/MS	By MS/MS
		12.2156	-	-	17.7132	18.4455	19.4397	17.9984	17.6738	19.4001	20.3431	-	-	-	19.8933	21.2905	-	-	-	15.4992	15.5258	-	-	-	-	-	-	-	-	15.7671	17.6227				By matching	By matching	By matching	By matching	By matching	By matching	By matching	By matching	By matching	By MS/MS	By MS/MS	By MS/MS	By matching	By matching	By matching
		14.581	16.5562	16.0143	-	15.5921	20.7918	20.7006	20.5537	22.2889	22.7022	20.694	20.3276	19.9185	23.5889	23.7331	16.3937	16.2561	15.6109	19.1393	19.27	-	16.7785	14.6023	15.7164	13.9927	15.1322	16.7208	15.7338	20.0106	19.9532				By MS/MS	By MS/MS	By MS/MS	By MS/MS	By MS/MS	By MS/MS	By MS/MS	By MS/MS	By MS/MS	By MS/MS	By MS/MS	By MS/MS	By MS/MS	By MS/MS	By MS/MS
		-	17.5951	18.0009	20.0401	22.0897	20.0592	22.1114	21.732	25.1871	25.2637	-	19.6795	-	23.4574	23.1971	17.5718	18.564	18.1823	18.1707	20.0186	-	-	16.6575	16.5477	15.5004	17.5263	-	-	24.8905	24.7212				By matching	By matching	By matching	By matching	By matching	By MS/MS		By matching		By MS/MS	By MS/MS	By MS/MS		By matching	By matching
		17.5632	18.7755	-	-	15.433	-	-	16.1245	-	16.2723	17.5838	-	-	-	-	-	-	-	-	-	-	-	-	-	-	17.8735	16.7649	17.8361	18.4878	17.6276	+									By matching			By matching			By matching	By matching
		13.1752	-	-	16.4683	16.4672	-	18.3571	19.1698	22.3383	22.9659	17.8842	19.3057	17.8574	21.9647	24.015	16.1927	15.3354	16.3648	19.0501	19.9363	17.1244	17.2747	14.7577	-	13.8661	-	-	-	20.6572	20.1927				By matching	By matching	By matching	By MS/MS	By matching	By matching	By MS/MS	By MS/MS	By MS/MS	By MS/MS	By MS/MS	By MS/MS	By matching	By matching
		-	16.4427	16.7396	-	-	-	-	-	-	-	-	-	-	-	-	16.6959	17.0711	15.9096	-	-	-	-	-	-	-	-	-	16.3638	-	-							By MS/MS	By MS/MS	By MS/MS	By MS/MS							By matching	By MS/MS
		14.2337	16.4226	-	-	-	19.0204	18.4313	18.9239	18.7545	19.248	19.2218	19.4032	19.7139	16.9505	15.9347	15.9495	16.2154	16.5652	-	-	14.4533	-	14.7812	14.6906	14.5709	-	-	15.3312	18.2881	-				By matching	By matching	By matching	By MS/MS	By MS/MS	By MS/MS	By MS/MS	By MS/MS	By MS/MS	By matching	By MS/MS	By matching	By matching	By matching
		-	-	-	-	-	-	-	-	-	-	-	-	-	-	-	-	-	-	14.5785	16.7757	-	-	-	-	-	-	-	-	-	-
		-	-	-	-	14.1109	16.2169	14.9716	14.6036	17.7828	18.3781	16.056	-	-	-	-	-	-	-	-	-	-	-	-	-	-	-	11.733	-	13.4227	-										By MS/MS			By MS/MS	By MS/MS	By MS/MS
		-	-	-	-	14.2055	15.3287	-	-	19.6172	19.0905	17.7487	16.1762	17.4679	20.784	20.992	-	-	-	14.716	15.4954	-	-	-	-	-	-	-	-	15.6685	17.2374										By MS/MS	By MS/MS	By MS/MS	By MS/MS	By MS/MS
		16.3638	18.0239	18.0461	-	-	19.3344	-	18.8449	17.272	15.8135	-	-	20.5128	16.9811	17.5862	18.6721	18.6547	18.7333	-	-	-	-	-	-	-	-	-	-	-	-							By matching	By matching	By matching			By matching	By matching	By matching		By matching	By matching	By MS/MS
		-	-	-	-	-	-	-	-	-	-	-	-	-	-	-	-	-	-	-	19.1331	-	-	-	-	-	-	-	-	-	-
		-	-	-	-	-	-	12.7984	-	18.7002	18.7452	18.1192	18.6173	18.4327	21.823	22.2421	-	-	-	-	12.0282	-	13.9803	-	-	-	-	-	-	15.6563	16.7032										By MS/MS	By MS/MS	By MS/MS			By matching
		-	-	-	-	-	21.376	20.7312	20.8483	-	18.5342	-	19.8368	19.8173	-	-	-	-	-	-	-	-	-	-	-	-	-	-	-	-	-											By MS/MS	By MS/MS	By MS/MS	By MS/MS	By MS/MS
		18.9611	20.191	20.2168	-	18.5532	21.4224	21.6897	20.4293	23.2701	23.3624	22.0006	-	22.1526	23.2514	23.2575	19.7631	20.3532	20.4351	21.2242	21.5177	17.707	19.3183	18.3593	19.7698	18.7806	20.3184	19.5701	20.2099	21.6555	22.0138				By matching	By MS/MS	By MS/MS	By MS/MS	By MS/MS	By MS/MS	By MS/MS	By MS/MS	By MS/MS	By MS/MS	By MS/MS	By MS/MS	By MS/MS	By MS/MS	By MS/MS
+		20.9551	22.2188	22.0071	22.024	23.7073	24.157	23.689	24.2968	25.5797	25.7364	25.1935	24.9544	25.1372	24.5177	24.6415	22.4221	22.673	22.6486	23.3913	24.0008	23.2836	24.2423	21.4249	22.8429	21.7247	17.6551	15.2723	16.257	19.191	19.2218				By MS/MS	By MS/MS	By MS/MS	By MS/MS	By MS/MS	By MS/MS	By MS/MS	By MS/MS	By MS/MS	By MS/MS	By MS/MS	By MS/MS	By MS/MS	By MS/MS	By MS/MS
		-	-	-	-	-	-	-	-	-	-	-	-	-	-	-	-	-	-	-	-	21.7405	22.3081	-	16.8417	-	-	-	-	-	-					By MS/MS
		-	-	-	-	-	-	-	17.0044	19.2982	18.0376	-	-	-	18.3338	17.2916	15.191	-	-	17.9508	13.6444	15.8388	18.0566	-	-	-	-	-	-	15.8487	18.6979							By MS/MS		By MS/MS				By MS/MS
+		14.0376	15.1491	13.9469	-	-	-	14.8007	17.232	17.2658	-	-	-	-	-	-	16.1814	14.6648	14.8886	17.0137	16.7573	24.8099	25.6613	23.1534	24.1749	23.372	-	14.4511	15.2114	17.6629	18.0585				By MS/MS	By MS/MS	By MS/MS	By matching	By matching	By MS/MS				By matching		By matching	By matching	By MS/MS	By matching
		12.5982	17.2288	16.4922	-	-	17.8477	16.3387	17.6621	19.517	20.8722	15.0964	14.8198	14.4236	19.2682	18.1049	14.8796	16.3842	17.7667	17.1996	17.3497	13.0331	15.1614	10.3196	-	11.2934	-	16.3309	15.7528	17.9661	18.0936				By matching		By matching	By MS/MS	By MS/MS	By MS/MS	By MS/MS	By MS/MS	By MS/MS	By MS/MS	By MS/MS	By MS/MS	By MS/MS	By MS/MS	By MS/MS
		-	-	-	19.0105	19.5734	-	-	-	17.5922	16.3141	-	-	-	21.0489	22.5345	-	-	-	-	13.8254	-	13.2018	-	-	-	-	-	-	-	15.9486
		-	-	-	-	-	-	20.3813	21.2197	15.8919	16.9546	-	21.5254	-	17.8093	18.3199	-	-	-	-	-	-	-	-	-	-	-	18.4297	16.8766	19.2508	-										By MS/MS	By matching	By MS/MS	By MS/MS	By MS/MS	By matching
		-	-	-	-	16.2365	-	16.8086	17.5563	19.0778	20.0208	-	-	-	-	17.9694	-	-	-	15.7084	17.1955	17.812	-	-	-	-	-	15.4204	15.3987	16.3103	16.275													By matching		By matching
		-	-	-	-	-	16.4844	15.9454	17.3313	-	18.1566	-	-	-	17.9539	-	-	-	-	-	-	-	-	-	-	-	-	-	-	-	-													By MS/MS	By MS/MS	By MS/MS
		19.0327	20.7836	20.5514	-	19.1239	22.9329	22.5409	22.6008	24.5485	25.211	25.159	24.7669	24.6551	25.2447	25.5016	19.5957	20.0951	19.815	19.7844	21.5349	17.839	19.5761	15.4563	17.4893	17.0739	19.1059	19.7702	19.0102	22.6049	21.7238				By MS/MS	By matching	By MS/MS	By MS/MS	By MS/MS	By MS/MS	By MS/MS	By MS/MS	By MS/MS	By MS/MS	By MS/MS	By MS/MS	By MS/MS	By MS/MS	By MS/MS
		-	-	-	-	-	13.3096	-	-	14.1634	14.842	-	-	-	-	14.6984	12.6257	13.0343	-	-	12.5265	-	-	-	-	-	-	-	-	15.0253	-							By matching	By matching						By MS/MS	By MS/MS
		17.9799	19.3637	18.3702	-	16.9195	-	-	16.5672	19.1833	19.5565	-	-	-	-	-	-	18.8704	18.4722	18.0685	18.0817	-	17.2599	-	-	-	-	-	-	20.1245	19.8557							By MS/MS	By MS/MS	By MS/MS				By matching	By MS/MS		By matching	By MS/MS	By MS/MS
		20.504	22.315	22.2765	20.6351	21.6722	22.4757	21.6704	21.7628	23.6333	23.8952	18.3731	19.0383	19.7366	23.3952	23.6908	21.9601	21.8971	22.097	22.4416	22.464	20.0617	21.2184	14.1711	-	14.0525	20.9383	21.3827	21.1536	24.2971	24.1442				By MS/MS		By MS/MS	By MS/MS	By MS/MS	By MS/MS	By MS/MS	By MS/MS	By MS/MS	By MS/MS	By MS/MS	By MS/MS	By MS/MS	By MS/MS	By MS/MS
		-	-	-	15.8241	-	17.0853	16.8371	-	17.3808	18.0106	-	-	-	17.0786	-	-	-	14.7066	-	14.6566	-	14.6564	13.0396	14.4871	-	13.0393	15.2697	-	17.1471	17.0728				By matching	By matching				By matching					By MS/MS	By MS/MS
		-	-	-	-	-	-	15.3831	-	-	-	-	-	-	16.6297	16.3316	-	-	-	-	15.7644	-	-	-	-	-	-	16.4814	-	16.7465	16.6163														By MS/MS	By MS/MS
		-	15.5749	16.1357	-	-	-	15.5605	-	19.6711	20.3711	-	16.1232	-	-	15.4378	15.4587	15.3444	15.6406	-	-	-	-	-	-	-	14.8424	15.4027	13.1541	17.1265	16.7847							By MS/MS	By matching	By MS/MS		By matching			By MS/MS	By MS/MS	By MS/MS	By matching	By matching
+		20.3811	22.4106	22.0468	18.1222	22.3604	23.1807	23.0242	23.1061	26.7778	25.2722	-	-	-	-	-	17.4154	17.7944	17.1966	18.497	18.8107	-	17.0169	13.0492	-	11.5107	21.601	21.6359	21.4915	24.7542	24.8921				By matching		By matching	By MS/MS	By MS/MS	By MS/MS				By MS/MS	By MS/MS	By MS/MS	By MS/MS	By MS/MS	By MS/MS
		14.1048	15.439	-	-	-	12.5251	-	-	-	-	15.5205	-	-	-	-	-	13.6102	-	-	13.4795	23.2871	23.9456	16.4399	17.1174	16.3535	-	-	-	14.1197	-				By MS/MS	By MS/MS	By MS/MS		By matching		By matching				By matching		By matching	By matching
		-	-	-	-	-	-	-	-	-	-	-	-	-	-	-	14.3953	-	14.331	-	-	14.4148	16.0098	-	13.9341	12.5134	-	-	-	-	-					By MS/MS	By matching	By matching	By MS/MS	By matching
		-	-	18.6144	-	-	15.0781	19.0324	19.9436	-	-	-	19.4552	17.4703	-	-	14.6072	18.9177	18.487	-	-	-	-	-	-	-	18.7877	18.9191	-	-	-							By matching	By matching	By matching		By matching	By matching	By MS/MS	By MS/MS	By MS/MS			By matching
		-	-	-	-	-	-	-	-	17.8691	18.0974	-	16.7018	16.1111	18.5435	-	-	-	-	15.3303	15.9248	-	-	-	-	-	-	16.7978	-	17.2228	15.3313										By MS/MS	By matching	By MS/MS		By MS/MS
		19.9295	20.5491	19.9833	17.8569	19.7631	20.3394	20.2464	20.5949	22.779	22.8872	19.8724	18.7057	19.0191	21.2162	20.6008	19.2497	18.7516	19.2156	20.565	21.0965	18.5602	20.0204	18.3686	19.8907	17.9018	18.9118	18.6859	19.4307	21.8275	21.804				By MS/MS	By MS/MS	By MS/MS	By MS/MS	By MS/MS	By MS/MS	By MS/MS	By MS/MS	By MS/MS	By MS/MS	By MS/MS	By MS/MS	By MS/MS	By MS/MS	By MS/MS
		-	-	-	17.8092	-	-	17.3427	-	20.3051	18.4652	20.7882	23.1231	22.2143	23.7346	24.3177	-	-	-	-	-	-	-	-	-	-	-	-	-	-	-										By MS/MS	By MS/MS	By MS/MS			By MS/MS
+		-	15.7337	16.918	18.441	14.3279	20.5021	19.9459	19.8702	20.3542	20.9637	19.9523	17.2246	16.8154	18.3137	-	14.2386	15.1973	15.7516	15.5451	15.6312	21.7816	22.856	22.867	24.0876	23.2515	14.3387	16.3158	15.2752	18.4692	18.5868				By MS/MS	By MS/MS	By MS/MS	By MS/MS	By MS/MS	By matching	By MS/MS	By MS/MS	By MS/MS	By MS/MS	By MS/MS	By MS/MS		By MS/MS	By MS/MS
+		17.1429	18.3355	17.2168	-	-	17.8405	15.8248	16.6729	19.3705	19.2782	-	-	-	19.285	19.2211	17.872	17.9428	17.9773	18.0309	18.2539	24.9712	26.2315	24.2664	25.694	24.1123	17.6262	17.5195	17.6844	19.9931	18.876				By MS/MS	By MS/MS	By MS/MS	By MS/MS	By MS/MS	By MS/MS				By MS/MS	By MS/MS	By MS/MS	By MS/MS	By MS/MS	By MS/MS
		17.8544	18.9891	19.0859	20.2657	21.9803	17.4181	15.6798	17.6586	20.6853	21.2198	-	-	18.6621	20.2361	-	18.9743	19.2019	19.0453	21.8039	22.8097	18.6282	19.5466	15.2192	-	-	-	-	-	17.4661	17.6669				By matching			By MS/MS	By MS/MS	By MS/MS		By MS/MS	By MS/MS	By matching	By MS/MS	By MS/MS	By MS/MS	By MS/MS	By MS/MS
		-	-	12.5548	-	13.9781	19.9063	19.8201	19.3633	18.9211	20.0459	20.0442	21.0128	21.7857	19.6656	20.0327	10.9123	12.6101	12.1586	12.032	13.9233	-	-	11.5448	-	-	11.8487	-	-	16.1679	14.7909				By matching			By matching	By matching	By matching	By MS/MS	By MS/MS	By MS/MS	By MS/MS	By MS/MS	By MS/MS			By matching
		-	-	-	-	-	14.414	-	-	-	17.7473	18.2479	18.6924	18.5498	19.8852	20.1836	-	-	-	-	-	-	-	-	-	-	-	-	-	-	-										By MS/MS	By MS/MS	By MS/MS		By matching
		-	-	-	15.3894	15.3058	-	-	-	-	-	-	-	-	-	-	-	-	-	-	18.4784	-	-	-	19.7946	-	-	-	-	15.6651	15.446					By MS/MS
		12.3038	-	-	-	-	16.7794	16.5668	16.9512	16.9761	15.8276	16.3129	17.9074	17.2365	-	-	-	-	15.3411	14.2813	-	-	15.9382	12.2797	-	-	13.07	-	-	14.8102	14.795				By matching					By matching	By MS/MS	By MS/MS	By MS/MS	By MS/MS	By MS/MS	By MS/MS	By matching
		-	-	-	-	-	-	-	-	20.9068	19.8799	-	-	21.4565	21.6059	24.1834	-	-	-	-	-	-	-	-	-	-	-	-	-	-	-											By MS/MS	By MS/MS
		-	-	-	-	-	-	-	-	20.7635	20.5917	-	-	20.8247	23.4591	26.3964	-	-	-	-	-	-	-	-	-	-	-	-	-	-	19.3478												By MS/MS
		20.3998	20.7156	20.4742	23.4806	22.5577	21.3863	20.8103	21.1792	22.4005	22.645	25.9261	20.4918	21.3631	23.6402	22.1984	20.1846	20.61	20.8464	22.6014	23.609	19.9072	19.804	19.5736	19.3966	19.1168	20.1672	20.1396	20.4778	21.9403	22.3253				By MS/MS	By MS/MS	By MS/MS	By MS/MS	By MS/MS	By MS/MS	By MS/MS	By MS/MS	By MS/MS	By MS/MS	By MS/MS	By MS/MS	By MS/MS	By MS/MS	By MS/MS
		-	-	-	20.4983	23.242	-	-	-	20.2119	22.9478	23.3264	-	21.203	-	20.6442	-	-	-	22.7345	23.8294	22.3349	22.9779	-	-	-	-	-	-	24.1575	22.3309										By MS/MS		By matching
		21.2996	22.0489	22.5619	23.3691	25.7873	26.6342	26.6917	28.8423	30.4568	29.8094	33.4209	33.0222	33.1824	31.6555	33.0067	24.43	23.8699	23.2223	27.1605	27.0828	24.9428	25.8482	23.7108	25.5757	23.5782	22.388	23.204	22.1769	26.8757	27.0997				By MS/MS	By MS/MS	By MS/MS	By MS/MS	By MS/MS	By matching	By MS/MS	By MS/MS	By MS/MS	By MS/MS	By MS/MS	By MS/MS	By MS/MS	By MS/MS	By MS/MS
		-	-	-	-	-	17.4652	17.3143	-	20.0997	20.2228	19.7211	20.3466	19.0408	22.0077	22.4345	-	-	-	15.6629	16.3571	14.9859	-	-	-	-	-	14.7008	15.0914	18.5318	17.7164										By MS/MS	By MS/MS	By MS/MS		By MS/MS	By MS/MS
		16.1124	17.9826	17.6937	-	14.4549	21.8498	20.9746	21.6317	20.632	20.6001	-	18.9992	17.5215	18.771	16.4785	17.3269	17.3563	16.7897	15.2028	-	-	-	17.8971	18.07	18.2143	14.982	15.5443	15.7216	20.4287	20.439				By MS/MS	By MS/MS	By MS/MS	By MS/MS	By MS/MS	By MS/MS		By MS/MS	By MS/MS	By MS/MS	By MS/MS	By MS/MS	By MS/MS	By MS/MS	By MS/MS
		-	-	15.1311	-	-	15.8885	15.9776	16.1531	19.2044	19.8423	18.849	19.3877	20.0344	21.7491	22.6091	-	-	-	-	-	-	-	-	-	-	-	-	-	-	16.5668										By MS/MS	By MS/MS	By MS/MS	By MS/MS	By MS/MS	By MS/MS		By MS/MS	By matching
		24.1359	25.7267	25.7338	23.159	23.7286	24.138	23.8347	24.1752	25.7781	26.1416	24.2736	24.0282	24.2857	25.7023	26.0688	25.1887	25.5146	25.426	24.7419	25.1451	23.1804	24.2926	21.4892	22.3315	21.9451	24.6217	24.7599	24.6574	26.6202	26.2686				By MS/MS	By MS/MS	By MS/MS	By MS/MS	By MS/MS	By MS/MS	By MS/MS	By MS/MS	By MS/MS	By MS/MS	By MS/MS	By MS/MS	By MS/MS	By MS/MS	By MS/MS
		-	17.2665	17.9328	19.6524	20.5347	21.3172	21.1997	21.1085	23.6249	23.5959	16.6626	19.5742	17.8208	22.3957	21.0197	17.5938	18.2555	18.4974	17.7863	19.5163	16.6568	18.2055	15.2567	-	14.4849	-	15.6287	-	22.9776	23.303				By matching		By matching	By MS/MS	By MS/MS	By MS/MS	By MS/MS	By MS/MS	By MS/MS	By MS/MS	By MS/MS	By MS/MS		By matching	By MS/MS
		13.9529	-	-	-	-	15.9102	-	15.0164	16.4806	-	-	-	-	17.1837	17.6026	14.4394	-	14.6299	15.1949	15.8008	-	-	-	-	12.7057	13.7691	-	14.0235	15.6863	15.261						By matching	By matching		By MS/MS				By MS/MS	By MS/MS	By MS/MS	By matching
		-	-	-	-	-	-	-	16.4313	18.1232	18.1398	-	-	-	18.2652	19.0252	-	-	-	-	-	-	-	-	-	-	-	-	-	-	-													By MS/MS
		21.2255	22.8561	22.6626	21.2749	21.97	24.5816	24.3949	24.8901	26.1676	26.5884	25.173	25.6812	25.6085	26.7492	27.8307	22.0934	22.7811	22.523	23.7842	24.6403	20.0032	21.9272	20.5838	20.833	21.0017	22.499	22.1659	22.5587	24.4903	25.0479				By MS/MS	By MS/MS	By MS/MS	By MS/MS	By MS/MS	By MS/MS	By MS/MS	By MS/MS	By MS/MS	By MS/MS	By MS/MS	By MS/MS	By MS/MS	By MS/MS	By MS/MS
		-	-	-	-	-	15.7134	15.9924	10.7637	-	-	16.7291	16.8169	17.2148	-	-	-	-	11.3922	-	-	-	-	-	-	-	-	-	-	-	-									By matching	By MS/MS	By MS/MS	By MS/MS	By matching	By matching	By MS/MS
		20.4847	23.7721	20.982	-	-	-	-	21.0521	-	-	-	-	-	-	-	-	-	-	-	-	-	-	-	23.08	-	20.8988	-	-	-	-					By MS/MS			By MS/MS	By MS/MS	By MS/MS			By MS/MS			By MS/MS	By MS/MS	By MS/MS
		19.861	20.7701	20.3714	22.0302	20.0251	23.2666	22.4379	23.1138	25.8088	25.7457	24.9633	24.8651	24.7952	26.2575	27.0032	19.3494	20.6839	20.7757	22.9131	23.4142	19.6517	22.1119	19.7893	19.7027	20.5328	19.2128	19.8112	19.3354	23.5588	23.9888				By MS/MS	By MS/MS	By MS/MS	By MS/MS	By MS/MS	By MS/MS	By MS/MS	By MS/MS	By MS/MS	By MS/MS	By MS/MS	By MS/MS	By MS/MS	By MS/MS	By MS/MS
+		14.4757	-	11.2613	-	-	-	-	11.3452	15.6847	16.7946	-	-	17.0733	-	-	12.2934	-	-	14.2951	-	22.7983	23.4551	21.5626	22.3203	21.8461	-	15.1534	-	15.9413	15.5479				By MS/MS	By MS/MS	By MS/MS	By matching					By MS/MS	By matching			By MS/MS		By matching
		-	-	-	-	-	-	-	-	16.4159	-	-	15.1652	14.8894	18.19	18.3162	-	-	-	-	-	-	-	-	-	-	-	-	-	12.6887	-											By MS/MS	By MS/MS
		-	-	-	-	-	16.0935	-	-	-	-	18.2534	17.9804	17.4366	17.6084	17.3926	-	-	-	-	-	-	-	-	-	-	-	-	-	-	-										By MS/MS	By MS/MS	By matching		By MS/MS
		-	-	15.6047	-	-	15.6639	15.0298	-	16.7757	-	-	-	-	-	-	-	-	14.155	-	-	-	-	-	-	-	-	12.855	-	-	-									By matching					By MS/MS	By MS/MS			By matching
+		15.4929	-	16.2198	-	-	15.2408	15.939	-	17.2806	16.9366	-	-	-	-	16.1619	16.1765	15.5941	15.9965	16.9847	18.4888	25.4204	26.0112	23.9501	25.5951	24.1646	13.2033	-	14.4499	17.6628	18.5312				By MS/MS	By MS/MS	By MS/MS	By MS/MS	By MS/MS	By matching					By matching	By matching	By matching		By MS/MS
		-	-	-	15.0602	-	-	-	-	18.6137	-	-	-	-	17.5037	-	-	-	-	-	-	-	-	-	-	-	-	-	-	-	-										By MS/MS	By MS/MS	By MS/MS
		16.7402	18.1629	18.3244	19.0135	21.4629	22.6205	22.4878	22.5916	25.9902	26.519	25.705	25.6749	25.6444	27.0393	27.2574	17.4551	16.7725	15.2423	19.1762	19.6214	17.8802	18.7674	14.8322	-	15.2479	19.9182	20.2606	20.105	24.1238	23.4701				By matching		By matching	By MS/MS	By MS/MS	By MS/MS	By MS/MS	By MS/MS	By MS/MS	By MS/MS	By MS/MS	By MS/MS	By MS/MS	By MS/MS	By MS/MS
		-	-	-	-	-	15.5904	16.0229	16.8274	19.1913	19.1906	19.5403	20.096	19.0164	20.9023	21.7959	-	-	-	-	-	-	-	-	-	-	-	-	-	17.0285	16.4225										By MS/MS	By MS/MS	By MS/MS	By MS/MS	By MS/MS	By MS/MS
		-	-	-	-	-	19.4703	15.8736	16.9957	17.6972	-	-	-	-	-	-	15.1715	15.4482	14.4873	15.1666	17.804	-	-	-	-	-	13.4804	-	-	16.0802	17.2809							By matching	By matching	By matching				By matching	By MS/MS	By MS/MS
		16.5207	-	17.5949	-	-	22.5778	21.9874	22.987	20.0596	18.7408	20.1824	20.776	20.8297	21.7362	20.4496	17.9613	17.6089	17.8703	18.2418	18.9332	-	-	16.3209	17.4571	11.5893	16.6762	17.3194	17.4514	17.3558	18.7955				By matching	By MS/MS	By matching	By MS/MS	By MS/MS	By MS/MS	By MS/MS	By MS/MS	By MS/MS	By MS/MS	By MS/MS	By MS/MS	By matching		By MS/MS
		-	-	-	15.4741	15.1539	-	-	-	20.741	20.5835	-	-	-	21.6105	23.583	-	-	-	-	-	-	16.8208	-	-	-	-	-	-	-	-
+		-	17.7041	-	-	-	13.6886	13.9583	-	15.5564	17.7682	-	-	-	-	-	15.3116	15.5007	16.8806	16.0858	17.5752	24.2289	25.0409	22.8468	24.4084	23.2128	-	-	13.9021	17.7637	18.1509				By MS/MS	By MS/MS	By MS/MS	By MS/MS	By MS/MS	By MS/MS					By matching	By matching		By MS/MS	By MS/MS
+		11.3295	-	-	18.6934	-	-	14.3312	-	15.5167	16.1609	-	-	18.0803	17.5286	16.8323	-	-	-	16.7937	-	23.2727	24.2989	19.4348	19.7739	19.5369	-	-	-	16.8327	17.6014				By MS/MS	By MS/MS	By MS/MS						By matching			By matching	By matching
		-	-	-	16.5233	16.6367	-	-	-	-	-	-	-	-	-	-	-	-	-	-	-	15.1271	16.9919	-	-	-	-	-	-	14.7603	15.6692
		-	-	-	16.1162	-	-	-	-	17.398	17.6988	-	-	-	15.9544	18.5518	-	-	-	20.9253	18.7903	-	-	-	-	-	-	-	-	18.937	17.8961
+		15.1906	17.3175	16.6236	-	14.7406	-	15.4096	15.9876	17.4121	18.0052	-	-	-	-	18.149	16.6683	15.7971	15.2618	17.6736	17.6729	24.5168	25.1641	23.1309	24.084	23.3551	-	14.4402	16.1323	18.094	18.066				By MS/MS	By MS/MS	By MS/MS	By matching	By MS/MS	By MS/MS				By MS/MS	By MS/MS	By MS/MS	By MS/MS	By MS/MS	By MS/MS
+		14.4997	15.6802	15.587	-	13.8504	23.8337	22.8861	23.3873	25.8894	26.162	21.1277	21.9849	21.9234	20.8647	20.3046	19.6428	19.4939	20.4764	21.9659	22.4513	18.901	20.6478	13.8822	-	14.8743	12.028	15.1002	-	19.0461	18.9316				By matching		By matching	By MS/MS	By MS/MS	By MS/MS	By MS/MS	By MS/MS	By MS/MS	By MS/MS	By MS/MS	By MS/MS	By matching	By matching	By matching
		20.4588	20.4735	19.9962	14.3621	18.1321	20.0859	20.078	19.9887	19.7263	20.0128	21.4468	18.7179	21.9367	-	17.1819	21.862	19.5995	21.6741	17.933	18.2743	17.4912	17.1041	20.4658	17.8308	18.1716	19.7886	15.5269	19.5632	19.2367	19.6867				By MS/MS	By matching	By matching	By MS/MS	By MS/MS	By MS/MS	By MS/MS	By MS/MS	By MS/MS	By MS/MS	By MS/MS	By MS/MS	By MS/MS	By MS/MS	By MS/MS
		12.683	13.6944	13.893	-	-	18.7717	18.3373	19.307	19.1811	20.0211	18.6695	20.1776	20.9184	17.4183	19.7137	12.9739	16.1548	12.2475	-	-	-	-	-	-	-	-	13.7713	14.0097	-	15.4064							By matching	By matching	By matching	By MS/MS	By MS/MS	By MS/MS	By MS/MS	By MS/MS	By matching	By matching	By matching	By matching
+		-	14.0097	-	-	15.0703	-	-	-	15.375	16.2213	-	-	-	17.5826	15.5803	-	11.3552	-	-	15.4594	24.6709	24.9981	23.2611	24.1372	23.2518	-	-	12.426	16.9156	14.8437				By MS/MS	By MS/MS	By MS/MS		By matching									By matching
		-	-	-	-	-	18.1585	18.3046	17.756	22.2901	20.7895	23.0896	23.2954	22.8848	25.0536	25.4591	-	-	-	14.4314	15.4295	-	-	-	-	-	-	-	-	19.7784	16.3678										By MS/MS	By MS/MS	By MS/MS	By matching	By matching	By MS/MS
		-	-	-	-	-	15.0958	14.4359	-	15.2098	15.1013	14.9543	15.1956	14.83	17.4197	-	-	-	-	-	-	-	-	-	-	-	-	-	-	-	-										By MS/MS	By MS/MS	By MS/MS	By MS/MS	By matching	By MS/MS
		-	-	-	-	-	-	-	-	-	16.1022	-	-	17.1009	17.8456	18.3682	-	-	-	-	-	-	-	-	-	-	-	-	-	-	13.7681											By MS/MS	By MS/MS
		-	-	-	-	-	-	-	-	-	15.5447	-	-	-	-	-	-	-	-	-	19.5897	-	-	-	-	-	-	-	-	15.7569	15.0036
+		21.8776	23.2018	23.2491	23.0969	25.1647	24.8562	24.6266	25.1479	26.6962	26.5267	26.0067	25.7119	25.8547	25.5194	25.6516	23.2918	23.6015	23.4418	24.29	24.8634	22.7778	23.707	21.5015	22.6272	21.6523	16.0805	16.0341	16.0694	19.3949	19.9301				By MS/MS	By MS/MS	By MS/MS	By MS/MS	By MS/MS	By MS/MS	By MS/MS	By MS/MS	By MS/MS	By MS/MS	By MS/MS	By MS/MS	By MS/MS	By MS/MS	By MS/MS
		-	-	-	17.2978	-	16.5203	15.6032	16.7217	21.7345	21.6006	20.3394	19.368	20.5602	22.3845	22.7154	-	-	-	-	-	21.1172	14.9086	-	-	-	-	-	-	17.5205	16.7244										By MS/MS	By MS/MS	By MS/MS	By MS/MS	By MS/MS	By matching
		-	-	-	-	-	-	-	-	17.3602	18.1412	-	17.5185	-	19.8428	20.377	-	-	-	-	-	-	-	-	-	-	-	-	-	-	-											By MS/MS	By MS/MS
+		16.0571	-	-	-	-	16.866	15.9748	16.9823	-	-	-	-	-	-	18.9984	-	-	-	-	-	23.6366	24.3741	22.0191	22.6761	22.2315	16.3834	16.438	-	18.5845	-				By MS/MS	By MS/MS	By MS/MS							By matching	By matching	By matching	By matching
		16.439	17.8655	17.1373	-	-	20.4294	20.6942	20.3768	17.5795	22.1863	-	17.7476	-	-	-	14.941	16.8157	15.7993	-	-	-	-	17.6012	17.1989	17.5602	15.9852	17.2705	14.8722	-	16.2289				By MS/MS	By MS/MS	By MS/MS	By matching	By MS/MS	By MS/MS		By MS/MS		By MS/MS	By MS/MS	By MS/MS	By MS/MS	By MS/MS	By MS/MS
		-	-	-	-	-	-	-	-	-	-	-	-	-	-	-	-	-	-	-	-	21.9817	22.7126	-	-	16.3503	-	-	-	-	-				By MS/MS		By MS/MS
		-	-	-	-	14.5899	17.177	-	16.7481	20.0784	20.3156	19.3169	20.1497	20.6737	22.1686	23.0725	-	-	-	-	-	-	-	-	-	-	-	-	-	14.8592	15.5179										By MS/MS	By MS/MS	By MS/MS	By MS/MS	By matching
+		12.7561	14.9987	14.0118	15.359	13.7282	14.0637	14.4063	14.5754	18.2914	17.9633	-	14.7113	13.6885	18.0796	17.5919	14.4807	14.7071	14.4434	16.6277	15.4347	24.7956	25.3694	23.0953	24.2199	23.2734	14.0797	14.3854	14.3509	18.4412	18.6047				By MS/MS	By MS/MS	By MS/MS	By matching	By matching	By MS/MS		By matching	By matching	By MS/MS	By MS/MS	By MS/MS	By matching	By MS/MS	By matching
+		13.9294	16.9573	15.4724	-	14.4514	15.7459	14.3587	16.2218	16.916	15.8136	-	15.7133	-	17.1827	15.6725	-	17.2648	16.146	14.5284	14.6911	23.7612	25.1101	22.6431	24.0274	22.7547	-	14.743	16.1902	15.5127	16.2338				By MS/MS	By MS/MS	By MS/MS		By matching	By matching		By matching		By MS/MS	By matching	By matching	By matching	By matching	By MS/MS
+		21.8993	22.9305	23.2992	22.3896	24.354	20.193	-	-	16.5797	16.7728	18.6829	-	19.892	15.6098	16.5958	27.3763	27.6759	27.6181	27.5549	27.6436	21.0438	21.281	18.555	19.1027	20.9963	20.2437	-	18.8444	13.2692	12.4089				By MS/MS	By MS/MS	By MS/MS	By MS/MS	By MS/MS	By MS/MS	By matching		By matching		By matching		By MS/MS	By MS/MS	By MS/MS
		18.5128	19.7767	19.749	-	16.6227	22.5023	22.1441	22.3407	23.1091	23.7007	22.8794	23.279	23.3742	22.3468	21.0024	18.6681	19.049	18.9374	18.7966	18.9517	17.6725	18.8644	16.7637	16.5655	16.3691	18.0452	18.247	18.2261	20.8351	20.527				By MS/MS	By MS/MS	By MS/MS	By MS/MS	By MS/MS	By MS/MS	By MS/MS	By MS/MS	By MS/MS	By MS/MS	By MS/MS	By MS/MS	By MS/MS	By MS/MS	By MS/MS
		-	-	-	-	-	15.7819	15.5126	15.7791	-	-	-	14.8658	16.6997	-	-	-	-	-	-	-	-	-	-	-	-	-	-	-	-	-											By MS/MS	By matching	By matching	By MS/MS	By MS/MS
		14.2626	16.7916	15.7226	-	16.3517	-	-	-	19.6985	19.8721	-	-	-	-	-	-	15.8198	15.4631	-	-	-	-	14.1407	-	14.7338	-	-	-	18.2824	19.4396				By matching		By matching		By MS/MS	By MS/MS					By MS/MS	By MS/MS	By matching	By MS/MS	By matching
		-	-	-	-	-	18.156	16.8824	18.2734	17.8473	18.3742	19.5171	20.0906	20.1886	19.6103	18.428	-	-	-	-	-	-	-	-	-	-	-	-	-	-	-										By MS/MS	By MS/MS	By MS/MS	By MS/MS	By MS/MS	By MS/MS
		16.4821	17.6122	17.7171	-	-	19.9057	20.1466	19.9074	22.2301	22.826	22.2849	22.0786	22.0608	24.2466	25.4657	17.1603	17.9291	-	19.3337	19.2468	-	-	16.5112	-	15.9369	17.6919	17.3435	18.0372	19.4972	19.5926				By MS/MS		By MS/MS	By MS/MS	By MS/MS	By MS/MS	By matching	By MS/MS	By MS/MS	By MS/MS	By MS/MS	By MS/MS	By MS/MS	By MS/MS	By MS/MS
		12.5215	13.7345	15.108	-	-	17.7338	17.0379	17.185	19.2682	19.5114	17.4653	17.392	18.1987	19.5289	20.0174	13.6308	12.9255	14.8428	14.2693	16.5789	-	16.2714	12.8927	-	13.0778	-	-	-	16.2042	17.0141				By MS/MS		By matching	By MS/MS	By matching	By MS/MS	By MS/MS	By MS/MS	By MS/MS	By MS/MS	By MS/MS	By MS/MS	By matching	By matching	By MS/MS
+		-	16.3667	17.3415	-	-	15.9435	-	-	-	16.2926	-	-	-	-	-	-	-	-	-	16.2914	25.2645	26.2844	23.5301	25.1139	24.0064	14.7768	15.4092	17.2998	19.8349	20.0668				By MS/MS	By MS/MS	By MS/MS								By MS/MS			By matching	By matching
+		27.7391	29.2383	29.1524	28.1085	28.5102	25.8954	25.9143	25.8447	28.1739	27.9027	-	15.9234	12.8333	17.7539	16.3128	21.8871	21.5257	21.8463	24.3586	24.2201	21.0302	22.7574	19.6832	19.4275	18.7869	29.0507	29.3938	29.313	31.2401	30.7536				By MS/MS	By MS/MS	By MS/MS	By MS/MS	By MS/MS	By MS/MS		By matching	By matching	By MS/MS	By MS/MS	By MS/MS	By MS/MS	By MS/MS	By MS/MS
		-	-	-	-	-	19.9085	18.5669	-	22.0046	22.0656	25.3873	25.3935	25.609	25.9028	26.4736	-	-	-	19.6231	19.8122	-	-	-	-	-	-	-	17.4089	20.83	21.0607										By MS/MS	By MS/MS	By MS/MS		By MS/MS	By MS/MS
		-	-	-	-	17.5965	16.617	16.2584	14.2939	18.2692	18.2395	-	16.12	16.6683	16.7474	18.737	-	-	-	14.7534	13.2865	16.4049	-	-	11.3697	-	-	-	14.258	16.9499	16.1179					By matching						By MS/MS	By MS/MS	By matching	By MS/MS	By MS/MS
+		14.2792	-	17.214	-	-	-	14.4761	-	16.3883	17.3614	-	-	16.6955	-	16.5025	-	10.4059	-	-	-	25.3341	26.159	23.503	24.5802	23.8949	-	15.3475	15.3726	16.9279	18.2298				By MS/MS	By MS/MS	By MS/MS		By matching				By matching			By matching	By matching		By matching
+		-	-	-	-	-	-	-	-	-	-	-	-	-	-	-	-	-	-	-	-	21.723	22.74	20.4577	21.0703	20.7877	-	-	-	-	-				By MS/MS	By MS/MS	By MS/MS
+		23.2476	25.3187	24.4759	22.991	25.441	25.7955	25.8909	25.9177	27.9784	27.0883	16.5075	17.433	18.0706	19.3175	19.76	21.267	21.4538	21.6738	23.1763	22.7031	22.0122	23.0616	22.7463	24.2298	23.4467	24.9682	25.406	25.4402	26.7354	26.6019				By MS/MS	By MS/MS	By MS/MS	By MS/MS	By MS/MS	By MS/MS	By MS/MS	By MS/MS	By MS/MS	By MS/MS	By MS/MS	By MS/MS	By MS/MS	By MS/MS	By MS/MS
		-	-	-	-	-	16.5646	15.5545	15.6186	17.2325	-	17.8382	16.3523	15.9774	-	-	-	-	-	-	-	-	-	-	-	-	-	-	-	-	-										By MS/MS	By MS/MS	By MS/MS	By MS/MS	By matching	By matching
+		14.894	-	15.6475	18.0747	18.1749	16.1752	13.0981	14.3621	17.1227	16.1563	-	17.6186	15.0771	16.3743	-	15.6476	16.1122	13.6071	15.59	14.0133	24.345	25.5874	22.8227	24.1028	22.9922	14.2245	15.287	16.4121	17.1926	17.4615				By MS/MS	By MS/MS	By MS/MS	By matching	By matching	By MS/MS		By matching	By matching	By matching	By matching	By matching	By matching		By MS/MS
		12.8532	11.903	15.0243	-	16.6194	19.3383	18.9042	19.0954	20.2587	21.0731	19.6007	19.6744	20.4679	20.2419	19.3974	13.2099	13.9802	12.3943	16.6573	17.5378	14.3408	13.1709	-	-	13.3476	-	-	14.6703	17.7423	17.6125						By matching	By matching	By MS/MS	By matching	By MS/MS	By MS/MS	By MS/MS	By MS/MS	By MS/MS	By MS/MS	By matching	By matching	By matching
		13.8318	16.5338	14.1131	-	-	16.1647	14.8905	16.4633	15.7499	16.6118	17.1115	16.6486	16.0743	-	-	14.096	15.47	14.804	-	-	-	-	14.1373	14.4504	13.8162	-	14.3828	14.0735	17.5474	17.5981				By matching	By MS/MS	By matching	By MS/MS	By MS/MS	By MS/MS	By matching	By MS/MS	By matching	By MS/MS	By MS/MS	By matching	By MS/MS	By MS/MS	By MS/MS
		-	-	-	-	-	15.6222	-	15.5894	19.8563	21.2594	-	16.0098	16.4445	18.207	20.6368	-	14.5824	-	16.1375	16.3246	-	14.7154	-	-	-	-	-	-	17.3668	17.7791								By matching	By MS/MS		By matching	By matching	By matching	By MS/MS	By MS/MS
		-	-	-	-	-	-	-	-	-	-	-	-	-	-	-	-	-	-	-	17.9729	-	-	-	-	-	-	-	-	15.238	15.7418
		-	-	-	-	-	15.2936	15.0416	-	18.8422	18.3992	-	18.9655	18.8471	21.6227	22.2904	-	-	-	-	-	-	-	-	-	-	-	-	-	15.6557	-										By MS/MS	By MS/MS	By MS/MS		By matching	By MS/MS
+		22.6527	24.097	24.0166	24.0799	26.3263	23.1685	22.9524	23.3419	23.6246	23.4578	24.3671	24.8567	25.28	25.2967	25.4744	24.0115	24.4623	24.8275	25.9066	26.5958	22.0793	23.4138	19.6674	19.7671	19.5733	17.5755	16.4554	17.6227	21.4065	20.3906				By MS/MS	By MS/MS	By MS/MS	By MS/MS	By MS/MS	By MS/MS	By MS/MS	By MS/MS	By MS/MS	By MS/MS	By MS/MS	By MS/MS	By MS/MS	By MS/MS	By MS/MS
		16.0854	18.0359	16.8852	15.9355	17.1371	20.6672	20.1094	20.5501	21.4417	21.0215	19.1682	19.7407	19.2899	19.8261	20.4617	17.1085	17.2101	16.6551	16.5923	17.5486	13.4846	16.0695	12.6647	-	11.4217	16.9283	15.6239	16.9756	19.8136	19.3207				By matching		By matching	By MS/MS	By MS/MS	By MS/MS	By MS/MS	By MS/MS	By MS/MS	By MS/MS	By MS/MS	By MS/MS	By MS/MS	By MS/MS	By MS/MS
+		16.1052	17.7603	18.7424	20.9936	23.4964	-	-	-	18.5974	18.808	-	-	-	-	20.0563	18.6411	18.6892	18.8141	23.3511	23.1345	19.744	20.3377	14.1044	-	15.3685	-	-	-	15.572	-				By matching		By MS/MS	By MS/MS	By MS/MS	By MS/MS							By MS/MS	By MS/MS	By MS/MS
+		-	-	-	-	-	-	-	-	-	-	-	-	-	18.5179	-	-	-	-	-	-	23.1894	25.3423	22.6284	23.6775	22.5046	16.6751	14.9351	-	-	-				By MS/MS	By MS/MS	By MS/MS
		21.6957	22.2395	22.2002	22.9042	21.5297	23.1036	20.9863	20.8577	18.37	22.7403	24.058	23.7586	-	23.0208	23.0662	-	22.0601	23.0333	10.2945	23.2605	23.9091	24.2669	22.1402	23.9053	13.2299	-	22.5566	19.8953	23.992	21.4901				By MS/MS	By MS/MS	By MS/MS		By matching	By matching	By MS/MS	By MS/MS		By matching	By MS/MS	By matching	By matching	By matching	By matching
		16.3708	17.2304	16.6369	-	-	-	-	-	-	-	-	-	-	-	-	16.4237	16.8669	16.9648	-	15.6712	-	-	-	-	-	-	16.0875	16.1621	-	-							By matching	By matching	By matching							By MS/MS	By matching	By MS/MS
		19.0215	19.7825	19.084	18.3265	19.8933	20.8966	20.4634	19.3739	23.2312	22.9434	22.249	21.6335	22.0759	22.406	22.134	17.1266	18.1102	17.5347	20.7314	21.115	19.4241	20.3657	15.0508	14.8608	17.3648	16.6042	18.4904	17.6648	22.4134	21.8184				By MS/MS	By matching	By MS/MS	By MS/MS	By MS/MS	By MS/MS	By MS/MS	By MS/MS	By MS/MS	By MS/MS	By MS/MS	By MS/MS	By MS/MS	By MS/MS	By MS/MS
		-	-	-	-	-	17.7543	17.6822	17.6265	17.0299	18.4264	20.1405	20.1747	19.4914	19.6475	18.3963	-	-	-	-	-	-	-	-	-	-	-	-	-	-	-										By MS/MS	By MS/MS	By MS/MS	By MS/MS	By MS/MS	By MS/MS
		17.4782	20.3786	18.7166	16.9805	17.104	18.3308	17.9665	17.9868	20.3658	20.2218	-	18.5943	17.2493	-	-	19.3199	18.5665	17.4655	18.2466	18.7479	-	19.1082	14.4684	-	15.0392	19.8077	18.8666	17.8364	19.977	20.6381				By matching		By matching	By MS/MS	By MS/MS	By MS/MS		By MS/MS	By matching	By MS/MS	By MS/MS	By MS/MS	By MS/MS	By MS/MS	By MS/MS
		-	-	-	-	-	-	-	-	20.802	22.1765	-	-	-	18.9844	20.394	-	-	-	16.7963	24.0428	-	-	-	-	-	-	-	-	17.5772	19.6579
		-	-	-	-	-	-	-	-	-	-	-	-	-	-	-	-	-	-	-	-	21.8818	23.2538	16.2659	18.2793	-	-	-	-	-	-				By MS/MS	By matching
		-	-	-	-	-	16.805	17.1508	17.9944	19.4489	20.4016	-	-	-	16.9123	-	15.4491	-	16.6081	16.3201	16.8907	14.0777	-	-	-	-	-	-	-	16.8276	20.2037							By MS/MS		By MS/MS		By MS/MS		By MS/MS	By MS/MS	By MS/MS
+		14.7432	18.1471	17.5818	-	19.5804	-	-	-	18.306	16.2127	15.4836	-	-	-	-	-	-	15.96	-	17.6996	25.2418	26.0735	23.2661	24.6285	23.7809	16.7533	16.0027	-	19.3139	18.0984				By MS/MS	By MS/MS	By MS/MS			By matching	By matching						By matching	By MS/MS	By matching
		-	16.0424	15.458	-	-	15.2734	16.3984	16.1965	16.514	17.9799	17.3536	-	18.8761	-	-	15.0525	15.8613	15.6135	-	-	-	-	13.5156	-	-	15.6674	15.5775	15.0968	15.7157	17.2379				By matching			By MS/MS	By matching	By MS/MS	By matching		By matching	By matching	By matching	By matching		By MS/MS	By matching
		20.3301	19.6515	19.4403	20.3629	21.3714	23.6467	23.6412	23.3551	25.1989	25.5862	24.6057	24.6677	23.7269	25.3512	26.0813	20.7307	19.3742	20.78	21.8509	22.9545	20.0782	21.4128	19.4054	-	17.3946	19.635	20.6991	19.1584	23.6649	23.4342				By MS/MS		By matching	By MS/MS	By MS/MS	By MS/MS	By MS/MS	By MS/MS	By MS/MS	By MS/MS	By MS/MS	By MS/MS	By MS/MS	By MS/MS	By MS/MS
		-	-	-	-	19.4675	20.493	20.1518	-	18.3347	21.1794	-	-	-	-	-	-	-	-	18.7484	19.2341	17.8324	20.2369	-	-	16.4155	-	-	-	20.7438	21.7104						By matching								By matching	By MS/MS
		-	-	-	-	-	-	-	-	-	-	18.5875	18.4917	18.0471	25.0714	25.8577	-	-	-	17.7623	-	-	-	-	-	-	-	-	-	-	-										By MS/MS	By matching	By MS/MS
+		16.9537	17.4144	17.1015	14.1132	14.851	18.9201	18.1989	17.0487	19.3812	19.2315	19.6725	15.1925	15.1823	19.6948	17.7052	14.8797	14.9156	16.3791	18.35	19.0855	23.7089	24.6393	23.033	24.5049	23.3677	15.3018	17.1325	15.7402	18.5296	17.6834				By MS/MS	By MS/MS	By MS/MS	By MS/MS	By MS/MS	By MS/MS	By matching	By matching	By MS/MS	By MS/MS	By MS/MS	By MS/MS	By MS/MS	By MS/MS	By MS/MS
		-	16.6498	18.0795	-	15.6442	22.2034	21.2099	21.392	23.8344	24.1796	25.6678	25.8911	25.423	26.1272	26.9469	16.2565	-	15.8665	19.0218	18.769	-	14.7895	-	-	-	15.5866	14.253	14.7133	19.5689	19.2673							By matching		By matching	By MS/MS	By MS/MS	By MS/MS	By MS/MS	By MS/MS	By MS/MS		By MS/MS	By MS/MS
+		-	16.1367	15.6747	17.8885	17.634	-	-	-	17.0157	16.9178	-	-	-	-	-	-	-	-	-	-	23.8682	23.741	22.8442	24.6826	23.2778	-	-	-	18.6845	18.004				By MS/MS	By MS/MS	By MS/MS											By MS/MS	By MS/MS
		19.2329	20.6595	19.7558	17.5474	19.7736	21.1223	21.3342	20.8396	23.3079	23.3281	22.4438	22.3637	22.4435	22.3849	22.303	18.6649	18.987	18.8641	19.0463	20.6455	17.0031	-	18.5577	20.0581	18.8672	19.2899	19.4584	20.1912	20.6556	21.2189				By MS/MS	By MS/MS	By MS/MS	By MS/MS	By MS/MS	By MS/MS	By MS/MS	By MS/MS	By MS/MS	By MS/MS	By MS/MS	By MS/MS	By MS/MS	By MS/MS	By MS/MS
+		14.1194	-	-	16.6914	-	-	-	-	-	18.9007	19.8636	-	-	-	-	-	-	-	-	-	24.2961	25.2402	23.3696	24.7893	23.4711	13.5457	13.9888	13.5348	16.9221	16.1263				By MS/MS	By MS/MS	By MS/MS				By MS/MS						By matching		By MS/MS
		-	-	-	-	-	-	-	-	-	-	-	-	-	-	-	-	-	-	-	-	23.3935	23.8148	18.2243	19.9655	17.926	-	-	-	-	-				By MS/MS	By MS/MS	By MS/MS
		11.4059	13.0802	-	-	-	15.2961	-	15.5749	15.8635	15.3002	-	15.4532	15.5211	-	-	-	-	-	-	-	-	-	-	-	-	-	-	-	-	-											By MS/MS	By MS/MS	By MS/MS	By MS/MS	By MS/MS	By matching	By matching
		22.8155	22.9336	22.8013	22.8729	24.0418	26.4528	26.5075	26.8105	29.0875	29.027	29.1746	28.752	28.885	29.5367	29.8748	23.8381	23.7619	23.6561	24.9754	25.6912	22.8997	24.0592	22.044	20.5879	22.5296	22.8238	23.8332	23.0822	26.1919	25.9808				By MS/MS	By MS/MS	By MS/MS	By MS/MS	By MS/MS	By MS/MS	By MS/MS	By MS/MS	By MS/MS	By MS/MS	By MS/MS	By MS/MS	By MS/MS	By MS/MS	By MS/MS
+		18.7381	19.8494	19.79	17.4628	20.509	20.9162	20.8318	20.8492	22.6518	22.7522	22.2711	22.6909	22.9855	21.9092	21.2185	19.6165	19.7367	20.3996	21.2445	21.9456	19.1362	20.5599	17.6316	17.8419	18.132	15.1367	17.4917	17.0071	19.7526	19.6041				By MS/MS	By MS/MS	By MS/MS	By MS/MS	By MS/MS	By MS/MS	By MS/MS	By MS/MS	By MS/MS	By MS/MS	By MS/MS	By MS/MS	By MS/MS	By MS/MS	By MS/MS
		21.4304	20.5654	22.8541	23.0879	23.2687	25.2318	24.9184	25.1416	26.9512	27.0779	26.9404	27.2256	27.1675	27.0079	27.9411	21.9448	22.2738	20.7587	23.5511	24.8185	22.3755	23.5894	20.851	21.5855	21.4772	20.2956	22.5985	22.011	25.2532	25.2135				By MS/MS	By MS/MS	By MS/MS	By MS/MS	By MS/MS	By MS/MS	By MS/MS	By MS/MS	By MS/MS	By MS/MS	By MS/MS	By MS/MS	By MS/MS	By MS/MS	By MS/MS
+		14.9905	16.3147	17.5523	-	14.1524	15.8749	17.8432	17.6234	15.3065	17.7796	-	15.0204	17.3049	15.216	-	14.8836	17.048	15.331	14.7684	15.5814	24.332	25.2993	22.9456	24.0491	22.8451	15.6443	15.7007	15.9093	18.1083	17.212				By MS/MS	By MS/MS	By MS/MS	By MS/MS	By MS/MS	By matching		By MS/MS	By matching	By MS/MS	By matching	By MS/MS	By MS/MS	By MS/MS	By MS/MS
		19.385	20.101	20.1669	18.9034	19.102	-	-	-	19.4982	20.119	-	-	-	23.1368	-	-	20.0032	19.8439	-	-	17.8105	-	17.9648	-	-	-	-	-	-	-				By MS/MS				By matching	By MS/MS							By matching	By MS/MS	By MS/MS
		-	-	-	-	-	19.1915	15.2494	18.3778	-	20.5858	-	21.5178	21.7342	-	21.1367	-	-	-	-	-	-	-	-	-	-	-	-	-	-	-										By MS/MS	By MS/MS	By MS/MS	By MS/MS	By MS/MS	By matching
		-	14.5101	13.3699	-	12.473	16.7956	15.2433	17.8257	18.6132	17.3025	-	17.6729	17.2634	-	14.5508	-	12.5041	-	13.4128	13.1932	-	-	-	-	-	-	-	-	14.9886	14.7779								By matching		By MS/MS	By MS/MS	By MS/MS	By MS/MS	By MS/MS	By MS/MS		By MS/MS	By matching
+		21.7153	23.3119	22.3051	22.6195	24.6968	-	17.9766	18.6277	22.0329	22.1455	-	-	-	22.73	22.5204	23.9267	24.5942	24.3945	26.3308	26.6787	19.7889	18.5871	17.7893	18.9063	15.8393	-	-	-	18.0658	19.1236				By MS/MS	By matching	By matching	By MS/MS	By MS/MS	By MS/MS		By MS/MS	By MS/MS	By MS/MS	By MS/MS	By matching	By MS/MS	By MS/MS	By MS/MS
		28.2331	32.6717	32.3248	31.3371	23.8251	29.5815	24.9633	31.631	22.5823	22.9807	32.551	29.5441	25.9284	23.4635	23.8813	30.4754	31.3806	31.0313	21.3836	31.4219	19.592	19.9014	28.8772	33.2151	30.2697	31.8175	29.5145	21.9081	21.8923	22.6717				By MS/MS	By MS/MS	By MS/MS	By MS/MS	By MS/MS	By MS/MS	By MS/MS	By MS/MS	By MS/MS	By MS/MS	By MS/MS	By MS/MS	By MS/MS	By MS/MS	By MS/MS
		13.2448	-	15.2259	16.6722	-	15.2083	-	16.083	17.9308	20.056	16.8198	-	15.5132	-	18.6002	15.235	16.0245	16.5224	14.7296	16.8218	13.6546	14.1694	13.7512	-	-	14.3195	14.4929	15.5639	17.7218	18.9887				By matching			By MS/MS	By MS/MS	By MS/MS	By matching		By matching	By matching	By MS/MS		By matching		By MS/MS
+		22.8723	24.4064	24.2595	23.685	25.7825	27.8289	27.5956	27.8729	29.0628	28.9561	30.0752	29.8862	29.9411	30.1625	30.7522	24.2678	24.4889	24.4904	25.7073	26.0611	22.1208	23.0865	20.6497	20.2633	20.001	17.0029	16.5024	-	20.0421	19.1955				By MS/MS	By MS/MS	By MS/MS	By MS/MS	By MS/MS	By MS/MS	By MS/MS	By MS/MS	By MS/MS	By MS/MS	By MS/MS	By MS/MS	By MS/MS	By MS/MS	By MS/MS
		-	-	-	16.5257	19.1072	16.1007	-	17.6335	22.4579	19.5036	-	-	-	23.384	22.3026	16.1773	-	-	-	19.7011	-	-	-	-	14.6392	-	15.543	-	17.4157	20.5486	+					By MS/MS	By MS/MS			By MS/MS			By MS/MS	By MS/MS
		14.8569	15.7106	15.6125	-	-	20.1303	19.9435	18.4195	22.4022	21.5601	21.7724	22.0063	22.8088	23.2132	23.1978	-	-	15.3952	15.395	18.0769	-	-	-	-	-	15.6645	16.2539	16.3561	19.6162	19.8144									By MS/MS	By MS/MS	By MS/MS	By MS/MS	By MS/MS	By MS/MS	By MS/MS	By matching	By matching	By matching
		-	-	-	21.5633	20.5342	15.1451	14.7145	14.974	22.6033	19.1987	-	20.4877	15.7354	20.8608	22.1143	-	-	15.2818	20.1348	20.2822	17.1974	18.5815	-	15.5123	14.3038	17.851	18.5634	19.0686	20.9195	20.9491					By matching	By matching			By matching		By MS/MS	By MS/MS	By matching	By matching	By MS/MS
		16.6679	17.1845	15.5664	17.221	17.9614	17.7541	16.9428	17.6085	-	20.1	-	20.2462	18.7265	17.3699	-	17.9262	16.4739	17.5624	18.562	19.5267	16.7871	17.1309	15.0398	-	14.3933	18.1374	17.6964	18.1092	19.5752	19.4602				By matching		By matching	By MS/MS	By MS/MS	By MS/MS		By MS/MS	By matching	By MS/MS	By MS/MS	By MS/MS	By MS/MS	By MS/MS	By MS/MS
+		23.889	24.8221	22.7389	22.772	24.7406	26.4571	25.7128	25.6534	28.3971	28.3233	27.4273	27.2716	27.556	28.5166	29.2552	23.9932	25.3528	22.7567	24.6176	24.8617	25.4428	25.9312	24.3304	24.9255	24.3017	25.35	25.086	22.2821	25.0976	25.2143				By MS/MS	By MS/MS	By MS/MS	By MS/MS	By MS/MS	By MS/MS	By MS/MS	By MS/MS	By MS/MS	By MS/MS	By MS/MS	By MS/MS	By MS/MS	By MS/MS	By MS/MS
		-	-	-	-	-	-	-	-	-	17.4856	-	-	-	-	-	-	-	-	-	-	17.2057	17.5726	-	-	14.8445	-	-	-	-	-						By MS/MS
+		20.614	21.4642	21.588	21.1575	23.9897	24.6412	24.6075	24.3642	27.4968	27.4176	27.2556	26.9141	26.7777	27.7881	28.3379	21.9849	22.2602	21.8288	23.2928	24.3594	23.9597	25.1454	22.1132	23.0544	22.2588	21.091	21.6145	20.975	24.2952	24.1048				By MS/MS	By MS/MS	By MS/MS	By MS/MS	By MS/MS	By MS/MS	By MS/MS	By MS/MS	By MS/MS	By MS/MS	By MS/MS	By MS/MS	By MS/MS	By MS/MS	By MS/MS
		12.8771	-	-	-	-	18.8041	18.1501	18.4186	19.5546	19.6812	18.9919	19.5599	19.7534	20.8637	21.6094	-	-	-	15.5042	16.6975	-	-	-	-	-	11.9865	-	-	16.1412	16.5142										By MS/MS	By MS/MS	By MS/MS	By MS/MS	By MS/MS	By MS/MS	By matching
		20.4096	22.5605	22.1247	21.9681	22.3112	23.547	23.3708	23.8627	25.1439	24.9478	24.2893	24.3076	24.8173	26.2493	26.6991	21.7842	21.887	22.0692	22.725	23.6098	21.2541	21.8421	20.4917	20.7168	20.8742	21.6011	21.1795	21.4116	24.326	23.8611				By MS/MS	By MS/MS	By MS/MS	By MS/MS	By MS/MS	By MS/MS	By MS/MS	By MS/MS	By MS/MS	By MS/MS	By MS/MS	By MS/MS	By MS/MS	By MS/MS	By MS/MS
		-	-	-	18.6262	18.5391	18.1369	18.1157	-	21.1669	20.9287	21.7812	21.3439	21.5918	22.3513	21.5174	-	-	-	18.625	19.0942	19.6919	17.1578	-	-	-	-	17.5154	18.0023	-	-					By matching		By matching	By matching	By matching	By MS/MS	By MS/MS	By MS/MS	By matching	By MS/MS	By MS/MS		By matching	By matching
+		15.1107	15.6779	15.4627	17.9667	17.8208	15.3084	14.146	14.9615	17.1279	17.0728	-	-	-	-	-	14.1135	14.8583	14.3323	14.4792	-	22.0721	22.2619	20.9263	21.0027	21.3564	14.8659	14.5117	15.1192	17.3893	15.7182				By MS/MS	By MS/MS	By MS/MS	By MS/MS	By MS/MS	By MS/MS				By MS/MS	By MS/MS	By MS/MS	By MS/MS	By MS/MS	By MS/MS
+		21.9405	23.2338	23.2917	21.9841	24.5577	25.5933	25.7758	25.8895	27.989	27.7448	23.5046	23.8877	24.3787	24.2701	22.8902	21.2205	21.7571	21.5262	23.4664	24.3569	20.3247	22.354	16.6105	14.9003	17.1484	23.8112	24.2906	23.8055	25.8208	25.7651				By MS/MS	By MS/MS	By MS/MS	By MS/MS	By MS/MS	By MS/MS	By MS/MS	By MS/MS	By MS/MS	By MS/MS	By MS/MS	By MS/MS	By MS/MS	By MS/MS	By MS/MS
		-	-	-	-	-	17.298	17.1322	-	20.1355	20.7083	19.8987	18.7788	18.8106	21.4347	22.5374	-	-	-	-	-	18.7186	19.5147	-	-	-	-	-	-	18.221	-										By MS/MS	By MS/MS	By MS/MS		By matching	By matching
		19.433	21.6355	21.4632	-	21.2081	24.8438	24.5893	24.3912	25.586	25.9159	25.2303	25.7644	25.9462	25.8428	26.9363	20.5791	21.4394	21.5617	22.605	23.2209	20.4645	21.5327	18.2311	20.5296	19.1655	15.8978	21.4863	20.9048	23.7473	23.7671				By matching	By MS/MS	By matching	By MS/MS	By MS/MS	By MS/MS	By MS/MS	By MS/MS	By MS/MS	By MS/MS	By MS/MS	By MS/MS	By MS/MS	By MS/MS	By MS/MS
		18.0183	18.6415	-	-	19.5037	-	15.7146	-	22.2306	22.3323	21.8205	19.8049	19.4522	24.8057	24.9613	-	16.3573	19.5008	20.0572	21.3728	22.5572	24.0356	21.0162	23.3935	22.5798	-	-	-	21.9823	22.3666				By MS/MS	By MS/MS	By MS/MS		By matching	By MS/MS	By MS/MS	By MS/MS	By MS/MS	By MS/MS		By MS/MS	By MS/MS	By MS/MS
+		21.7243	22.3886	23.6942	23.8364	25.4487	28.518	28.0217	28.8328	30.5709	30.7887	30.6895	30.8849	30.7058	31.4745	32.0062	22.4433	23.0036	23.1545	25.5908	25.8282	22.6829	24.578	21.1114	21.6331	20.7674	19.0703	18.663	18.988	23.4548	23.8835				By MS/MS	By MS/MS	By MS/MS	By MS/MS	By MS/MS	By MS/MS	By MS/MS	By MS/MS	By MS/MS	By MS/MS	By MS/MS	By MS/MS	By MS/MS	By MS/MS	By MS/MS
+		12.616	13.4102	15.882	-	-	-	-	-	-	17.445	-	-	-	16.6037	15.7144	-	-	-	13.5489	14.8173	24.3975	24.9304	22.3826	24.0871	22.8002	-	12.5573	12.7123	17.7272	17.002				By MS/MS	By MS/MS	By MS/MS										By matching	By matching	By matching
+		-	15.7515	14.8019	16.111	16.4176	-	-	-	-	18.0779	-	-	-	-	18.1278	-	11.5268	-	-	-	22.3593	23.9783	21.9721	23.0891	21.9403	-	17.6668	-	16.1462	16.4346				By MS/MS	By MS/MS	By MS/MS		By matching									By matching	By matching
[truncated: 456 more columns]

## Sheet: ALLDATA (Fig1B) after MS2norm.
Targets		iBAQ 4808LUM_mirjam_klinge_B504_1_a	iBAQ 4808LUM_mirjam_klinge_B504_2_a	iBAQ 4808LUM_mirjam_klinge_B504_3_a	iBAQ 5443LUM_olga_klinge_1A_a	iBAQ 5443LUM_olga_klinge_1B_a	iBAQ 4808LUM_mirjam_klinge_B503_2_a	iBAQ 4808LUM_mirjam_klinge_B503_3_a	iBAQ 4808LUM_mirjam_klinge_B503_1_a	iBAQ 5443LUM_olga_klinge_3A_a	iBAQ 5443LUM_olga_klinge_3B_a	iBAQ 4808LUM_mirjam_klinge_B502_1_a	iBAQ 4808LUM_mirjam_klinge_B502_2_a	iBAQ 4808LUM_mirjam_klinge_B502_3_a	iBAQ 5443LUM_olga_klinge_4A_a	iBAQ 5443LUM_olga_klinge_4B_a	iBAQ 4808LUM_mirjam_klinge_B495_1_a	iBAQ 4808LUM_mirjam_klinge_B495_2_a	iBAQ 4808LUM_mirjam_klinge_B495_3_a	iBAQ 5443LUM_olga_klinge_5A_a	iBAQ 5443LUM_olga_klinge_5B_a	iBAQ 5443LUM_olga_klinge_8A_rerun	iBAQ 5443LUM_olga_klinge_8B_a	iBAQ 4808LUM_mirjam_klinge_B224_1_a	iBAQ 4808LUM_mirjam_klinge_B224_2_a	iBAQ 4808LUM_mirjam_klinge_B224_3_a	iBAQ 4808LUM_mirjam_klinge_B506_1_a	iBAQ 4808LUM_mirjam_klinge_B506_2_a	iBAQ 4808LUM_mirjam_klinge_B506_3_a	iBAQ 5443LUM_olga_klinge_2A_a	iBAQ 5443LUM_olga_klinge_2B_a	C: Only identified by site	C: Reverse	C: Potential contaminant	C: Identification type 4808LUM_mirjam_klinge_B224_1_a	C: Identification type 4808LUM_mirjam_klinge_B224_2_a	C: Identification type 4808LUM_mirjam_klinge_B224_3_a	C: Identification type 4808LUM_mirjam_klinge_B495_1_a	C: Identification type 4808LUM_mirjam_klinge_B495_2_a	C: Identification type 4808LUM_mirjam_klinge_B495_3_a	C: Identification type 4808LUM_mirjam_klinge_B502_1_a	C: Identification type 4808LUM_mirjam_klinge_B502_2_a	C: Identification type 4808LUM_mirjam_klinge_B502_3_a	C: Identification type 4808LUM_mirjam_klinge_B503_1_a	C: Identification type 4808LUM_mirjam_klinge_B503_2_a	C: Identification type 4808LUM_mirjam_klinge_B503_3_a	C: Identification type 4808LUM_mirjam_klinge_B504_1_a	C: Identification type 4808LUM_mirjam_klinge_B504_2_a	C: Identification type 4808LUM_mirjam_klinge_B504_3_a
		-	-	-	-	-	18.0138	17.716	16.3364	12.5142	15.481	-	11.698	11.3876	14.6152	13.3968	-	-	-	14.0528	15.2709	17.5738	16.7099	18.505	17.9025	18.4606	-	-	-	14.1818	14.7849				By MS/MS	By MS/MS	By MS/MS	By matching	By matching	By matching	By matching	By MS/MS	By MS/MS	By MS/MS	By MS/MS	By MS/MS	By matching	By matching	By matching
		24.4413	25.8692	23.5364	23.3337	20.9719	21.9689	21.8642	19.987	20.3493	20.8158	15.7633	14.8288	14.9636	19.3917	18.9401	22.482	23.3287	24.0095	21.0614	21.9565	20.8199	21.388	22.2368	19.9332	22.0109	23.9491	23.5861	24.6113	22.2711	22.3988				By MS/MS	By MS/MS	By MS/MS	By MS/MS	By MS/MS	By MS/MS	By MS/MS	By MS/MS	By MS/MS	By MS/MS	By MS/MS	By MS/MS	By MS/MS	By MS/MS	By MS/MS
		-	-	-	15.8236	-	-	-	-	-	13.7404	-	-	-	-	-	-	-	-	-	16.3473	-	-	-	-	-	-	-	-	14.1936	-
		23.0572	24.549	21.9726	20.1661	18.0625	18.6685	18.4241	17.0822	17.7548	18.5141	14.3178	14.3003	13.9785	18.1386	16.3433	21.5252	22.8442	23.07	17.7785	20.0245	19.3154	17.933	18.6619	16.7342	19.5119	22.2164	22.2742	22.892	21.9883	21.4596				By MS/MS	By MS/MS	By MS/MS	By MS/MS	By MS/MS	By MS/MS	By MS/MS	By MS/MS	By MS/MS	By MS/MS	By MS/MS	By MS/MS	By MS/MS	By MS/MS	By MS/MS
		-	-	-	17.0104	14.6666	-	-	-	-	11.3562	-	-	-	10.9921	8.5577	-	-	-	12.9719	15.0131	-	-	-	-	-	-	-	-	14.0393	14.5	+			By matching	By matching	By matching	By matching	By matching	By matching	By matching	By matching	By matching	By matching	By matching	By matching	By matching	By matching	By matching
		23.776	24.0067	23.5478	23.6228	21.3037	20.4385	19.9	17.7879	18.1661	19.3127	13.7053	13.834	14.0944	17.3691	16.1613	22.1124	23.1003	23.449	19.3477	22.3581	20.9077	19.6817	21.1915	18.9009	21.5849	23.81	22.9984	23.8316	21.3881	21.3244				By MS/MS	By MS/MS	By MS/MS	By MS/MS	By MS/MS	By MS/MS	By MS/MS	By MS/MS	By MS/MS	By MS/MS	By MS/MS	By MS/MS	By MS/MS	By MS/MS	By MS/MS
		20.0656	19.5339	20.2898	19.353	17.3905	15.5798	15.859	13.6741	14.3993	15.1234	7.0924	9.4421	9.6276	13.0448	10.7854	17.7543	18.6728	19.3944	15.9971	19.1337	14.5333	15.9702	17.3263	16.0294	17.8099	21.0473	19.0694	20.6073	17.9061	17.6128				By MS/MS	By MS/MS	By MS/MS	By MS/MS	By MS/MS	By MS/MS	By matching	By MS/MS	By MS/MS	By MS/MS	By MS/MS	By MS/MS	By MS/MS	By MS/MS	By MS/MS
		-	-	-	-	16.6377	-	-	-	14.0827	15.5642	-	-	-	12.1296	-	-	-	-	13.9253	20.0739	-	-	-	-	-	-	-	-	16.1116	16.9659
		19.9439	19.6459	17.7549	20.3228	18.1494	16.2269	16.8342	12.8204	14.5624	15.7014	7.0182	8.1288	7.0882	13.88	12.931	17.0631	18.1233	18.3461	16.5241	19.9396	16.5163	16.0187	17.2333	15.6127	17.1948	18.3739	17.6369	19.8923	18.2482	18.1004				By MS/MS	By MS/MS	By MS/MS	By MS/MS	By MS/MS	By MS/MS	By MS/MS	By MS/MS	By MS/MS	By MS/MS	By MS/MS	By MS/MS	By MS/MS	By MS/MS	By MS/MS
		17.753	20.4186	19.2204	21.0269	18.6607	15.2463	16.1324	13.5754	15.382	16.7565	6.7587	8.7689	9.38	13.8541	13.5539	17.9476	18.8313	19.0314	16.9602	21.0396	16.8181	16.4867	17.5916	16.1587	16.8294	20.6511	18.4162	20.357	18.5664	18.3432				By MS/MS	By MS/MS	By MS/MS	By MS/MS	By MS/MS	By MS/MS	By matching	By MS/MS	By MS/MS	By MS/MS	By MS/MS	By MS/MS	By matching	By MS/MS	By MS/MS
		18.0261	19.2798	19.0298	-	15.6216	15.6139	14.6392	13.5426	13.1968	14.2473	8.1263	10.3523	10.7772	12.2523	11.3411	15.8433	15.7807	16.9824	13.0362	18.0105	14.3802	-	13.5992	-	16.3722	18.612	16.3352	17.6804	14.9832	15.8773				By MS/MS		By matching	By MS/MS	By MS/MS	By matching	By matching	By MS/MS	By MS/MS	By MS/MS	By MS/MS	By MS/MS	By MS/MS	By MS/MS	By MS/MS
		17.5081	-	17.356	17.2651	15.6256	14.7625	-	-	12.2907	13.4129	-	-	-	-	11.5018	15.4896	16.697	-	14.1184	18.0562	15.4439	15.6646	-	-	14.8496	17.1908	-	18.031	16.3776	16.1437						By matching	By MS/MS	By MS/MS						By matching		By MS/MS		By MS/MS
		17.5745	18.4033	17.5557	20.6749	16.539	14.4455	14.3956	11.4028	13.8596	14.8761	-	7.0101	7.2651	12.8209	12.5419	16.4248	17.2017	17.0029	16.0671	19.5725	16.3655	15.1467	16.4486	15.014	16.2894	19.2075	16.9002	18.7813	17.6243	17.5693				By MS/MS	By MS/MS	By MS/MS	By MS/MS	By MS/MS	By MS/MS	By MS/MS	By MS/MS	By MS/MS	By MS/MS	By MS/MS	By MS/MS	By MS/MS	By MS/MS	By MS/MS
		19.8008	21.4527	20.8997	21.2766	18.915	17.2815	17.212	15.6067	16.019	17.2896	11.2283	11.7441	11.4265	15.25	14.5592	19.4876	19.8101	20.8747	16.9869	21.6694	17.8792	17.3806	18.483	15.3855	17.3444	21.1507	20.7431	22.0042	19.3031	18.8815				By MS/MS	By MS/MS	By MS/MS	By MS/MS	By MS/MS	By MS/MS	By MS/MS	By MS/MS	By MS/MS	By MS/MS	By MS/MS	By MS/MS	By MS/MS	By MS/MS	By MS/MS
		-	-	-	19.158	17.3523	14.4763	15.0297	-	13.9523	15.2341	-	-	-	13.0946	8.7067	-	-	16.0806	15.0342	20.8328	15.2567	13.6151	-	-	-	19.4409	16.6375	18.9498	15.8166	16.0418						By MS/MS	By MS/MS		By MS/MS					By MS/MS	By MS/MS
		21.4201	22.0933	20.6694	19.8196	17.2649	18.0661	16.4531	15.3772	16.0102	17.6438	9.8915	11.6325	9.6873	14.6386	14.5331	17.3569	19.8446	20.1984	15.2629	20.5591	13.8091	15.7104	16.0792	15.1416	18.1643	21.0877	20.0453	19.6059	19.0187	18.7654				By MS/MS	By MS/MS	By MS/MS	By MS/MS	By MS/MS	By MS/MS	By MS/MS	By MS/MS	By MS/MS	By MS/MS	By MS/MS	By MS/MS	By MS/MS	By MS/MS	By MS/MS
		23.366	23.8774	23.2147	22.2447	20.3418	21.3602	21.2329	19.3204	20.2795	21.2018	16.0304	17.5532	17.4142	20.3609	19.4377	20.8494	21.4675	22.3416	19.118	20.0245	18.3511	19.1057	19.4206	17.9497	19.4934	22.9974	22.0856	23.1135	21.4946	21.356				By MS/MS	By MS/MS	By MS/MS	By MS/MS	By MS/MS	By MS/MS	By MS/MS	By MS/MS	By MS/MS	By MS/MS	By MS/MS	By MS/MS	By MS/MS	By MS/MS	By MS/MS
		20.3203	21.088	20.594	18.0565	17.389	17.892	18.381	14.5131	16.5819	17.8947	13.2609	13.1228	12.9978	15.6327	13.8677	18.7558	19.7995	20.4181	15.5133	18.3131	17.3286	16.2394	15.686	-	16.4478	20.2839	19.8103	20.5933	20.0862	20.4236				By matching		By MS/MS	By MS/MS	By MS/MS	By MS/MS	By MS/MS	By MS/MS	By MS/MS	By MS/MS	By MS/MS	By MS/MS	By MS/MS	By MS/MS	By MS/MS
		23.637	25.1701	24.6114	22.2369	20.38	19.733	19.6544	17.2183	18.2147	18.4288	14.625	15.0086	13.9872	17.6552	15.6954	20.7496	22.6069	22.977	20.3411	21.2494	20.4731	20.2653	21.2596	20.2131	22.3216	23.7817	23.1436	24.1938	21.2898	21.2874				By MS/MS	By MS/MS	By MS/MS	By MS/MS	By MS/MS	By MS/MS	By MS/MS	By MS/MS	By MS/MS	By MS/MS	By MS/MS	By MS/MS	By MS/MS	By MS/MS	By MS/MS
		23.2294	24.858	23.8124	21.6849	18.9174	20.033	19.9068	18.3811	16.7819	17.4786	13.8519	14.7478	14.4833	15.8801	15.0216	21.5403	22.4627	22.7061	18.8151	19.5547	18.6253	18.9996	20.0913	20.4502	19.5457	23.6362	22.5412	23.575	19.7117	19.9033				By MS/MS	By MS/MS	By MS/MS	By MS/MS	By MS/MS	By MS/MS	By MS/MS	By MS/MS	By MS/MS	By MS/MS	By MS/MS	By MS/MS	By MS/MS	By MS/MS	By MS/MS
		24.1466	24.6518	23.751	23.1929	21.2203	22.3082	21.9341	19.7946	20.3928	20.8462	16.4984	16.6717	16.8745	19.9142	19.0751	22.0464	22.613	23.614	19.9642	20.5897	22.1365	22.6865	22.3403	21.9903	22.773	23.5028	22.9972	23.7234	21.9576	21.696				By MS/MS	By MS/MS	By MS/MS	By MS/MS	By MS/MS	By MS/MS	By MS/MS	By MS/MS	By MS/MS	By MS/MS	By MS/MS	By MS/MS	By MS/MS	By MS/MS	By MS/MS
		19.0299	-	17.3976	-	-	-	-	-	10.5887	13.3866	8.9545	10.0641	10.5597	10.9065	9.4238	17.3824	18.6957	17.4457	14.1629	12.4788	-	13.7458	-	-	-	17.2823	18.2299	17.8416	16.2513	16.671							By MS/MS	By MS/MS	By matching	By MS/MS	By MS/MS	By MS/MS			By MS/MS	By MS/MS		By matching
		-	-	-	-	-	-	-	-	-	9.5712	-	-	-	-	-	-	-	-	11.5419	13.6721	-	-	-	-	-	-	-	-	12.1272	12.6675				By matching	By matching	By matching		By matching	By matching	By matching	By matching	By matching	By MS/MS	By matching	By MS/MS	By matching	By matching	By matching
		-	-	15.7764	15.9616	-	-	-	-	-	-	-	-	-	-	-	-	15.0196	15.887	-	13.1178	-	-	14.8937	-	15.4548	16.4939	-	-	-	-				By MS/MS		By MS/MS		By matching	By matching									By matching
		23.1303	23.8755	23.8161	22.3103	20.3979	21.3948	20.6859	18.9289	18.033	18.8762	15.8691	15.5726	15.3988	17.615	16.4409	22.354	22.7262	23.7274	19.049	21.6571	18.5433	19.6456	20.935	19.7178	20.5096	23.7051	23.3187	23.8159	20.6736	21.1776				By MS/MS	By MS/MS	By MS/MS	By MS/MS	By MS/MS	By MS/MS	By MS/MS	By MS/MS	By MS/MS	By MS/MS	By MS/MS	By MS/MS	By MS/MS	By MS/MS	By MS/MS
		-	-	-	-	13.2813	16.5801	16.3397	15.0008	13.5739	13.6511	12.8311	12.7151	12.7575	12.529	11.2265	-	-	-	10.6451	-	-	13.4937	-	-	-	-	16.3199	17.3471	11.6551	13.7801										By MS/MS	By MS/MS	By MS/MS	By MS/MS	By MS/MS	By MS/MS
		-	-	-	17.6363	14.4966	-	-	-	12.5585	13.7043	-	-	-	12.538	7.9266	-	-	-	13.6532	17.0538	12.9535	12.9477	-	-	-	-	-	-	14.53	16.3205													By MS/MS
		26.1786	27.2345	26.3926	25.2404	24.5971	26.282	26.0914	23.9775	24.364	25.1399	21.6909	22.086	22.0661	24.4115	23.7219	24.2167	25.1904	25.7582	23.8515	24.3203	24.4848	24.3716	24.117	23.5347	24.4071	26.6901	25.8792	26.8289	25.0045	24.7349				By MS/MS	By MS/MS	By MS/MS	By MS/MS	By MS/MS	By MS/MS	By MS/MS	By MS/MS	By MS/MS	By MS/MS	By MS/MS	By MS/MS	By MS/MS	By MS/MS	By MS/MS
		20.6723	22.784	22.1517	21.0066	19.206	18.0353	18.0226	16.1552	16.298	16.9207	11.3594	13.2504	12.3238	14.9196	13.8692	19.7901	20.1526	20.2109	17.4476	20.5201	18.5473	18.7724	18.6185	18.5055	19.2111	20.5762	20.9231	23.1386	19.8884	19.5022				By MS/MS	By MS/MS	By MS/MS	By MS/MS	By MS/MS	By MS/MS	By MS/MS	By MS/MS	By MS/MS	By MS/MS	By MS/MS	By MS/MS	By MS/MS	By MS/MS	By MS/MS
		19.241	17.6893	-	17.8153	16.0508	16.5011	15.3461	12.8288	13.8321	14.5406	7.8885	9.7728	10.0169	13.7831	12.032	16.0279	18.4639	17.7129	14.7645	18.6373	14.8826	16.3174	16.7819	14.3156	17.9587	18.0098	-	16.7292	17.33	17.5074				By MS/MS	By matching	By MS/MS	By MS/MS	By MS/MS	By MS/MS	By MS/MS	By MS/MS	By MS/MS	By MS/MS	By MS/MS	By MS/MS	By matching	By MS/MS
		22.3361	23.8285	22.8723	21.8614	19.1402	20.453	20.2562	18.1651	18.7391	19.8789	15.6552	15.5888	14.5375	19.0395	18.2795	20.5435	21.7406	22.3028	18.9812	20.3516	17.6827	19.6112	19.5357	18.9176	19.6261	22.6575	21.8727	22.3078	21.376	20.9708				By MS/MS	By MS/MS	By MS/MS	By MS/MS	By MS/MS	By MS/MS	By MS/MS	By MS/MS	By MS/MS	By MS/MS	By MS/MS	By MS/MS	By MS/MS	By MS/MS	By MS/MS
		25.4148	26.3153	25.7666	23.7402	21.9498	23.0489	22.6462	20.5875	20.4649	21.2527	15.8895	16.2402	16.3246	18.8757	17.8975	23.5605	23.4734	24.95	21.4018	22.4278	21.6462	22.0353	22.8757	21.5529	22.8899	25.1178	23.3291	25.1204	23.1795	23.1798				By MS/MS	By MS/MS	By MS/MS	By MS/MS	By MS/MS	By MS/MS	By MS/MS	By MS/MS	By MS/MS	By MS/MS	By MS/MS	By MS/MS	By MS/MS	By MS/MS	By MS/MS
		-	-	-	19.8324	17.286	17.2358	18.7012	14.5957	15.2981	17.6385	11.1423	11.21	10.8713	-	15.0795	17.1989	19.3371	19.9783	17.6114	17.4249	16.8763	18.8038	17.4061	16.8208	17.2586	18.9672	19.086	21.567	19.5132	18.6305				By matching	By matching	By matching	By matching	By matching	By matching	By matching	By MS/MS	By matching	By matching	By MS/MS	By MS/MS
		19.3597	19.3567	18.3355	-	-	15.0726	14.6788	11.0422	9.2762	10.7243	-	7.7955	7.4807	-	6.817	17.8157	17.4773	17.0616	-	15.9634	-	-	17.4624	-	18.0158	18.6673	-	16.4436	13.7107	13.2466				By matching		By matching	By matching	By matching	By matching		By MS/MS	By matching	By matching	By MS/MS	By MS/MS	By matching	By matching	By matching
		-	-	-	-	14.0547	13.1081	-	-	-	9.5554	7.6324	-	8.342	9.8832	8.847	13.2621	16.9832	17.0324	12.9276	17.4503	-	-	-	-	-	17.373	16.6069	-	13.8434	14.6784							By matching	By MS/MS	By MS/MS	By matching		By matching		By MS/MS
		-	-	-	-	-	-	-	-	10.2206	11.0441	-	-	-	8.0753	-	-	-	-	-	16.9121	-	-	-	-	-	-	-	-	-	13.5087
		-	-	-	-	-	-	-	-	11.4462	12.9828	-	-	-	-	-	-	-	-	-	18.3899	14.0121	-	-	-	-	-	-	-	16.1297	15.6521
		23.1172	25.7267	24.9741	21.1374	21.4948	23.3998	22.8694	20.7731	20.8496	21.176	18.213	18.5472	18.7802	19.9851	19.3063	22.644	23.1211	24.2252	18.8601	19.7378	20.3802	18.5147	19.3751	20.5427	19.7911	25.1842	22.3593	24.7006	21.9692	22.94				By MS/MS	By MS/MS	By MS/MS	By MS/MS	By MS/MS	By MS/MS	By MS/MS	By MS/MS	By MS/MS	By MS/MS	By MS/MS	By MS/MS	By MS/MS	By MS/MS	By MS/MS
		24.3986	24.7899	23.5366	19.3091	18.4571	20.3785	20.1832	18.4224	17.9812	18.4062	15.0205	15.0817	15.5373	15.0864	12.3518	19.9263	21.0988	21.6371	16.8069	19.5861	18.3559	17.318	21.1859	20.3328	21.6909	22.5469	21.8783	23.8962	19.4155	20.4646				By MS/MS	By MS/MS	By MS/MS	By MS/MS	By MS/MS	By MS/MS	By MS/MS	By MS/MS	By MS/MS	By MS/MS	By MS/MS	By MS/MS	By MS/MS	By MS/MS	By MS/MS
		22.9919	23.4632	23.0559	21.0707	19.2485	20.0697	19.0839	17.7935	17.821	18.5156	14.4645	14.6459	14.5872	16.6605	15.947	20.0242	21.144	22.0765	18.9247	19.7655	20.5452	19.745	19.6663	18.5747	20.6767	22.1856	21.8522	23.0072	20.7579	20.7529				By MS/MS	By MS/MS	By MS/MS	By MS/MS	By MS/MS	By MS/MS	By MS/MS	By MS/MS	By MS/MS	By MS/MS	By MS/MS	By MS/MS	By MS/MS	By MS/MS	By MS/MS
		22.8889	23.3307	22.2556	20.8706	19.1354	18.453	18.0985	17.1239	17.3922	18.6619	-	11.6566	-	15.6843	14.9586	20.3221	21.1241	21.5831	18.6152	19.693	19.0511	19.4469	20.162	-	19.8745	21.2737	20.5776	22.4088	20.1708	20.5418				By MS/MS		By MS/MS	By MS/MS	By MS/MS	By MS/MS	By MS/MS	By matching		By MS/MS	By MS/MS	By MS/MS	By MS/MS	By MS/MS	By MS/MS
		23.6159	24.97	24.6227	22.3732	20.6218	21.6082	20.5743	18.7255	18.5164	19.3534	15.4161	15.3177	15.3155	17.4191	16.5688	21.291	22.4308	22.6267	20.1826	21.247	20.3069	20.297	21.3106	19.8333	21.0906	23.8055	22.5859	23.5898	21.2956	21.3601				By MS/MS	By MS/MS	By MS/MS	By MS/MS	By MS/MS	By MS/MS	By MS/MS	By MS/MS	By MS/MS	By MS/MS	By MS/MS	By MS/MS	By MS/MS	By MS/MS	By MS/MS
		16.7792	-	-	17.7477	-	-	-	-	11.3065	12.4884	-	-	-	-	-	-	-	-	-	17.9552	13.9055	11.6955	-	14.2559	-	-	-	-	14.5046	14.9069					By MS/MS											By matching
		21.5646	22.7281	21.3189	21.3241	19.2971	19.1984	-	-	17.8437	19.2373	12.9143	13.4722	13.3066	16.7813	16.6136	19.28	19.7439	20.5248	19.0238	19.64	19.6124	19.7898	19.586	18.9662	19.3825	20.387	19.6441	21.1984	20.3287	20.7262				By MS/MS	By MS/MS	By MS/MS	By MS/MS	By MS/MS	By MS/MS	By MS/MS	By MS/MS	By MS/MS	By matching	By MS/MS	By matching	By MS/MS	By MS/MS	By MS/MS
		20.3344	21.1862	-	19.2929	16.9732	16.5426	16.3466	14.3373	13.7117	16.8703	11.5376	12.4209	11.4688	15.9807	16.0987	18.3871	18.8132	19.4159	16.4429	18.5189	16.0485	16.5993	16.7515	14.7035	16.2152	-	18.1027	19.6499	18.4432	18.0743				By matching	By matching	By MS/MS	By MS/MS	By MS/MS	By MS/MS	By MS/MS	By MS/MS	By MS/MS	By MS/MS	By MS/MS	By MS/MS	By MS/MS	By matching
		18.796	24.341	24.1993	-	-	20.7928	21.023	18.659	17.6007	18.3251	14.28	14.6376	14.3522	16.5986	16.0684	21.6039	19.6444	22.1773	16.647	16.7273	15.89	17.2977	15.8928	18.801	-	23.5705	22.073	18.778	18.5358	19.2514				By matching	By matching	By matching	By MS/MS	By MS/MS	By MS/MS	By MS/MS	By MS/MS	By MS/MS	By MS/MS	By MS/MS	By MS/MS	By MS/MS	By MS/MS	By MS/MS
		19.0243	21.3115	21.2698	-	-	17.8237	19.3773	17.4422	17.7027	18.5614	-	14.3165	14.4284	17.2902	15.7167	19.6588	20.0374	20.6356	-	-	16.0523	16.594	-	-	-	20.4409	20.1438	-	18.6613	18.2724				By matching	By MS/MS	By MS/MS	By MS/MS	By MS/MS	By MS/MS	By MS/MS	By MS/MS	By MS/MS	By MS/MS	By MS/MS	By MS/MS	By MS/MS	By MS/MS	By MS/MS
		24.2148	25.542	24.7187	22.7553	20.1681	21.1381	21.03	18.8134	20.02	20.5625	15.3791	15.8347	15.3053	19.2702	18.9274	22.7585	23.287	23.3123	21.22	22.9401	19.4897	20.8698	22.2533	21.6883	22.1415	24.2835	23.5243	24.5458	23.1876	22.7355				By MS/MS	By MS/MS	By MS/MS	By MS/MS	By MS/MS	By MS/MS	By MS/MS	By MS/MS	By MS/MS	By MS/MS	By MS/MS	By MS/MS	By MS/MS	By MS/MS	By MS/MS
		22.3224	22.3589	21.6601	19.4246	17.7248	22.3409	20.8306	18.1364	19.6819	20.7784	16.341	17.043	16.1664	19.4609	17.742	19.9275	20.8403	21.0757	19.2164	19.4761	17.5351	19.7972	18.4015	18.2615	19.4286	21.5823	20.5006	21.5143	19.5346	20.627				By matching	By MS/MS	By matching	By matching	By MS/MS	By MS/MS	By MS/MS	By MS/MS	By MS/MS	By MS/MS	By MS/MS	By MS/MS	By MS/MS	By matching	By MS/MS
		-	-	-	-	-	16.6967	16.5001	12.5793	13.9817	16.107	9.5407	10.1586	10.5871	14.217	14.1343	-	-	-	16.6276	16.6114	-	15.9462	17.0938	14.1327	-	-	-	19.5775	16.259	17.8293				By matching	By matching	By MS/MS	By matching	By matching	By MS/MS	By matching	By matching	By matching	By matching	By matching	By MS/MS	By matching	By matching	By matching
		24.7168	25.4625	24.3899	22.7942	21.2382	21.8659	21.9497	19.9347	18.9386	20.327	14.8438	15.829	15.8243	17.8528	17.6869	22.6408	23.7806	23.7713	20.9356	22.5314	21.0616	21.4079	21.6548	20.0229	22.0447	24.1162	24.1657	24.814	22.5093	22.5199				By MS/MS	By MS/MS	By MS/MS	By MS/MS	By MS/MS	By MS/MS	By MS/MS	By MS/MS	By MS/MS	By MS/MS	By MS/MS	By MS/MS	By MS/MS	By MS/MS	By MS/MS
		-	-	-	-	-	-	-	-	11.7096	12.1998	10.5829	-	-	14.2732	13.7027	-	-	-	-	-	-	-	-	-	-	-	-	-	-	-										By MS/MS	By MS/MS
		21.8298	22.1003	21.7631	20.7894	18.7822	20.2094	19.8926	17.924	17.4084	17.9746	14.9379	15.0525	14.8466	16.7823	15.8479	19.029	20.2013	20.0559	17.8021	18.9391	18.5507	18.8417	18.7736	18.8985	18.7016	21.8206	20.1146	18.3284	19.4652	19.486				By MS/MS	By MS/MS	By MS/MS	By MS/MS	By MS/MS	By MS/MS	By MS/MS	By MS/MS	By MS/MS	By MS/MS	By MS/MS	By MS/MS	By MS/MS	By MS/MS	By MS/MS
		22.0429	22.6088	22.1561	19.8208	19.0778	22.3028	21.6329	19.6735	19.275	19.7276	17.3172	17.8053	17.7136	19.8347	19.1273	19.78	20.0153	21.192	18.5752	19.269	21.0197	21.8904	22.4901	21.4992	22.5821	21.6044	19.6676	21.4065	19.933	19.8767				By MS/MS	By MS/MS	By MS/MS	By MS/MS	By MS/MS	By MS/MS	By MS/MS	By MS/MS	By MS/MS	By MS/MS	By MS/MS	By MS/MS	By MS/MS	By MS/MS	By MS/MS
		23.7562	25.0348	24.0361	22.6906	21.8772	25.8296	25.4741	23.3095	22.1657	23.2876	21.6085	21.7941	21.7939	23.1438	22.4974	22.6104	23.3731	23.68	21.2433	21.1413	21.1621	21.7006	20.9782	21.1043	21.8514	22.5113	21.8379	22.5375	19.804	20.5374				By MS/MS	By MS/MS	By MS/MS	By MS/MS	By MS/MS	By MS/MS	By MS/MS	By MS/MS	By MS/MS	By MS/MS	By MS/MS	By MS/MS	By MS/MS	By MS/MS	By MS/MS
		19.0056	19.5373	19.4642	17.8528	19.0742	21.1493	21.6203	18.282	19.5791	20.0103	16.7903	15.4644	15.6615	17.9315	17.6176	16.1114	18.8117	18.1572	18.3567	20.4669	21.4341	20.6928	17.3792	15.9154	16.8667	18.8128	17.7307	20.933	20.7612	20.5521				By MS/MS	By MS/MS	By MS/MS	By matching	By matching	By matching	By MS/MS	By MS/MS	By MS/MS	By MS/MS	By MS/MS	By MS/MS	By matching	By matching	By MS/MS
		-	-	-	-	-	-	-	-	-	12.7659	-	-	-	-	-	-	-	-	-	17.4452	-	-	-	-	-	-	-	-	-	13.542
		19.8618	20.5123	20.5383	20.3487	17.3393	16.5004	16.3017	14.4952	14.3343	15.8886	9.4035	5.6901	7.5378	13.4841	12.3543	18.2948	19.2599	19.6327	16.464	20.0815	16.9977	16.7693	18.4581	17.3681	19.1136	19.9407	18.3614	19.9105	18.4368	18.2676				By MS/MS	By MS/MS	By MS/MS	By MS/MS	By MS/MS	By MS/MS	By matching	By MS/MS	By MS/MS	By MS/MS	By MS/MS	By MS/MS	By MS/MS	By MS/MS	By MS/MS
		21.5375	21.9891	21.5929	20.3951	19.7543	22.7924	22.3189	20.8269	19.1394	19.9532	17.5809	18.5856	18.3359	20.9788	21.0199	19.0149	20.0783	20.3879	18.794	19.1783	19.7384	20.2273	19.7026	19.0315	20.2751	18.8892	17.6248	19.2677	18.1999	17.4418				By MS/MS	By MS/MS	By MS/MS	By matching	By MS/MS	By matching	By MS/MS	By MS/MS	By MS/MS	By MS/MS	By MS/MS	By MS/MS	By matching	By MS/MS	By matching
		-	-	14.257	-	-	14.5329	14.608	12.4577	-	-	5.4643	6.0082	5.7554	-	-	-	-	-	-	-	-	-	-	-	-	-	-	-	-	-										By matching	By matching	By matching	By MS/MS	By MS/MS	By MS/MS			By matching
		16.6941	-	-	-	14.3411	13.7155	15.109	12.1716	13.1772	14.6177	-	8.7985	8.6172	13.002	12.0061	-	16.5073	16.2151	13.8075	17.6591	-	-	14.4219	-	-	-	-	-	14.9183	14.7004				By matching				By MS/MS	By matching		By MS/MS	By MS/MS	By MS/MS	By MS/MS	By MS/MS	By matching
		-	-	-	14.6252	11.7655	-	-	-	8.0284	11.4053	-	-	-	10.0866	9.6634	-	-	-	13.0957	15.1867	12.4603	12.1848	-	-	-	-	-	-	14.3969	15.3006								By MS/MS								By MS/MS		By MS/MS
		-	-	13.9594	-	10.0116	15.7192	13.9705	12.6585	10.2528	11.6715	6.3326	7.9034	6.7854	-	-	-	-	13.3822	-	10.2344	-	-	12.2079	11.3264	-	-	12.1499	-	10.0594	10.6528				By matching	By matching				By matching	By matching	By MS/MS	By MS/MS	By MS/MS	By MS/MS	By MS/MS			By matching
		17.9611	19.1472	-	19.7311	17.2558	12.7792	13.6618	10.4735	12.4843	14.9352	-	7.3356	8.4812	11.5169	11.7568	16.0137	17.03	17.6062	14.9315	18.9979	16.0594	16.8008	13.8098	-	-	18.6868	16.6417	18.55	17.9287	16.7829				By MS/MS			By MS/MS	By MS/MS	By MS/MS	By MS/MS	By MS/MS	By MS/MS	By matching	By MS/MS	By MS/MS	By MS/MS	By MS/MS	By MS/MS
		-	-	15.0099	14.5884	10.8109	11.0531	10.9287	-	9.1476	11.4566	-	-	-	7.8674	7.7948	-	-	-	11.788	14.7142	11.7586	12.4871	-	-	-	-	-	16.8603	14.8209	14.8903								By MS/MS	By MS/MS				By MS/MS	By MS/MS	By MS/MS			By MS/MS
		16.2684	18.7259	17.4037	-	14.7114	16.4837	16.1739	14.5114	18.9081	19.0683	16.479	16.4567	16.56	20.414	19.4535	14.3748	-	-	18.8389	17.6278	-	-	-	-	-	18.0356	-	-	17.2323	18.3192							By MS/MS		By MS/MS	By MS/MS	By MS/MS	By MS/MS	By MS/MS	By MS/MS	By MS/MS	By MS/MS	By MS/MS	By MS/MS
		-	-	-	16.7928	15.1822	14.2672	13.106	10.1913	10.5626	11.9524	-	-	6.5181	9.1698	10.5557	13.7848	16.5745	18.0008	13.2226	17.0937	-	13.5447	14.9048	14.2956	14.0325	-	-	16.7908	15.532	15.4468				By matching	By matching	By matching	By MS/MS	By MS/MS	By MS/MS			By matching	By MS/MS	By MS/MS	By MS/MS		By MS/MS
		-	-	-	-	-	-	-	-	7.7214	11.2154	-	-	-	7.9312	-	-	-	-	-	15.3788	-	-	-	-	-	-	-	-	-	-
		23.1596	22.3897	22.5976	21.4478	19.2011	22.8026	22.6357	20.7683	20.6274	21.3928	16.4808	16.6382	16.3955	19.169	18.3792	19.8538	20.3507	21.4881	19.1595	20.8413	22.0998	22.6668	21.3695	19.5495	21.5771	21.8942	20.8807	22.565	22.2845	21.9034				By MS/MS	By MS/MS	By MS/MS	By MS/MS	By MS/MS	By MS/MS	By MS/MS	By MS/MS	By MS/MS	By MS/MS	By MS/MS	By MS/MS	By MS/MS	By MS/MS	By MS/MS
		-	-	-	17.4911	13.848	12.3948	12.9642	11.025	-	9.9439	10.6042	8.261	8.7269	-	8.1522	-	13.4716	17.0365	-	14.2946	-	-	-	-	-	17.3208	12.8161	17.5991	13.0132	12.5261								By MS/MS	By MS/MS	By MS/MS	By MS/MS	By matching	By matching	By MS/MS	By matching
		17.3157	18.2178	17.7194	19.7757	18.8026	18.9721	18.6641	15.7903	17.3763	17.9543	8.3311	11.1085	11.675	15.4172	13.8512	18.0113	17.7541	18.5511	14.8461	14.4648	15.1969	16.2668	14.3359	-	15.1531	17.2235	17.2542	17.5531	20.1491	20.4714				By matching		By matching	By MS/MS	By MS/MS	By MS/MS	By MS/MS	By MS/MS	By MS/MS	By MS/MS	By MS/MS	By MS/MS	By matching	By MS/MS	By matching
		-	17.3214	-	16.6873	14.6024	12.4804	12.2168	-	11.9174	13.3701	-	-	-	10.66	10.4321	-	15.5912	16.9454	14.5421	17.4676	-	14.0015	14.3818	-	14.8388	-	-	-	12.9875	14.2977				By matching		By matching		By MS/MS	By MS/MS					By MS/MS	By MS/MS		By matching
		-	-	-	15.4214	-	-	-	-	9.1401	-	-	-	-	-	-	-	-	-	11.618	16.0088	-	-	-	-	-	-	-	-	13.4311	12.1332
		-	-	-	-	-	-	-	-	-	8.9221	-	-	-	-	-	13.96	-	15.0776	-	10.0411	-	11.0092	-	-	-	-	-	-	10.8608	12.1801							By MS/MS	By MS/MS	By MS/MS
		15.076	16.3043	16.1652	-	-	12.462	12.0191	10.275	-	-	-	7.0965	-	-	-	13.2956	14.2913	14.3277	-	-	11.5461	11.4507	12.1681	-	13.039	15.4032	13.9863	15.541	-	-				By MS/MS		By MS/MS	By MS/MS	By MS/MS	By MS/MS		By MS/MS		By MS/MS	By MS/MS	By MS/MS	By matching	By MS/MS	By MS/MS
		-	-	-	-	14.217	12.9351	12.3537	10.3002	15.4111	15.7032	-	-	-	14.6554	13.6695	-	14.351	15.0771	14.4904	15.1768	-	-	-	-	-	-	-	-	16.5472	16.3497								By matching	By matching				By matching	By MS/MS	By matching
		-	17.8643	17.9254	-	-	14.7706	15.2203	13.5128	12.9668	13.4625	8.2206	9.3906	-	11.6611	10.7066	12.3276	-	-	-	15.0685	-	-	-	-	-	17.1477	14.2323	-	14.1136	14.0646							By MS/MS			By MS/MS	By MS/MS		By MS/MS	By MS/MS	By MS/MS		By MS/MS	By MS/MS
		-	-	-	-	13.5661	-	-	-	12.2924	14.1463	-	-	-	-	-	-	-	-	10.7607	17.1308	-	-	-	-	-	-	-	-	12.9852	15.4702
		15.847	15.3103	18.5339	17.9037	15.2337	14.4229	-	-	10.8205	11.4454	8.3459	-	8.5665	9.0227	8.1514	-	17.8897	17.7999	12.8836	13.3587	-	-	-	-	15.6068	18.7348	-	19.0559	13.5063	14.2702						By matching		By MS/MS	By MS/MS	By MS/MS	By MS/MS	By MS/MS		By MS/MS		By matching	By MS/MS	By MS/MS
		-	-	-	-	-	-	-	-	-	-	-	-	-	-	-	-	-	-	12.2065	15.1055	-	-	-	-	-	-	-	-	13.5135	12.9975
		23.6742	24.4179	23.9784	22.8683	20.5586	23.161	22.4685	20.7915	20.5052	21.3243	17.387	16.2013	17.1585	19.6941	18.7017	21.2604	21.939	22.9655	19.7616	20.4911	20.0467	21.5518	20.7707	19.3852	20.7038	23.6036	22.6233	23.3539	22.0849	21.8888				By MS/MS	By MS/MS	By MS/MS	By MS/MS	By MS/MS	By MS/MS	By MS/MS	By MS/MS	By MS/MS	By MS/MS	By MS/MS	By MS/MS	By MS/MS	By MS/MS	By MS/MS
		-	-	-	-	-	16.9371	15.7505	13.6229	-	12.8576	-	10.8548	-	-	-	-	-	-	-	14.8775	-	-	-	-	16.0462	-	-	-	-	-				By matching	By matching	By matching	By matching	By matching	By matching	By matching	By matching	By matching	By MS/MS	By MS/MS	By MS/MS	By matching	By matching	By matching
		23.5002	24.4072	23.4981	22.0133	20.3708	20.3084	20.0752	18.349	18.1307	18.9919	14.0441	14.6176	14.1864	17.433	16.9823	21.2763	22.3759	22.9474	19.8764	20.5845	20.1297	20.4672	21.2308	20.183	19.9044	22.6306	23.0398	24.1152	21.1566	21.1942				By MS/MS	By MS/MS	By MS/MS	By MS/MS	By MS/MS	By MS/MS	By MS/MS	By MS/MS	By MS/MS	By MS/MS	By MS/MS	By MS/MS	By MS/MS	By MS/MS	By MS/MS
		22.6046	23.4096	22.0665	18.8378	-	21.9384	22.2211	20.1238	19.1076	19.2841	15.9937	16.4278	16.6125	17.6372	16.8138	20.3393	19.8894	21.1483	17.5719	19.182	22.4635	22.4985	22.9154	22.1716	23.5115	21.2676	20.684	20.8334	20.4595	20.6144				By MS/MS	By MS/MS	By MS/MS	By MS/MS	By MS/MS	By MS/MS	By MS/MS	By MS/MS	By MS/MS	By MS/MS	By MS/MS	By MS/MS	By MS/MS	By MS/MS	By MS/MS
		24.5977	25.7887	23.9223	23.1642	21.5873	21.495	21.2917	19.4556	19.9043	20.447	14.6311	16.0529	15.3304	18.7941	17.6381	22.2069	23.1143	23.6801	21.3215	22.1649	20.8697	21.8607	22.1897	19.9077	22.022	23.6312	22.7997	24.8293	22.8881	22.549				By MS/MS	By MS/MS	By MS/MS	By MS/MS	By MS/MS	By MS/MS	By MS/MS	By MS/MS	By MS/MS	By MS/MS	By MS/MS	By MS/MS	By MS/MS	By MS/MS	By MS/MS
		19.4477	17.8695	17.4362	19.6385	17.1153	16.5429	16.0076	14.2607	16.9713	17.307	10.7209	12.4295	11.3024	16.894	16.5521	17.9369	19.0834	19.5557	18.1618	19.4385	16.8392	17.1129	16.8457	-	16.8652	19.2832	18.6993	19.1201	18.2603	18.8803				By MS/MS		By matching	By matching	By MS/MS	By MS/MS	By MS/MS	By MS/MS	By matching	By MS/MS	By MS/MS	By MS/MS	By MS/MS	By matching	By matching
		16.8573	17.8267	17.528	16.9099	14.473	16.1071	15.0227	13.0203	13.0974	14.1282	8.4562	9.2314	9.2845	12.4727	12.269	14.4317	15.6547	15.9924	14.1714	16.582	14.4454	14.8502	14.6476	13.8054	14.3661	17.8138	16.4614	17.5395	14.8925	14.6763				By MS/MS	By MS/MS	By MS/MS	By MS/MS	By MS/MS	By MS/MS	By MS/MS	By MS/MS	By MS/MS	By MS/MS	By MS/MS	By MS/MS	By matching	By MS/MS	By MS/MS
		20.9347	21.5023	21.1189	-	18.0824	20.4849	20.0676	17.6974	17.6517	18.4176	12.352	12.761	12.0574	14.526	13.8466	20.1598	21.5695	21.0544	17.1008	17.8563	16.8238	18.4582	18.3278	17.5277	18.2974	21.3183	17.3231	17.535	19.2966	18.9604				By matching	By MS/MS	By matching	By MS/MS	By matching	By matching	By MS/MS	By MS/MS	By MS/MS	By MS/MS	By MS/MS	By MS/MS	By matching	By MS/MS	By MS/MS
		23.8251	24.3669	23.8769	21.5635	19.698	18.3541	18.0539	15.7586	16.8672	17.7101	11.437	12.6611	12.378	17.3413	16.4957	21.1796	21.5319	22.8527	19.9364	21.0255	19.4181	20.1412	18.988	17.5128	19.6277	22.9414	22.3788	23.7574	20.8181	20.5161				By MS/MS	By MS/MS	By MS/MS	By MS/MS	By MS/MS	By MS/MS	By MS/MS	By MS/MS	By MS/MS	By MS/MS	By MS/MS	By MS/MS	By MS/MS	By MS/MS	By MS/MS
		-	-	-	-	-	-	-	-	-	-	-	-	-	-	-	-	-	-	-	19.287	-	-	-	-	-	-	-	-	-	-
		23.6898	23.1478	22.6676	22.4588	20.4023	21.5527	21.5607	19.4608	19.3839	20.1697	16.7752	16.9447	17.0846	19.0139	18.5182	21.4248	21.9379	22.2006	19.4024	20.9431	20.5447	19.136	21.2728	17.976	21.3006	22.7051	22.363	22.1801	21.7713	21.3627				By MS/MS	By MS/MS	By MS/MS	By MS/MS	By MS/MS	By MS/MS	By MS/MS	By MS/MS	By MS/MS	By MS/MS	By MS/MS	By MS/MS	By MS/MS	By MS/MS	By MS/MS
		23.501	22.0248	22.7438	20.532	19.4056	21.2867	21.216	19.8658	19.692	20.4932	14.6952	15.0142	15.2849	18.5268	18.7573	21.6081	22.5774	22.7828	19.469	20.1832	18.3316	19.4893	20.4386	16.9553	20.9169	22.0051	21.182	23.084	21.6945	20.609				By MS/MS	By matching	By MS/MS	By MS/MS	By MS/MS	By MS/MS	By MS/MS	By MS/MS	By MS/MS	By MS/MS	By MS/MS	By MS/MS	By MS/MS	By MS/MS	By matching
		22.3028	-	22.1556	21.5409	19.6229	20.8363	20.0445	17.7397	19.5662	20.5958	14.9154	14.9892	15.4312	19.0199	18.3872	20.2329	20.875	-	19.1314	20.6457	-	19.8015	-	-	19.6236	22.0913	20.8593	22.3482	21.0788	20.9903						By matching	By MS/MS	By matching		By MS/MS	By MS/MS	By MS/MS	By MS/MS	By MS/MS	By MS/MS	By matching		By matching
		20.6474	24.4627	23.6551	20.8141	18.1993	21.4222	19.9158	19.2047	18.2635	19.6577	15.1195	15.0233	14.9747	17.738	18.4189	21.1491	22.5773	22.3489	18.5363	19.4754	21.4076	22.5618	21.7245	24.4796	22.2185	23.2205	19.6769	22.6175	20.949	20.4768				By MS/MS	By MS/MS	By MS/MS	By MS/MS	By MS/MS	By MS/MS	By MS/MS	By MS/MS	By MS/MS	By MS/MS	By MS/MS	By MS/MS	By MS/MS	By MS/MS	By MS/MS
		24.4413	24.923	23.9529	22.4416	20.5565	22.593	21.9064	20.2721	20.3571	20.8658	16.8691	16.8227	16.5681	19.1556	18.2346	20.6026	21.1175	21.9962	19.1467	21.0077	22.6979	22.9182	24.1481	22.9434	23.4199	23.7046	24.2717	25.0443	23.3317	22.5262				By MS/MS	By MS/MS	By MS/MS	By MS/MS	By MS/MS	By MS/MS	By MS/MS	By MS/MS	By MS/MS	By MS/MS	By MS/MS	By MS/MS	By MS/MS	By MS/MS	By MS/MS
		20.8282	-	-	-	16.6804	-	17.1556	14.2575	16.7312	17.119	12.443	11.5248	11.8531	16.2419	15.038	-	-	18.9451	15.3811	17.9264	17.7659	17.385	17.0929	-	17.7451	-	-	-	18.179	18.8292				By matching		By matching	By MS/MS	By MS/MS	By MS/MS	By MS/MS	By MS/MS	By MS/MS	By matching	By MS/MS	By MS/MS	By MS/MS
		26.8107	27.6505	27.0811	24.5582	24.0198	24.6163	24.1032	22.419	21.973	22.7994	17.0631	17.5358	17.3332	19.874	18.9847	22.9018	24.0405	24.5014	21.158	21.7845	23.5799	24.1539	24.0699	23.0038	24.5413	27.5372	26.6445	27.4525	24.8816	24.3487				By MS/MS	By MS/MS	By MS/MS	By MS/MS	By MS/MS	By MS/MS	By MS/MS	By MS/MS	By MS/MS	By MS/MS	By MS/MS	By MS/MS	By MS/MS	By MS/MS	By MS/MS
		25.6053	27.2995	25.6414	23.9314	21.8804	22.4635	22.2498	20.2916	21.4375	21.6813	16.6709	16.845	17.5507	21.007	19.5602	22.3726	22.8655	23.3363	20.4667	20.8537	23.9996	24.2542	23.9352	23.5109	23.8708	25.4199	25.0289	25.8906	24.6649	23.9368				By MS/MS	By MS/MS	By MS/MS	By MS/MS	By MS/MS	By MS/MS	By MS/MS	By MS/MS	By MS/MS	By MS/MS	By MS/MS	By MS/MS	By MS/MS	By MS/MS	By MS/MS
		26.1915	27.1379	26.7815	24.9886	24.1248	24.4097	23.7264	21.8573	21.6175	22.2278	17.2189	17.4258	17.4419	19.6763	18.4503	22.0363	23.1844	23.7267	21.9064	22.0239	22.8188	24.0253	23.5475	22.9916	23.8566	26.7094	25.8021	27.0883	24.5782	24.0622				By MS/MS	By MS/MS	By MS/MS	By MS/MS	By MS/MS	By MS/MS	By MS/MS	By MS/MS	By MS/MS	By MS/MS	By MS/MS	By MS/MS	By MS/MS	By MS/MS	By MS/MS
		-	-	-	15.9102	16.009	16.7157	15.9313	-	14.676	16.0718	11.3715	12.2454	12.452	14.3145	13.46	16.2697	17.5436	19.3776	-	17.6411	-	16.1897	16.4248	-	-	-	18.1261	19.3254	16.4366	17.2697				By matching			By MS/MS	By matching	By matching	By MS/MS	By MS/MS	By MS/MS		By MS/MS	By MS/MS
		23.7092	23.9385	23.6703	21.7343	20.1809	21.1343	20.5227	17.9576	19.1745	20.0343	14.655	14.2446	14.6658	17.5905	16.5736	21.5411	22.306	22.3489	19.6258	20.9072	19.8727	20.5805	21.0157	20.0998	21.3772	22.9976	22.558	22.9457	22.06	22.0482				By MS/MS	By MS/MS	By MS/MS	By MS/MS	By MS/MS	By MS/MS	By MS/MS	By MS/MS	By MS/MS	By MS/MS	By MS/MS	By MS/MS	By MS/MS	By MS/MS	By MS/MS
		23.6437	24.8377	23.9068	22.477	20.083	22.2569	22.1652	19.2949	19.8628	20.6162	16.256	16.2551	16.2614	18.848	18.2617	22.16	23.0173	23.6803	19.3734	20.688	19.7296	20.2811	21.3954	21.4514	22.0358	23.7887	22.6297	23.246	21.2465	21.0803				By MS/MS	By MS/MS	By MS/MS	By MS/MS	By MS/MS	By MS/MS	By MS/MS	By MS/MS	By MS/MS	By MS/MS	By MS/MS	By MS/MS	By MS/MS	By MS/MS	By MS/MS
		26.3985	27.444	26.7361	25.5981	24.2621	23.1628	22.4981	20.5674	22.0941	22.3111	16.1381	15.548	16.2887	19.8879	18.8215	20.7426	20.5153	22.3072	20.5085	20.5074	23.0089	22.7296	21.9753	21.9384	22.6461	26.5216	26.4883	27.2047	26.0511	25.6041				By MS/MS	By MS/MS	By MS/MS	By MS/MS	By MS/MS	By MS/MS	By MS/MS	By MS/MS	By MS/MS	By MS/MS	By MS/MS	By MS/MS	By MS/MS	By MS/MS	By MS/MS
		23.132	22.9521	23.0624	22.5447	20.1827	21.8067	21.7582	19.4422	19.2582	20.1341	15.3805	15.922	15.8326	17.8214	16.4751	22.5727	21.2893	23.8146	19.4824	20.8546	19.6077	19.8708	20.4753	19.9015	20.15	22.1988	21.4153	21.7567	21.8575	21.8452				By MS/MS	By MS/MS	By MS/MS	By MS/MS	By MS/MS	By MS/MS	By MS/MS	By MS/MS	By MS/MS	By MS/MS	By MS/MS	By MS/MS	By MS/MS	By MS/MS	By MS/MS
		23.0698	23.5866	22.7438	21.3294	19.5107	22.0119	21.6556	19.7989	19.7161	20.1197	16.1695	16.2567	16.1569	19.0926	18.2428	20.5469	21.3066	21.9305	18.5559	19.5468	22.7171	22.6526	23.1258	21.7377	22.7626	22.4626	21.0963	22.6146	21.2976	21.0802				By MS/MS	By MS/MS	By MS/MS	By MS/MS	By MS/MS	By MS/MS	By MS/MS	By MS/MS	By MS/MS	By MS/MS	By MS/MS	By MS/MS	By MS/MS	By MS/MS	By MS/MS
		24.4367	25.1706	23.731	22.6347	20.0697	20.8843	20.5609	18.2002	18.9697	20.2567	14.6941	14.9273	14.9705	17.9752	16.7192	21.3138	22.028	22.432	20.8707	21.2809	20.072	21.0412	21.1336	20.5301	21.9261	22.936	22.6731	23.9528	21.8199	22.4686				By MS/MS	By MS/MS	By MS/MS	By MS/MS	By MS/MS	By MS/MS	By MS/MS	By MS/MS	By MS/MS	By MS/MS	By MS/MS	By MS/MS	By MS/MS	By MS/MS	By MS/MS
		22.2345	21.9901	21.3195	20.885	19.1661	22.6258	22.1939	20.235	20.4612	20.9146	16.9953	17.2798	17.3836	19.5094	18.6077	19.0627	20.8277	21.0261	19.0458	18.7916	21.7087	21.7647	22.348	21.1674	23.0224	22.3725	19.9766	20.9846	20.5877	20.922				By MS/MS	By MS/MS	By MS/MS	By MS/MS	By MS/MS	By MS/MS	By MS/MS	By MS/MS	By MS/MS	By MS/MS	By MS/MS	By MS/MS	By MS/MS	By matching	By MS/MS
		21.2316	24.1237	22.6602	22.3067	19.3678	22.8799	22.7307	20.1252	20.1431	21.032	16.8207	17.6334	17.5041	20.1447	19.5672	21.4766	21.7706	23.2206	19.0786	20.5569	19.7922	21.3318	20.5798	19.6394	20.1803	23.6991	22.6906	23.0338	21.6151	21.147				By MS/MS	By MS/MS	By MS/MS	By MS/MS	By MS/MS	By MS/MS	By MS/MS	By MS/MS	By MS/MS	By MS/MS	By MS/MS	By MS/MS	By MS/MS	By MS/MS	By MS/MS
		24.2574	25.0986	24.3707	23.2164	21.1502	23.0889	23.3173	20.8028	20.8187	21.5377	16.6508	17.5	16.7658	20.1074	20.0843	22.7429	23.0262	23.9395	20.9815	21.631	20.7262	21.0058	22.0369	21.1432	21.9904	24.4751	23.3493	24.1948	22.314	22.5433				By MS/MS	By MS/MS	By MS/MS	By MS/MS	By MS/MS	By MS/MS	By MS/MS	By MS/MS	By MS/MS	By MS/MS	By MS/MS	By MS/MS	By MS/MS	By MS/MS	By MS/MS
		23.5321	23.104	21.8842	19.6968	18.7628	20.2438	19.8773	17.7776	18.6316	19.3911	13.7464	14.7232	14.7582	18.9114	17.8368	20.1288	20.9497	21.8713	19.2335	20.1744	18.1655	18.4522	18.7159	14.2309	-	22.3841	21.5667	23.1563	20.6145	20.13				By MS/MS	By matching		By MS/MS	By MS/MS	By MS/MS	By MS/MS	By MS/MS	By MS/MS	By MS/MS	By MS/MS	By MS/MS	By MS/MS	By MS/MS	By MS/MS
		-	18.3058	-	-	-	-	-	-	11.9537	12.6585	-	-	-	13.2481	12.3022	-	-	-	-	16.5836	-	-	15.2795	-	-	-	-	-	13.2994	13.7506				By MS/MS		By MS/MS	By MS/MS	By MS/MS	By MS/MS					By MS/MS	By MS/MS		By MS/MS
		24.6198	25.541	25.001	22.856	20.6408	20.6502	20.4216	18.0007	18.537	18.5391	15.304	15.8508	15.9589	18.8879	17.9626	22.4728	23.1734	23.8023	21.08	21.8753	20.9543	21.5264	20.8501	19.2956	21.2183	24.5989	23.7669	24.7546	22.2112	22.286				By MS/MS	By MS/MS	By MS/MS	By MS/MS	By MS/MS	By MS/MS	By MS/MS	By MS/MS	By MS/MS	By MS/MS	By MS/MS	By MS/MS	By MS/MS	By MS/MS	By MS/MS
		19.7013	21.4356	20.1637	17.0652	16.6841	16.5214	15.8546	13.9003	14.0834	13.5546	11.2173	10.9293	10.8802	14.0182	13.5476	16.7994	19.021	18.826	17.0979	17.9938	16.0627	17.3176	16.4973	15.3644	17.2787	19.6869	19.2332	20.616	17.9364	18.189				By MS/MS	By MS/MS	By MS/MS	By MS/MS	By MS/MS	By MS/MS	By MS/MS	By MS/MS	By MS/MS	By MS/MS	By MS/MS	By MS/MS	By MS/MS	By MS/MS	By MS/MS
		22.8299	22.7486	23.0698	-	17.8676	17.5056	18.1499	17.0164	14.3233	16.0305	14.0481	13.438	13.4058	-	-	20.6011	20.8947	21.6135	17.6537	19.8205	20.1405	19.8829	18.3858	-	20.5904	22.3345	22.448	21.6488	19.8439	18.3887				By MS/MS		By MS/MS	By MS/MS	By matching	By MS/MS	By MS/MS	By MS/MS	By MS/MS	By MS/MS	By MS/MS	By MS/MS	By MS/MS	By MS/MS	By MS/MS
		-	-	-	-	-	-	-	-	-	10.6945	-	-	-	-	-	-	-	-	-	16.2822	-	-	-	-	-	-	-	-	14.9975	14.3844				By matching			By matching	By MS/MS			By matching	By MS/MS		By matching	By matching			By matching
		24.0689	24.8758	24.2182	22.9912	20.7716	22.0953	21.59	19.8389	19.3588	20.0698	16.8879	16.7496	17.0195	18.626	18.0131	22.1372	22.8482	23.6844	19.9288	20.6927	20.453	20.9825	21.1768	20.1416	21.4668	23.7969	22.9888	23.8037	21.3489	21.3976				By MS/MS	By MS/MS	By MS/MS	By MS/MS	By MS/MS	By MS/MS	By MS/MS	By MS/MS	By MS/MS	By MS/MS	By MS/MS	By MS/MS	By MS/MS	By MS/MS	By MS/MS
		17.9693	19.4069	21.5592	20.3584	18.6593	18.4476	17.7282	16.2406	17.1756	17.5498	11.2439	11.486	11.4156	14.7121	12.7562	16.4657	18.1709	18.7938	15.4541	15.8521	15.6326	14.6591	17.0946	15.8304	15.2073	20.588	16.4107	18.9038	20.0402	20.1346				By MS/MS	By matching	By matching	By MS/MS	By MS/MS	By MS/MS	By MS/MS	By MS/MS	By MS/MS	By MS/MS	By MS/MS	By MS/MS	By MS/MS	By MS/MS	By MS/MS
		-	-	-	17.7956	15.4847	-	-	-	8.2041	10.4934	-	-	-	6.7039	-	-	-	-	-	9.8269	13.7169	15.6406	-	-	-	-	-	-	14.2997	13.6061																		By MS/MS
		23.746	24.1535	23.5568	21.0373	18.9082	18.0399	17.3889	15.6837	15.9378	17.0686	10.2449	11.0311	10.5941	14.1966	13.4107	21.8544	22.6308	23.3284	18.206	18.6238	18.9595	19.5066	17.8855	17.8257	18.6402	23.0959	23.0306	23.8398	20.7556	20.4691				By MS/MS	By MS/MS	By MS/MS	By MS/MS	By MS/MS	By MS/MS	By MS/MS	By MS/MS	By MS/MS	By MS/MS	By MS/MS	By MS/MS	By MS/MS	By MS/MS	By MS/MS
		-	-	-	-	14.1539	16.607	16.3078	13.1792	14.249	15.0486	13.0218	13.4017	12.6356	15.2715	14.4194	16.884	-	19.0075	13.8491	14.6105	13.7633	14.4238	15.9679	-	14.8621	18.7317	18.5763	19.0614	16.2457	16.7235				By matching	By matching	By MS/MS	By MS/MS	By matching	By MS/MS	By MS/MS	By MS/MS	By MS/MS	By MS/MS	By MS/MS	By MS/MS	By MS/MS	By matching	By matching
		15.9009	16.8162	15.1396	17.5292	15.6333	-	-	-	-	14.5806	-	-	-	-	8.3921	14.2499	14.5791	16.8809	-	18.566	14.92	14.2956	-	-	-	-	-	-	16.463	16.2827							By MS/MS	By MS/MS	By MS/MS				By MS/MS	By MS/MS		By matching	By MS/MS	By MS/MS
		-	-	-	-	-	-	-	-	-	-	-	-	-	-	10.1815	-	-	-	13.5312	14.7245	14.6451	14.4346	-	-	-	-	-	-	16.1131	15.5422
		-	17.1627	-	16.8485	15.1971	-	12.6311	9.1272	11.6372	13.1892	-	6.099	-	10.1934	7.3973	13.0838	14.7842	15.717	13.1277	18.3325	-	-	13.7946	-	11.597	-	16.2772	16.8912	15.4796	15.897				By matching		By matching	By MS/MS	By MS/MS	By MS/MS		By matching	By MS/MS	By MS/MS		By matching		By matching
		19.8158	-	-	-	-	15.7291	15.1903	-	9.938	-	-	10.3677	11.4139	-	-	16.2926	17.2397	18.584	-	15.8687	-	-	15.937	-	17.7947	19.3526	18.5182	19.3157	-	-				By MS/MS		By MS/MS	By MS/MS	By MS/MS	By MS/MS		By MS/MS	By matching		By MS/MS	By MS/MS	By MS/MS
		-	-	-	18.7921	17.0008	-	-	-	-	-	-	-	-	-	-	-	-	-	-	16.2289	16.1913	16.6606	-	-	-	-	-	-	12.2325	14.7352
		-	-	-	-	-	-	-	-	11.2453	11.335	-	-	-	-	-	-	-	-	-	16.891	-	-	-	-	-	-	-	-	-	13.9002
		21.2952	21.862	21.0771	-	17.0271	20.1586	18.984	16.9251	18.1891	18.3236	14.5708	14.9333	14.8813	17.0745	16.0361	18.9334	19.9411	20.5559	17.2061	18.5625	18.4695	19.1174	18.3074	17.3541	18.6882	20.3035	19.6628	21.1213	20.3598	20.2194				By MS/MS	By MS/MS	By MS/MS	By MS/MS	By matching	By MS/MS	By MS/MS	By MS/MS	By MS/MS	By MS/MS	By MS/MS	By MS/MS	By MS/MS	By MS/MS	By MS/MS
		23.0406	25.0637	23.4959	21.8914	20.126	22.311	22.0034	19.6795	19.4528	20.5937	15.6267	16.1066	16.1435	18.2995	17.1761	20.9313	21.9124	22.5408	19.5386	21.4754	19.2991	19.8765	20.2499	18.7186	20.7908	22.1821	22.0709	23.2299	21.4312	21.779				By MS/MS	By MS/MS	By MS/MS	By MS/MS	By MS/MS	By MS/MS	By MS/MS	By MS/MS	By MS/MS	By MS/MS	By MS/MS	By MS/MS	By MS/MS	By MS/MS	By MS/MS
		18.876	19.2164	18.5975	20.3992	17.5796	16.4006	15.7998	14.4669	14.7774	16.0676	9.365	10.1245	9.9329	13.5818	13.6078	17.609	18.8318	19.3944	15.7498	20.4986	17.7137	18.0199	17.3565	16.382	17.5851	20.7236	19.0967	20.5115	17.4325	17.1105				By MS/MS	By MS/MS	By MS/MS	By MS/MS	By MS/MS	By MS/MS	By MS/MS	By MS/MS	By MS/MS	By MS/MS	By MS/MS	By MS/MS	By MS/MS	By matching	By matching
		17.468	18.3696	17.6698	-	-	15.4674	14.4562	11.8481	-	-	6.2636	7.899	8.1491	-	-	15.2086	16.5088	15.1683	-	-	-	-	-	14.3636	15.9496	-	-	17.3309	-	-					By matching	By matching	By matching	By matching	By matching	By matching	By MS/MS	By MS/MS	By matching	By MS/MS	By matching	By matching	By matching	By matching
		-	-	-	18.0532	14.8331	-	-	-	13.3745	15.0446	-	-	-	12.5227	-	-	-	-	-	19.7195	-	-	-	-	-	-	-	-	15.554	14.1675
		-	-	-	18.8384	-	-	-	-	-	-	-	-	-	-	-	-	-	-	-	16.6984	-	-	-	-	-	-	-	-	-	-
		15.4173	17.8829	18.2862	20.0771	17.0027	15.45	14.6069	11.0438	13.213	13.7209	-	9.0855	6.3649	12.5773	10.7931	14.9189	-	17.0259	15.703	19.3837	15.8079	16.1113	15.2349	13.2102	15.9068	17.8318	15.1419	18.976	17.1943	17.1993				By MS/MS	By matching	By MS/MS	By MS/MS	By MS/MS	By MS/MS	By MS/MS	By MS/MS	By MS/MS	By MS/MS	By MS/MS	By MS/MS	By MS/MS	By MS/MS	By MS/MS
		19.614	21.2698	20.835	17.2932	16.682	19.1736	18.9052	16.8781	16.6312	17.1202	14.8905	15.4116	15.1207	16.176	14.8294	17.9565	18.3065	18.9542	15.8841	16.3963	15.8906	17.1122	15.6359	16.2128	16.4333	19.5815	18.9333	19.9712	17.5881	17.2742				By MS/MS	By matching	By MS/MS	By MS/MS	By MS/MS	By MS/MS	By MS/MS	By MS/MS	By MS/MS	By MS/MS	By MS/MS	By MS/MS	By MS/MS	By MS/MS	By MS/MS
		-	-	-	-	-	-	-	8.9718	-	-	10.3106	6.5516	-	-	6.7907	-	-	-	-	-	-	-	-	-	-	-	-	-	-	-										By MS/MS	By MS/MS	By MS/MS	By MS/MS
		-	-	-	-	-	-	-	-	8.6076	-	-	-	-	8.5391	7.0874	-	-	-	-	13.8034	-	-	-	-	-	-	-	-	10.6489	-
+		24.6972	25.9147	25.1485	23.8539	23.836	23.835	23.6356	21.6359	22.556	23.0305	18.7353	18.8126	18.9079	22.0027	20.9448	23.1187	23.8072	24.5287	21.6771	21.7909	24.9463	25.0151	23.9636	24.0327	24.3921	24.8917	24.0059	24.3497	23.0513	22.5185				By MS/MS	By MS/MS	By MS/MS	By MS/MS	By MS/MS	By MS/MS	By MS/MS	By MS/MS	By MS/MS	By MS/MS	By MS/MS	By MS/MS	By MS/MS	By MS/MS	By MS/MS
		-	-	-	18.9426	17.7036	-	-	-	10.8525	13.9399	-	-	-	11.8964	-	-	-	-	12.3854	18.2895	-	17.1089	-	-	-	-	-	-	16.4757	17.1874
		-	-	-	-	-	-	-	-	7.7335	-	-	-	-	-	-	-	-	-	-	15.1231	14.2843	12.5719	-	-	-	-	-	-	-	-
		14.821	-	-	21.1492	18.1497	15.7154	14.4586	12.7571	15.7904	16.4952	-	-	-	13.5778	13.669	16.8519	17.3385	18.7199	16.8635	20.8057	17.5323	16.4088	17.9515	14.3413	18.252	-	-	20.1882	18.178	18.085				By MS/MS	By matching	By MS/MS	By matching	By MS/MS	By MS/MS				By matching	By matching	By matching	By matching	By MS/MS
		19.2156	20.6422	19.4505	18.9265	16.5819	16.2004	16.1651	14.3093	14.0465	15.0004	10.2312	10.6239	10.3153	11.7274	12.0057	17.5033	18.5713	18.6309	15.4147	17.2857	15.9835	16.6993	-	-	12.8158	17.3586	18.2694	19.5642	17.7825	17.5737						By matching	By MS/MS	By MS/MS	By MS/MS	By MS/MS	By MS/MS	By MS/MS	By MS/MS	By MS/MS	By MS/MS	By MS/MS	By MS/MS	By MS/MS
		-	-	-	19.0779	17.0243	-	-	-	9.2676	13.0703	-	-	-	9.698	9.5294	-	-	-	14.4179	15.649	16.5868	17.3081	-	-	-	-	-	-	16.5757	15.7671
		-	-	-	-	-	-	-	-	-	9.6226	-	-	-	-	8.1123	-	-	-	11.3067	12.8209	-	12.7971	-	-	-	-	-	-	-	12.7819
		-	-	17.0019	15.0089	13.5273	-	-	-	11.1948	13.2652	-	-	-	-	9.1969	-	14.7412	14.0951	12.6674	16.4748	13.3442	13.5961	-	-	-	15.7933	16.5616	17.2868	16.596	13.9897							By matching	By MS/MS	By matching	By matching	By matching	By matching		By matching	By MS/MS	By matching	By matching	By matching
		18.0279	-	-	15.7047	13.8058	14.0923	14.3135	11.5572	11.5407	12.8795	-	-	-	9.3459	9.6919	14.8122	15.934	17.2606	11.8495	16.9335	13.3578	13.0774	14.4204	12.0951	14.9098	15.7887	14.9635	18.5265	15.5663	14.4372				By matching	By MS/MS	By matching	By MS/MS	By MS/MS	By MS/MS				By MS/MS	By MS/MS	By matching	By MS/MS		By MS/MS
		-	-	-	-	15.7681	-	-	-	9.5888	11.0316	-	-	-	8.8507	8.2634	-	-	-	12.354	15.807	12.9521	11.7539	-	-	-	-	-	-	15.1153	15.8359
		-	-	-	13.9299	13.1937	-	-	-	-	-	-	-	-	9.6552	8.1055	-	-	-	13.0533	14.602	-	13.1399	-	-	-	-	-	-	14.9521	13.3627
		18.506	19.4417	19.0177	-	-	17.2423	17.0875	14.4851	13.8796	14.702	9.3055	11.3471	10.2586	12.6489	-	17.8182	17.8083	17.9501	14.7274	15.5257	-	-	-	-	15.6396	19.2254	17.2119	17.622	16.2144	17.2855						By MS/MS	By MS/MS	By MS/MS	By MS/MS	By MS/MS	By MS/MS	By MS/MS	By MS/MS	By MS/MS	By MS/MS	By matching	By MS/MS	By MS/MS
		24.7504	25.519	24.3681	22.6329	20.9226	22.1045	22.042	20.0434	20.3007	21.1439	16.3833	16.6048	16.7237	19.336	18.7837	22.383	23.3416	24.2876	21.1288	21.7575	20.8528	21.6146	21.5884	20.5509	21.433	23.8758	23.2017	24.3646	22.8125	22.6415				By MS/MS	By MS/MS	By MS/MS	By MS/MS	By MS/MS	By MS/MS	By MS/MS	By MS/MS	By MS/MS	By MS/MS	By MS/MS	By MS/MS	By MS/MS	By MS/MS	By MS/MS
		16.5792	-	17.5433	-	12.8119	16.2499	15.7087	13.2251	13.9629	14.6595	9.7477	9.6922	9.7762	12.3513	10.3966	12.2814	14.1905	15.8413	12.9404	12.5756	12.46	13.0652	12.9519	12.1109	13.5156	-	16.3748	16.6581	14.5638	14.3022				By matching	By matching	By matching	By matching	By matching	By matching	By MS/MS	By MS/MS	By MS/MS	By MS/MS	By MS/MS	By MS/MS	By matching		By MS/MS
		-	-	-	16.7045	14.9766	-	-	-	10.8986	11.1902	-	-	-	7.6125	5.8155	-	-	-	13.1874	15.2111	13.8196	14.6652	-	-	-	-	-	-	15.0526	13.6387
		-	-	-	18.8044	13.8311	-	-	-	10.3586	11.8125	-	-	-	9.2562	-	-	-	-	-	18.054	-	14.1605	-	-	-	-	-	-	-	13.1568
		17.2351	-	-	-	-	12.9793	14.6533	9.4188	9.3768	9.8141	-	-	-	10.5816	7.1928	14.5699	15.7742	16.4599	-	12.8253	-	-	13.8364	-	-	-	16.6105	16.5319	13.0361	13.6661				By matching			By matching	By matching	By MS/MS		By MS/MS		By MS/MS	By MS/MS	By MS/MS	By matching		By MS/MS
		-	-	-	-	11.2348	-	-	-	8.0686	9.8576	-	-	-	-	-	-	-	-	9.3914	15.0148	-	-	-	-	-	-	-	-	10.9607	12.318
		-	13.5228	13.2687	-	-	-	9.6782	8.446	8.9521	9.8402	2.4205	6.0221	6.0399	7.9198	6.8242	10.5017	10.4891	11.5464	12.1389	12.2692	-	-	-	-	-	12.2853	-	13.0357	-	11.4366							By matching	By matching	By matching	By matching	By MS/MS	By MS/MS	By MS/MS		By MS/MS		By matching	By matching
		-	-	-	-	12.3558	-	-	-	-	-	-	-	-	-	-	-	-	-	-	16.6591	-	-	-	-	-	-	-	-	11.4074	11.5322
		-	-	-	16.6214	-	-	-	-	-	-	-	-	-	-	-	-	-	-	-	17.2741	-	-	-	-	-	-	-	-	13.7638	13.4671
		16.7038	17.318	17.2141	15.2049	14.4015	8.7083	10.1168	8.5808	11.8658	12.6819	-	-	3.6343	9.5385	11.2115	14.2034	14.7296	15.3053	14.7921	16.6534	13.3801	13.6745	-	-	-	16.3769	16.8471	17.9827	16.2295	16.3345							By MS/MS	By MS/MS	By MS/MS			By matching	By MS/MS	By MS/MS	By matching	By MS/MS	By MS/MS	By MS/MS
		-	-	-	-	-	-	-	-	-	10.6607	-	-	-	-	8.8689	-	-	-	-	14.5208	-	-	-	-	-	-	-	-	13.1449	-
		18.9295	18.265	15.5446	16.8469	16.9173	14.6906	15.272	-	15.3117	15.4725	-	9.186	9.5353	11.9857	10.4353	16.407	17.8197	17.0325	12.4248	19.0131	13.6175	13.802	14.6291	14.1501	-	16.0508	18.3442	19.3286	17.4474	17.3789				By MS/MS	By MS/MS		By MS/MS	By MS/MS	By MS/MS		By MS/MS	By MS/MS		By MS/MS	By MS/MS	By MS/MS	By MS/MS	By matching
		-	-	-	-	-	11.5265	-	-	7.383	9.0506	-	-	-	7.3302	8.1759	-	-	-	-	-	-	-	-	-	-	-	-	13.5351	-	10.5713											By MS/MS	By MS/MS	By MS/MS	By MS/MS	By MS/MS
		-	-	-	-	14.358	-	-	-	10.2637	12.2335	-	-	-	7.5371	8.5083	-	-	-	11.414	17.725	-	13.3514	-	-	-	-	-	-	14.2227	14.5071
		17.8412	-	-	-	-	-	-	11.4608	13.4487	13.4999	-	-	9.0548	12.1908	11.0402	-	-	-	13.4391	17.8937	-	15.7373	-	-	-	-	-	-	15.1925	15.406												By MS/MS	By matching			By matching	By MS/MS
		-	-	18.0158	17.5149	15.6982	17.8906	17.475	14.9845	16.2905	16.6666	-	8.9685	7.3031	14.6399	12.1298	17.2263	-	17.8726	-	15.3523	-	13.4442	-	-	15.6312	-	17.0512	17.1676	19.2327	19.2658						By matching	By matching		By matching		By MS/MS	By matching	By MS/MS	By MS/MS	By MS/MS			By matching
		-	-	-	-	18.5448	18.3012	18.1067	16.0792	17.2184	16.2127	-	-	-	11.6752	11.9823	-	-	-	-	-	-	-	-	-	16.1892	-	-	-	19.7664	19.7166						By matching				By MS/MS			By MS/MS	By MS/MS	By MS/MS
		-	-	-	-	-	-	12.5549	-	11.9789	12.894	-	-	-	13.7853	12.177	-	-	-	12.4516	13.1541	-	-	-	-	-	-	-	-	-	12.8007															By MS/MS
+		25.7541	26.4268	26.0548	24.0172	23.5457	22.8883	22.7541	20.8157	20.9646	21.2303	10.0286	10.7508	10.7929	12.0641	11.4675	20.91	21.8454	22.5036	19.8189	20.0041	19.6753	20.3191	19.1992	17.9303	19.5659	26.2934	25.3728	26.3195	23.684	23.576				By MS/MS	By MS/MS	By MS/MS	By MS/MS	By MS/MS	By MS/MS	By MS/MS	By MS/MS	By MS/MS	By MS/MS	By MS/MS	By MS/MS	By MS/MS	By MS/MS	By MS/MS
		-	-	-	-	-	15.1747	15.6728	14.6396	9.7496	13.4522	10.6639	12.0506	11.3857	-	13.5938	-	-	-	11.8285	12.6276	-	-	-	-	-	-	-	-	13.483	-										By MS/MS	By matching	By MS/MS	By matching	By matching	By matching
		19.1159	19.8964	19.6938	15.4725	15.457	14.5243	15.5264	13.2493	13.7593	14.6162	-	9.3792	9.2973	12.1782	10.673	16.8373	17.3943	18.5727	15.0291	15.2207	14.8466	16.3985	15.9505	13.9095	16.4065	17.8788	18.4426	19.1456	17.5447	17.3499				By MS/MS	By MS/MS	By MS/MS	By MS/MS	By MS/MS	By MS/MS		By MS/MS	By MS/MS	By MS/MS	By MS/MS	By MS/MS	By MS/MS	By MS/MS	By MS/MS
		-	-	-	-	-	-	-	-	-	-	-	-	-	-	-	-	-	-	-	17.1397	-	-	-	-	-	-	-	-	-	14.7989
		18.1915	17.2625	18.74	18.6551	17.9112	18.1786	17.7204	15.3426	16.4059	17.5284	8.6057	10.6017	8.6696	14.2851	12.3416	16.8543	17.8504	18.5063	14.202	14.5959	13.5992	15.2788	14.259	12.7261	14.9246	15.7498	16.1256	14.2973	19.9585	20.0565				By matching	By matching	By matching	By MS/MS	By MS/MS	By MS/MS	By MS/MS	By MS/MS	By MS/MS	By MS/MS	By MS/MS	By MS/MS	By matching	By MS/MS	By MS/MS
		-	-	-	21.4037	-	17.1189	-	15.3011	15.6749	16.9536	-	-	-	-	-	-	-	-	-	-	-	-	-	-	-	-	-	-	19.6483	19.9315													By MS/MS	By MS/MS
		20.4351	20.9459	20.0213	16.6149	16.4537	19.4219	19.1446	17.2896	16.485	17.0223	15.8502	16.2178	16.1252	16.6503	15.4116	17.8766	18.1364	19.143	16.1613	16.994	16.3866	16.6567	16.7046	13.6233	16.5949	19.9313	19.6683	20.7787	18.0522	18.215				By MS/MS	By MS/MS	By MS/MS	By MS/MS	By MS/MS	By MS/MS	By MS/MS	By MS/MS	By MS/MS	By MS/MS	By MS/MS	By MS/MS	By MS/MS	By MS/MS	By MS/MS
		-	-	-	19.7507	17.0117	-	-	-	-	-	-	-	-	-	-	-	-	-	-	-	-	15.7537	-	-	-	-	-	-	-	-
		16.8454	-	13.4077	18.0429	14.4825	11.651	10.8913	-	9.8062	14.2045	11.5782	4.9201	-	10.654	9.4587	-	-	15.6121	14.6968	15.5382	13.5877	-	12.3315	-	13.553	-	-	16.4845	14.7246	14.7716				By matching	By matching	By matching	By matching	By matching	By matching	By MS/MS	By matching	By matching	By matching	By MS/MS	By matching	By matching	By matching	By matching
		-	-	-	19.4351	-	-	-	-	11.9533	15.3961	-	-	-	-	-	-	-	-	-	19.744	-	-	-	-	17.5515	-	-	-	16.7736	15.8753						By MS/MS
		-	-	-	-	12.945	-	-	-	9.5377	13.2956	-	-	-	-	-	-	-	-	-	18.8539	-	-	-	-	-	-	-	-	10.7669	12.8151
		21.9054	23.7489	22.0278	21.7074	19.1011	19.4499	19.1566	17.2807	18.6606	18.7706	14.2849	14.4938	14.9123	18.1355	17.7188	20.4415	20.8389	21.4144	18.6141	19.9115	22.1071	22.3419	21.8712	20.656	22.3855	21.3263	21.1373	21.0356	20.6958	19.9296				By MS/MS	By MS/MS	By MS/MS	By MS/MS	By MS/MS	By MS/MS	By MS/MS	By MS/MS	By MS/MS	By MS/MS	By MS/MS	By MS/MS	By MS/MS	By MS/MS	By MS/MS
		-	-	-	-	-	-	-	-	-	10.6093	-	-	-	-	-	-	-	-	-	19.4679	-	-	-	-	-	-	-	-	-	15.2685
		-	-	-	-	-	-	-	-	9.2369	11.7667	-	-	-	11.5711	10.5788	-	-	-	-	-	-	-	-	-	-	-	-	-	-	-
		-	-	-	-	-	16.6805	16.3484	13.6894	-	-	-	7.3926	8.0452	-	-	-	-	-	-	-	-	-	-	-	-	-	-	16.0087	-	-											By MS/MS	By MS/MS	By MS/MS	By MS/MS	By MS/MS
		-	-	-	-	-	-	-	-	10.4258	10.8566	7.7635	7.6319	7.8824	-	6.7616	-	-	-	-	-	14.3335	14.4159	-	-	-	-	-	-	-	12.9368										By MS/MS	By MS/MS	By MS/MS
		-	-	-	-	-	13.1305	12.2364	-	-	11.8561	-	6.6055	6.038	9.9982	-	13.7762	-	-	12.3095	15.6186	-	-	-	-	-	-	-	-	12.7344	12.9863							By matching				By MS/MS	By MS/MS		By matching	By matching
		-	-	-	-	-	11.4727	-	10.4443	10.6935	11.2117	-	7.756	6.08	7.1299	-	-	-	-	-	10.3147	-	-	-	-	-	-	-	-	-	-											By MS/MS	By MS/MS	By MS/MS	By MS/MS	By MS/MS
		17.8561	-	-	-	-	16.4004	15.9583	13.9622	11.098	-	9.3588	9.883	-	-	11.3677	-	-	17.1188	-	15.1899	-	-	-	-	-	-	-	-	13.8468	15.4861									By matching	By MS/MS	By MS/MS		By MS/MS	By MS/MS	By MS/MS	By matching
+		23.8072	24.8302	23.8159	23.2003	22.8598	21.7868	21.1452	19.8653	20.1604	20.9473	16.3532	16.4426	16.5828	17.861	17.0492	22.4452	23.4534	23.9657	20.9287	21.5983	22.5187	22.7698	21.4929	20.6947	22.4395	-	14.1064	16.8354	17.0981	16.5063				By MS/MS	By MS/MS	By MS/MS	By MS/MS	By MS/MS	By MS/MS	By MS/MS	By MS/MS	By MS/MS	By MS/MS	By MS/MS	By MS/MS	By MS/MS	By MS/MS	By MS/MS
		18.1783	21.1642	20.7836	23.9703	13.4707	18.4557	17.723	15.7286	16.4007	14.4678	12.1118	12.0748	12.0346	15.5982	12.3506	18.7294	19.489	19.5398	14.1989	14.812	-	14.8781	-	-	-	17.8272	17.5194	20.3825	20.3171	16.2095							By MS/MS	By MS/MS	By matching	By MS/MS	By MS/MS	By MS/MS	By MS/MS	By MS/MS	By MS/MS	By matching	By MS/MS	By MS/MS
		22.7936	-	22.6307	20.2731	18.2131	21.1763	21.0778	19.5984	18.2276	19.001	14.5904	15.4698	15.7132	17.887	17.1265	20.6331	21.1797	22.1553	17.2158	18.293	17.8564	18.0787	20.8485	19.0874	19.4195	-	21.5024	22.13	19.0596	19.5205				By MS/MS	By MS/MS	By MS/MS	By MS/MS	By MS/MS	By MS/MS	By MS/MS	By MS/MS	By MS/MS	By MS/MS	By MS/MS	By MS/MS	By matching		By matching
		16.0947	-	16.2891	-	-	14.2804	13.8269	11.0746	13.6182	13.177	-	6.7793	7.9243	11.428	10.5609	14.3301	14.5782	15.4102	14.5442	16.0418	14.0326	16.2812	-	14.7675	-	-	-	16.5495	17.0057	17.0729				By MS/MS	By MS/MS		By matching	By matching	By MS/MS		By matching	By MS/MS	By MS/MS	By MS/MS	By MS/MS	By matching	By MS/MS	By MS/MS
		18.9329	-	-	17.0946	14.8904	17.0065	16.5266	13.9156	15.3898	15.9421	9.1072	10.9408	11.0708	13.6887	11.3708	-	-	-	14.3093	14.5646	-	-	-	-	-	-	-	17.6769	16.0424	15.3483							By MS/MS			By MS/MS	By MS/MS	By MS/MS	By MS/MS	By MS/MS	By MS/MS	By matching
		-	-	-	-	-	14.8566	13.7471	-	8.5642	-	-	9.6896	-	9.566	-	-	-	-	-	-	-	-	-	-	-	-	-	-	-	-											By matching	By MS/MS		By matching	By MS/MS
		22.5629	21.8415	20.4571	16.3976	15.9225	21.3015	21.1924	19.5607	19.4239	20.2511	18.4726	18.7908	18.5114	21.3741	20.3129	16.0656	18.6762	19.1202	17.1851	17.8006	16.3047	16.4782	15.7342	13.9518	15.6347	21.0349	20.2322	20.8629	19.0326	19.0143				By matching	By matching	By MS/MS	By MS/MS	By MS/MS	By MS/MS	By MS/MS	By MS/MS	By MS/MS	By MS/MS	By MS/MS	By MS/MS	By MS/MS	By MS/MS	By MS/MS
+		24.8221	25.6765	25.1707	23.2561	22.7073	26.8394	26.4764	24.6418	23.7164	24.5258	22.6863	22.8586	22.9139	23.9064	23.4291	23.3709	24.3062	24.9176	21.7913	22.0645	21.6371	21.8426	22.7656	21.9769	23.0325	18.8191	17.4111	17.7552	18.1347	17.2917				By MS/MS	By MS/MS	By MS/MS	By MS/MS	By MS/MS	By MS/MS	By MS/MS	By MS/MS	By MS/MS	By MS/MS	By MS/MS	By MS/MS	By MS/MS	By MS/MS	By MS/MS
		20.2098	20.9994	20.9505	-	-	-	-	-	12.237	13.54	-	4.8996	-	9.8233	8.5112	17.2979	15.475	14.8038	14.2215	15.5668	10.4894	13.977	13.3403	12.5648	14.8146	20.4164	20.1254	20.226	15.6479	16.1567				By matching	By matching	By matching	By MS/MS	By matching	By MS/MS		By matching					By MS/MS	By MS/MS	By MS/MS
+		15.1632	16.8419	16.3397	-	-	12.2759	-	9.2962	-	10.1452	-	1.7002	5.856	-	-	14.3439	14.8111	15.0749	10.0927	12.5306	21.7144	21.5872	22.0038	21.5871	22.3666	16.2263	-	-	-	-				By MS/MS	By MS/MS	By MS/MS	By matching	By matching	By matching		By matching	By matching	By matching	By matching		By matching	By matching	By matching
		16.777	17.0259	17.1048	13.9997	-	14.0085	13.872	9.8289	14.2515	14.9353	13.3981	13.8183	13.7816	16.4346	15.7818	12.5255	12.7884	14.1496	16.2373	16.3716	15.2449	12.9561	13.8807	-	13.3923	17.9001	18.3317	19.0098	17.6038	17.7321				By matching		By MS/MS	By matching	By matching	By matching	By MS/MS	By MS/MS	By MS/MS	By MS/MS	By MS/MS	By matching	By matching	By matching	By matching
		-	-	-	14.394	11.7077	-	-	-	8.7348	10.4018	-	-	-	-	-	-	-	-	12.0833	15.3092	-	-	-	-	-	-	-	-	12.4292	13.6049
		22.0913	22.515	22.4175	20.1676	17.6726	18.6144	18.0619	16.0389	15.8197	16.6363	10.4314	9.926	11.2956	14.7196	14.366	19.847	20.1893	20.7817	17.5415	18.5352	17.5214	17.0329	18.8925	18.4776	20.1341	21.203	20.4398	21.7647	18.985	18.7562				By MS/MS	By MS/MS	By MS/MS	By MS/MS	By MS/MS	By MS/MS	By MS/MS	By MS/MS	By MS/MS	By MS/MS	By MS/MS	By MS/MS	By MS/MS	By MS/MS	By MS/MS
		-	-	-	-	-	12.8058	12.144	-	4.5158	9.0638	-	-	-	6.1082	-	-	-	-	10.649	9.216	-	-	-	-	-	-	-	-	11.6148	-														By MS/MS	By MS/MS
		21.6593	21.3661	20.1532	20.1717	18.6497	21.6579	21.459	19.6904	18.8693	19.4817	15.4575	16.0134	15.8053	17.5636	17.8175	17.5419	18.2721	19.5837	16.9667	16.6757	22.4603	22.0264	21.4904	21.2763	22.5204	20.2834	17.1344	20.9054	18.2914	19.1189				By MS/MS	By MS/MS	By MS/MS	By MS/MS	By MS/MS	By MS/MS	By MS/MS	By MS/MS	By MS/MS	By MS/MS	By MS/MS	By MS/MS	By MS/MS	By MS/MS	By MS/MS
		21.833	22.864	22.3251	20.751	19.3481	19.829	19.6949	17.6749	17.997	19.1181	14.1828	14.6416	14.9091	17.4564	16.6403	19.9695	20.694	21.6012	19.0574	20.0361	19.2725	19.2822	19.4194	18.6021	18.3761	22.1974	20.904	22.295	20.4643	20.1064				By MS/MS	By MS/MS	By MS/MS	By MS/MS	By MS/MS	By MS/MS	By MS/MS	By MS/MS	By MS/MS	By MS/MS	By MS/MS	By MS/MS	By MS/MS	By MS/MS	By MS/MS
		23.281	23.5215	22.9894	21.5392	19.8456	19.711	19.4905	17.62	17.4044	18.712	14.6217	13.7079	14.9111	16.5217	16.3927	19.5727	17.6156	21.9529	18.8696	19.9927	19.5429	19.4789	19.7435	19.0512	19.806	22.4254	21.6309	22.7595	20.4385	20.2936				By MS/MS	By MS/MS	By MS/MS	By MS/MS	By matching	By MS/MS	By MS/MS	By MS/MS	By MS/MS	By MS/MS	By MS/MS	By MS/MS	By MS/MS	By MS/MS	By MS/MS
		19.7685	20.643	19.979	19.5606	17.4737	17.1548	16.4428	14.0338	17.261	17.9384	12.7112	13.1721	12.8424	17.5511	16.4558	17.7488	18.9181	19.8746	17.7248	19.8766	22.618	22.7547	22.3066	20.8183	22.406	19.294	18.4421	19.5322	19.5967	19.4666				By MS/MS	By MS/MS	By MS/MS	By matching	By matching	By matching	By MS/MS	By MS/MS	By MS/MS	By matching	By MS/MS	By MS/MS	By matching	By MS/MS	By matching
		25.0525	24.6884	24.0445	23.2955	22.9115	21.3564	20.902	19.0855	19.9292	20.4272	14.8659	14.9105	15.1623	17.8617	15.7516	22.7191	23.2985	24.3151	21.385	21.9146	19.6147	20.2565	17.648	14.3949	17.5213	18.9555	18.7085	20.1392	20.1582	20.2629				By MS/MS	By matching	By MS/MS	By MS/MS	By MS/MS	By MS/MS	By MS/MS	By MS/MS	By MS/MS	By MS/MS	By MS/MS	By MS/MS	By MS/MS	By MS/MS	By MS/MS
		18.2824	19.7007	19.024	20.1314	18.6986	18.8003	18.3106	16.5886	17.9017	18.4563	11.0753	11.2331	12.9203	15.646	14.1266	16.7547	18.3055	18.8537	15.0965	16.4936	15.6274	16.5651	15.5752	-	15.5921	-	16.5909	18.5367	20.7801	20.6995				By matching		By matching	By MS/MS	By MS/MS	By MS/MS	By MS/MS	By MS/MS	By MS/MS	By MS/MS	By MS/MS	By MS/MS	By MS/MS	By MS/MS	By MS/MS
+		22.9352	22.7583	22.3343	20.8032	22.4953	25.1866	24.2935	22.7537	21.9524	22.893	20.7815	20.5573	20.9886	22.3454	21.8047	20.6496	21.519	23.0546	19.2623	19.7165	19.401	19.9889	19.2616	17.6579	18.5183	18.9061	19.4293	-	19.5495	19.2092				By MS/MS	By MS/MS	By MS/MS	By MS/MS	By MS/MS	By MS/MS	By MS/MS	By MS/MS	By MS/MS	By MS/MS	By MS/MS	By MS/MS	By MS/MS	By MS/MS	By MS/MS
		18.701	19.2784	17.6891	15.9035	15.0021	-	10.7849	-	12.3451	14.8231	-	5.8824	6.2275	-	11.4274	13.247	17.4768	18.1395	11.8423	15.4914	14.6469	14.0153	-	-	-	18.0251	17.5146	18.1336	16.8984	15.9947							By matching	By MS/MS	By matching		By MS/MS	By MS/MS		By MS/MS	By matching	By matching	By MS/MS	By MS/MS
		-	-	-	-	-	-	-	-	-	-	-	-	-	-	-	-	-	-	-	14.1028	-	12.1912	-	-	-	-	-	-	-	-
		-	-	-	17.4516	-	-	-	-	12.0485	13.9545	-	-	-	-	-	-	-	-	-	16.489	-	-	-	-	-	-	-	-	15.4217	14.1139				By matching		By matching	By matching			By matching			By matching	By matching		By matching	By matching
		19.9655	20.2229	19.2165	-	-	17.0916	16.7483	14.5378	16.1829	17.3048	13.0215	12.9775	13.23	15.6097	15.1389	-	17.0142	17.2062	13.9263	17.5948	-	15.41	14.3772	12.1308	16.6159	18.5811	-	-	18.4428	17.8173				By matching	By matching	By matching	By matching	By matching	By MS/MS	By MS/MS	By MS/MS	By MS/MS	By MS/MS	By MS/MS	By MS/MS	By MS/MS	By MS/MS	By MS/MS
		-	-	-	-	-	-	-	-	10.7757	-	-	-	-	-	-	-	-	-	-	13.5949	-	-	-	-	-	-	-	-	-	-													By MS/MS	By MS/MS
		14.0207	16.6081	14.1481	18.7771	15.1471	16.7871	16.8632	14.2648	11.9362	12.3919	13.7861	13.8962	13.6301	13.5835	11.3542	-	-	13.2755	-	-	-	15.0373	-	-	-	14.7877	12.7746	-	13.5755	13.8019								By MS/MS	By matching	By MS/MS	By MS/MS	By MS/MS	By MS/MS	By MS/MS	By MS/MS	By matching	By MS/MS	By matching
		-	-	-	17.9968	16.279	-	-	-	-	-	-	-	-	-	-	-	-	-	16.5773	17.1859	20.0911	19.7486	-	-	-	-	-	-	16.8313	12.0377
		-	-	-	-	-	-	-	-	-	-	-	-	-	-	-	-	-	-	10.4501	15.1317	-	-	-	-	-	-	-	-	11.4402	11.2332
		22.7479	23.2563	22.7401	16.8299	15.2523	18.1722	18.4986	15.4722	15.4137	15.471	10.9941	11.594	11.3732	11.9385	11.1991	21.1112	21.224	21.5066	16.4938	16.165	15.1061	15.8455	20.6348	19.4779	21.4545	22.4059	21.7518	22.953	19.0323	18.782				By matching	By matching	By matching	By MS/MS	By MS/MS	By MS/MS	By matching	By MS/MS	By matching	By MS/MS	By MS/MS	By MS/MS	By MS/MS	By MS/MS	By MS/MS
		15.7052	17.7071	-	17.4506	16.7239	14.6598	14.7969	12.5559	13.575	14.8454	7.4449	-	-	11.1692	8.4326	15.8866	17.9016	18.4028	15.1954	18.3493	15.0612	15.7842	15.8275	12.4605	15.6714	16.8105	17.3436	17.9522	17.5309	17.305				By MS/MS	By matching	By MS/MS	By MS/MS	By MS/MS	By MS/MS	By MS/MS		By MS/MS	By MS/MS	By MS/MS	By MS/MS	By MS/MS	By MS/MS	By MS/MS
		26.8972	27.8133	26.9522	24.6878	22.6312	21.7545	21.4535	19.4963	19.8002	20.6665	14.6762	14.9099	15.0214	18.4375	17.2603	25.0289	26.1685	26.4937	21.9742	21.8769	22.6612	23.0385	22.0233	21.1923	22.4385	26.889	26.1081	27.1039	24.3029	23.7198				By MS/MS	By MS/MS	By MS/MS	By MS/MS	By MS/MS	By MS/MS	By MS/MS	By MS/MS	By MS/MS	By MS/MS	By MS/MS	By MS/MS	By MS/MS	By MS/MS	By MS/MS
		-	-	-	-	12.7385	12.6009	13.7917	12.8331	11.8629	11.6066	8.6747	9.6809	8.386	12.5559	11.5823	-	10.0444	-	10.8748	9.7189	-	-	-	-	-	-	-	-	-	9.4022								By matching		By MS/MS	By MS/MS	By MS/MS	By MS/MS	By MS/MS	By MS/MS
		-	-	-	-	-	15.3899	-	13.968	13.3053	12.2738	12.7457	12.8737	12.8737	15.8387	14.8335	-	-	-	-	-	-	-	-	-	-	-	-	-	-	-										By MS/MS	By MS/MS	By MS/MS	By matching	By matching
		-	-	-	-	-	-	-	-	-	-	-	-	-	-	-	-	-	-	-	14.6667	-	-	-	-	-	-	-	-	-	-
		17.6348	19.6415	18.7564	17.759	15.7102	15.4029	15.3664	11.4918	12.783	13.6846	-	-	-	12.5392	10.8478	15.8102	17.8959	18.1442	13.8907	16.4657	16.0006	14.9911	-	-	-	17.8705	17.5166	18.4488	16.6393	16.6574				By MS/MS			By MS/MS	By MS/MS	By MS/MS				By matching	By matching	By MS/MS	By MS/MS	By MS/MS	By MS/MS
		-	-	-	-	-	-	-	-	-	-	-	-	-	-	-	-	-	-	-	16.7924	-	-	-	-	-	-	-	-	11.6851	11.754
		-	-	-	-	14.4689	15.5822	14.5624	15.9181	14.0979	14.2867	-	7.0281	-	13.8772	12.3895	14.0483	-	16.006	14.8751	15.7385	13.6295	13.6211	13.3316	-	-	-	-	16.273	16.5159	16.7105				By matching			By matching		By MS/MS		By matching	By MS/MS	By MS/MS	By MS/MS	By MS/MS
+		24.8286	22.5541	23.9838	23.6028	22.9763	25.2663	24.2111	23.1863	23.6075	24.4898	21.2809	21.4166	21.3912	23.6358	23.606	22.0382	21.3849	23.0838	21.5338	21.5789	21.264	21.4977	20.2471	17.451	20.3639	19.6451	18.8296	21.0731	20.1328	20.5044				By MS/MS	By matching	By MS/MS	By MS/MS	By MS/MS	By MS/MS	By MS/MS	By MS/MS	By MS/MS	By MS/MS	By MS/MS	By MS/MS	By MS/MS	By MS/MS	By MS/MS
		19.4049	17.3959	17.8204	16.4311	14.6605	12.0279	11.7676	7.6029	7.8556	-	4.3763	-	-	6.6608	7.5406	16.1886	18.2096	19.0634	12.4749	10.0176	14.9714	15.1068	-	-	-	17.2963	16.7883	18.1333	14.2551	13.5565							By MS/MS	By MS/MS	By MS/MS	By matching			By MS/MS	By MS/MS	By MS/MS	By MS/MS	By MS/MS	By MS/MS
		-	-	-	-	19.6596	19.2333	18.9754	15.9259	17.9325	18.4323	-	-	12.4237	16.2046	13.9018	17.0789	18.2313	18.9625	16.8131	-	-	17.012	-	-	-	18.7129	16.9699	-	21.1956	20.9228							By matching	By matching	By matching			By MS/MS	By MS/MS	By MS/MS	By MS/MS
		-	-	-	-	-	13.6268	11.8277	10.628	10.8657	8.9408	8.6735	9.4944	9.0264	10.053	7.5125	-	-	-	-	-	-	-	-	-	-	-	-	-	-	-										By MS/MS	By MS/MS	By MS/MS	By matching	By MS/MS	By MS/MS
		22.5172	21.0914	20.6732	22.0431	21.2962	22.5674	22.173	20.4489	21.2309	21.6484	17.6183	17.5476	17.9237	20.5138	20.3153	20.9796	22.076	22.4638	19.3061	20.1167	20.2224	20.8614	-	-	-	23.319	21.9917	23.0256	21.9621	21.1203				By MS/MS		By MS/MS	By MS/MS	By MS/MS	By MS/MS	By MS/MS	By MS/MS	By MS/MS	By MS/MS	By MS/MS	By MS/MS	By MS/MS	By MS/MS	By MS/MS
		-	-	-	19.3885	17.1684	14.0692	-	11.9487	12.9061	12.9156	11.8895	12.5731	12.6095	15.7113	15.4595	-	-	-	13.5404	13.3285	-	17.4689	-	-	-	-	-	-	15.421	14.9209										By MS/MS	By MS/MS	By MS/MS	By matching	By matching
		-	-	-	15.7733	14.4735	-	10.2393	-	13.0044	14.315	-	4.6458	-	14.6093	13.8078	-	-	-	15.1541	17.6425	-	13.2365	-	-	-	-	-	-	17.0449	16.8179											By MS/MS				By MS/MS
		-	-	-	-	-	-	-	-	-	-	-	-	-	-	-	-	-	-	-	14.2277	-	-	-	-	-	-	-	-	11.0081	10.6223
		-	-	-	19.4096	17.8213	16.1088	15.2739	13.8711	11.3522	12.5104	9.0898	11.9751	11.8448	12.5019	12.7495	-	-	-	-	-	16.7665	17.3522	-	-	-	-	-	-	14.3981	14.8054										By matching	By MS/MS	By MS/MS	By matching	By matching	By matching
		-	16.8555	15.606	-	-	15.7977	15.0175	13.5368	12.9116	14.283	10.2735	10.0095	10.0439	11.7153	9.693	14.2905	13.5777	-	10.8159	12.3706	-	-	13.5882	-	-	-	-	-	12.3712	12.0596				By matching			By matching	By matching		By MS/MS	By MS/MS	By MS/MS	By MS/MS	By MS/MS	By MS/MS		By matching	By matching
		16.1248	18.2556	16.6575	14.257	13.983	16.6065	16.7218	14.5439	13.5784	14.3398	11.1705	11.8974	11.6182	12.4846	11.4642	14.206	12.3166	12.7996	12.9245	13.468	11.3068	12.379	10.6418	-	11.0392	15.4253	15.0684	16.5849	13.7314	13.5905				By matching		By matching	By MS/MS	By MS/MS	By MS/MS	By MS/MS	By MS/MS	By MS/MS	By MS/MS	By MS/MS	By MS/MS	By MS/MS	By MS/MS	By MS/MS
		18.6577	20.6583	18.9991	15.2187	15.4993	17.4797	17.1654	15.6076	16.7581	17.7635	11.5915	13.5638	12.9564	15.423	14.8691	14.3272	17.1041	17.5249	15.702	16.788	15.1285	15.8575	15.7744	14.8434	-	15.7621	14.2066	-	16.423	16.2257				By MS/MS	By matching		By matching	By MS/MS	By MS/MS	By MS/MS	By MS/MS	By MS/MS	By MS/MS	By MS/MS	By MS/MS	By MS/MS	By MS/MS	By MS/MS
		-	-	-	16.2584	14.3971	-	-	-	-	-	10.9015	-	-	-	-	-	-	-	-	14.8746	-	14.2358	-	-	-	-	-	-	-	-										By MS/MS
		12.8113	13.5468	12.8904	-	-	10.6599	9.6045	8.251	5.9617	6.5815	-	-	-	3.1034	1.8989	-	10.1423	-	-	-	15.4622	16.1004	10.1198	-	9.8635	13.0088	11.4384	13.2052	7.1262	9.0926				By matching	By matching	By matching	By matching	By matching	By matching	By matching	By matching	By matching	By matching	By MS/MS	By MS/MS	By matching	By matching	By matching
		-	-	17.87	-	12.2246	14.4531	14.0448	11.4139	12.0331	13.3392	6.9679	9.0261	8.9499	10.7303	7.1591	-	-	15.6832	13.6027	13.8736	13.8433	14.1511	-	-	-	15.6125	13.7869	17.0476	14.621	14.3253							By MS/MS	By MS/MS	By matching	By MS/MS	By MS/MS	By MS/MS	By MS/MS	By MS/MS	By MS/MS		By MS/MS	By MS/MS
+		17.9973	16.5392	15.2429	-	-	-	-	-	11.9064	12.4392	-	-	-	-	8.4087	13.7113	-	-	-	10.8143	22.5925	22.7375	22.4718	21.4694	23.1024	-	15.6196	15.4878	14.2127	14.4347				By MS/MS	By MS/MS	By MS/MS	By matching									By matching	By matching	By matching
		18.6091	19.8181	19.2081	-	-	16.0832	15.7943	13.2954	13.8642	14.1524	-	8.7031	8.7451	10.4856	-	16.3767	18.3576	18.2486	13.4003	15.2617	-	-	14.8105	-	-	18.8981	16.0047	19.4625	16.5106	16.2335				By matching			By MS/MS	By MS/MS	By MS/MS	By MS/MS	By MS/MS	By MS/MS	By MS/MS	By MS/MS	By MS/MS	By MS/MS	By MS/MS	By MS/MS
		-	-	-	-	-	11.69	11.5487	9.4067	10.3034	12.8747	8.6637	9.201	9.1569	12.7974	13.2801	-	-	-	-	12.7058	-	9.3088	-	-	-	-	-	-	12.5097	11.9248										By MS/MS	By MS/MS	By MS/MS	By matching	By matching	By MS/MS
+		22.2616	23.7232	22.4301	21.1669	22.0253	24.3974	23.7656	21.9731	22.0433	22.9598	20.1817	20.468	20.1019	21.9991	21.3722	20.4689	21.3548	21.5905	20.294	20.2405	19.0117	20.9905	17.8992	17.1629	18.7819	18.1097	17.0853	18.3967	18.064	18.3644				By MS/MS	By MS/MS	By MS/MS	By MS/MS	By MS/MS	By MS/MS	By MS/MS	By MS/MS	By MS/MS	By MS/MS	By MS/MS	By MS/MS	By MS/MS	By MS/MS	By MS/MS
		17.844	18.8944	17.9263	16.1521	16.2877	20.2305	19.3548	17.4144	18.0597	18.7928	16.5357	17.0288	17.111	18.4807	18.6647	15.7145	16.0366	16.8083	15.8551	17.3381	14.865	16.6482	-	-	14.0559	17.9817	15.7774	14.7093	17.457	18.384						By matching	By matching	By matching	By matching	By MS/MS	By MS/MS	By MS/MS	By MS/MS	By MS/MS	By MS/MS	By matching	By MS/MS	By matching
		19.1758	20.0264	19.1297	-	14.3192	16.4986	16.1773	14.4713	15.3164	15.9077	10.4325	9.6822	11.5673	14.834	14.0463	16.9774	17.801	18.4241	15.6066	16.893	19.2425	18.0108	18.0441	17.5044	18.6106	18.3939	17.9129	18.7864	17.6984	17.489				By matching	By MS/MS	By matching	By matching	By matching	By matching	By matching	By MS/MS	By MS/MS	By matching	By MS/MS	By matching	By matching	By matching	By matching
+		17.8498	18.124	16.9904	-	-	11.8789	11.5583	9.1757	11.4256	13.1381	-	5.2799	6.2193	8.4089	8.3779	16.4821	16.2235	16.6692	13.0988	13.7882	23.3119	22.877	23.2832	22.1046	23.6743	17.7702	15.543	15.9301	15.3732	16.3174				By MS/MS	By MS/MS	By MS/MS	By MS/MS	By MS/MS	By MS/MS		By matching	By MS/MS	By matching	By matching	By MS/MS	By MS/MS	By MS/MS	By MS/MS
		14.6242	13.8509	13.6067	-	10.223	9.9003	10.8529	7.8616	10.4459	10.6274	-	3.4243	-	-	-	10.6488	-	13.1421	10.2372	-	-	11.4231	-	10.0674	-	13.0789	12.0843	-	12.4625	12.202					By matching		By MS/MS	By MS/MS	By matching		By matching		By MS/MS	By MS/MS	By MS/MS	By matching	By MS/MS	By MS/MS
+		19.073	-	16.9623	-	-	14.5254	14.5071	7.6982	12.5106	11.9712	-	-	-	10.3362	7.5416	17.3554	-	-	-	-	22.6293	23.8118	23.7399	23.1525	23.5252	-	15.3343	18.3934	15.8439	15.2887				By MS/MS	By MS/MS	By MS/MS	By matching						By matching	By matching	By matching	By matching		By matching
		18.8132	20.2111	-	19.9565	14.2714	-	-	13.7518	12.9094	14.4326	15.6783	-	-	12.275	9.8455	16.1392	-	-	14.1247	18.176	12.731	-	14.683	-	15.2617	18.3903	-	-	15.4563	16.088				By matching		By matching	By matching			By MS/MS			By MS/MS	By MS/MS		By matching	By matching
		-	-	-	-	15.9347	-	-	-	10.3942	14.8296	-	-	-	10.4215	11.3853	-	-	-	-	19.8202	-	-	-	-	-	-	-	-	15.925	16.0331												By MS/MS
		-	-	-	-	-	12.77	12.8222	-	12.0352	12.2183	-	-	-	-	9.3603	-	-	-	-	13.7973	-	-	-	-	-	-	-	-	13.7575	-													By MS/MS	By MS/MS	By MS/MS
+		15.5283	15.967	15.2786	15.6397	13.5579	13.402	13.7348	11.61	12.7859	13.3801	7.545	8.0832	7.9891	12.2313	11.5307	14.2886	14.9136	14.4166	11.6739	14.0407	20.8321	20.7439	20.1515	19.136	20.6127	14.6575	14.3978	13.1202	14.2835	14.3053				By MS/MS	By MS/MS	By MS/MS	By MS/MS	By matching	By matching	By MS/MS	By MS/MS	By MS/MS	By matching	By matching	By MS/MS	By matching	By matching	By matching
		15.4009	16.2033	13.1385	-	-	12.6452	11.3281	9.9149	7.5045	9.0038	-	5.4782	8.2178	9.4068	6.0753	10.8244	15.0555	-	-	9.8385	-	-	-	-	-	12.7427	15.1472	14.5088	-	-							By matching	By matching			By MS/MS	By MS/MS	By MS/MS	By MS/MS	By MS/MS	By matching	By matching	By matching
		-	-	-	-	-	13.1021	12.4606	10.8547	-	-	-	-	-	-	-	12.5412	12.1302	12.4658	-	-	-	-	-	-	-	-	-	-	-	-							By matching	By matching	By matching				By MS/MS	By MS/MS	By MS/MS
		-	-	-	-	12.624	-	-	-	9.9791	-	-	-	-	-	8.0776	-	14.8405	15.4238	13.3469	15.7688	-	-	13.8003	-	-	-	14.9806	16.2986	15.1569	13.8943				By matching				By matching	By matching
		18.0507	17.958	16.966	-	-	15.3987	14.9638	12.9806	9.0061	-	11.9593	11.683	12.0427	15.6008	14.6484	-	-	16.7472	-	-	-	-	15.0601	-	-	17.6217	16.4893	18.1078	-	-				By matching					By matching	By MS/MS	By MS/MS	By MS/MS	By matching	By matching	By MS/MS	By matching	By matching	By matching
		18.4899	-	-	-	-	14.6225	14.1606	12.682	15.5402	15.1804	-	8.499	9.6299	14.2276	4.7802	18.0718	19.1619	18.8522	-	-	-	-	14.2011	-	13.3775	17.1064	16.2592	-	17.4762	18.9225				By matching		By matching	By MS/MS	By MS/MS	By MS/MS		By MS/MS	By MS/MS	By MS/MS	By MS/MS	By MS/MS	By MS/MS		By MS/MS
		18.7256	20.7245	19.994	16.8738	15.0167	13.7554	14.1331	-	14.7943	16.2964	9.4108	10.2348	-	11.4779	9.6792	17.1564	18.1522	17.9108	15.7559	16.462	16.0806	16.8982	16.3071	15.1004	16.0379	18.9909	18.6064	19.9381	18.5883	18.2338				By matching	By MS/MS	By MS/MS	By MS/MS	By MS/MS	By MS/MS	By MS/MS	By MS/MS	By MS/MS		By MS/MS	By MS/MS	By MS/MS	By MS/MS	By MS/MS
		-	19.8762	18.1997	16.3027	15.637	14.8555	14.817	-	14.857	15.8263	9.3763	-	10.1478	12.4924	11.2208	15.0436	-	-	15.875	17.1447	15.5957	13.3023	-	-	-	18.7088	17.1899	19.3429	17.3767	16.9476							By matching			By MS/MS	By MS/MS	By matching		By matching	By matching		By MS/MS	By MS/MS
		-	-	-	-	14.3788	17.6883	15.5804	-	14.3105	16.5645	11.2353	12.1816	12.0175	-	13.2813	16.3853	17.4815	-	12.5178	13.9988	15.7669	15.1345	-	-	14.9504	-	-	-	17.439	16.3862				By matching	By matching	By matching	By matching	By MS/MS	By matching	By matching	By MS/MS	By MS/MS	By MS/MS	By MS/MS	By matching	By matching	By matching	By matching
		14.1009	18.3992	16.9464	-	-	14.3996	13.5329	12.4605	12.7082	13.1416	10.2698	10.4301	10.6489	11.2195	9.169	11.6444	-	-	10.9174	12.56	12.5709	-	11.2597	10.474	11.5719	-	-	-	14.1062	12.7605				By matching	By matching	By matching	By matching			By MS/MS	By MS/MS	By MS/MS	By MS/MS	By MS/MS	By MS/MS	By MS/MS	By MS/MS	By MS/MS
+		17.1928	13.1615	-	-	-	-	-	-	-	-	-	-	-	-	-	14.2455	15.6693	15.9094	-	-	19.8546	19.8651	21.8569	20.3244	22.003	16.6089	15.8254	16.2016	14.1603	13.6952				By MS/MS	By MS/MS	By MS/MS	By matching	By matching	By matching							By matching	By matching
		18.3547	-	18.3277	-	-	14.72	13.657	11.7627	12.893	14.4554	-	-	-	-	-	-	16.3316	16.9199	13.2968	-	15.3379	13.8519	-	-	-	-	-	17.0683	15.3139	15.6659								By MS/MS	By MS/MS				By MS/MS	By MS/MS	By MS/MS	By MS/MS	By MS/MS	By MS/MS
		-	-	-	17.5241	-	15.8292	-	12.9071	9.7129	13.0021	8.9039	9.8017	9.1983	10.7216	10.0948	-	-	-	-	-	-	-	-	-	-	-	-	-	-	11.7449										By MS/MS	By MS/MS	By MS/MS	By MS/MS	By MS/MS
		-	-	-	-	-	12.8501	-	-	10.7461	11.5685	-	9.0032	9.7185	11.0487	9.931	13.5608	-	-	-	-	-	-	-	-	-	-	-	-	12.8106	11.7918							By matching				By MS/MS	By MS/MS		By matching
		-	-	-	-	-	14.7967	-	-	11.6855	14.1786	-	-	-	11.8011	-	-	-	-	-	-	-	-	-	-	-	-	-	-	-	-											By MS/MS	By MS/MS		By MS/MS
		-	16.7573	-	-	-	11.549	15.5465	11.3605	12.831	12.0272	-	9.9206	9.0682	11.6968	10.0152	12.2635	12.2252	-	-	13.6308	14.078	-	-	-	17.8179	-	15.5607	16.4432	-	-				By MS/MS		By MS/MS	By matching	By matching			By MS/MS	By MS/MS	By matching	By matching	By MS/MS		By matching
		-	-	-	-	-	14.1055	14.518	-	-	-	12.2296	10.4073	10.8379	-	-	-	-	-	-	-	-	-	-	-	-	-	-	-	-	-										By MS/MS	By MS/MS	By MS/MS		By matching	By matching
		-	-	-	-	-	-	-	-	-	10.911	-	-	-	-	-	-	-	14.9963	-	15.041	-	-	12.9946	13.2876	14.1436	-	-	-	-	-				By matching	By matching	By matching			By MS/MS								By MS/MS
		-	-	-	15.5401	-	-	-	-	-	9.7246	-	-	-	-	-	-	-	-	9.1179	16.7456	-	-	-	-	-	-	-	-	10.9402	11.2861
		-	16.8472	-	-	13.9431	16.3236	15.358	13.1367	14.3028	15.1237	-	9.39	10.6517	11.0175	10.9059	14.6239	14.5549	16.016	14.8054	14.832	14.9397	16.0955	-	-	14.0816	-	16.6761	15.4568	15.7058	15.3332						By matching	By MS/MS	By matching	By matching	By MS/MS	By MS/MS	By MS/MS	By MS/MS	By MS/MS	By MS/MS		By matching
		19.3421	21.2183	20.642	19.8982	17.7833	20.0798	20.1415	17.6326	16.8416	17.3285	13.9611	14.9448	14.8161	16.4416	15.9119	17.5607	18.8324	18.523	16.1819	17.768	17.2347	17.8546	17.287	14.8091	17.4075	20.1095	18.1721	-	18.066	17.9648				By MS/MS	By MS/MS	By MS/MS	By MS/MS	By MS/MS	By MS/MS	By MS/MS	By MS/MS	By MS/MS	By MS/MS	By MS/MS	By MS/MS	By MS/MS	By MS/MS	By MS/MS
		-	-	-	-	-	-	-	-	-	-	-	-	-	-	-	-	-	-	-	18.1835	-	-	-	-	-	-	-	-	-	13.7083
		14.6852	14.6449	-	-	-	12.7178	11.0084	10.4518	12.1988	11.5053	7.7589	7.5122	7.6079	11.4095	10.4608	-	11.819	13.1057	10.2551	12.3382	-	11.539	-	-	-	-	-	14.7161	13.2746	12.6023								By matching	By matching	By MS/MS	By MS/MS	By MS/MS	By MS/MS	By MS/MS	By MS/MS	By matching	By MS/MS
		22.3087	23.5464	22.2967	20.9439	20.3736	20.8764	20.4653	17.5076	19.0347	19.609	15.531	14.5179	15.3154	18.2488	17.5186	20.8533	21.741	22.0247	19.9186	20.5026	19.6093	20.222	19.8744	18.697	19.8922	22.0926	21.2266	21.9156	20.9995	20.3156				By MS/MS	By MS/MS	By MS/MS	By MS/MS	By MS/MS	By MS/MS	By MS/MS	By MS/MS	By MS/MS	By MS/MS	By MS/MS	By MS/MS	By MS/MS	By MS/MS	By MS/MS
		-	-	-	-	-	-	-	-	12.3981	10.5438	-	-	-	12.4656	-	-	-	-	-	13.3821	-	-	-	-	-	-	-	-	14.7515	14.3519
		-	-	-	17.5504	14.5897	-	-	-	-	-	-	-	-	-	-	-	-	-	-	-	13.8442	15.2946	-	-	-	-	-	-	12.1798	12.1486
		17.0971	18.0422	17.0803	-	-	14.5158	14.0075	12.0099	10.9173	11.377	7.7853	8.3626	7.4859	9.6942	8.8296	14.7777	15.5892	15.0039	12.2346	12.9282	13.3401	13.4108	15.0175	12.9507	14.8782	15.8931	15.7969	15.9607	13.5359	13.7157				By MS/MS	By MS/MS	By MS/MS	By matching	By MS/MS	By MS/MS	By MS/MS	By MS/MS	By MS/MS	By MS/MS	By MS/MS	By MS/MS	By MS/MS	By MS/MS	By MS/MS
		16.9794	17.0615	14.3934	-	-	15.0199	13.9263	11.7706	-	-	-	7.91	7.6191	-	-	12.5143	14.246	15.3085	-	-	-	-	11.2851	-	-	-	14.7588	17.0657	-	-				By matching			By matching	By matching	By MS/MS	By MS/MS	By MS/MS	By MS/MS	By MS/MS	By MS/MS	By MS/MS	By matching	By MS/MS	By matching
		18.9075	-	19.3914	18.9938	15.8565	17.6543	-	15.2097	15.9089	15.4353	15.8329	15.8816	15.8865	18.1527	17.2305	12.7133	14.2161	14.4511	16.1609	16.9008	-	-	-	-	-	17.3108	14.5283	18.6402	16.5602	17.983							By matching	By matching	By matching	By MS/MS	By MS/MS	By MS/MS	By MS/MS	By MS/MS	By MS/MS	By matching		By matching
		-	-	-	-	14.4117	-	11.5135	-	-	9.5101	7.6693	7.6623	8.3811	11.9646	11.8275	-	-	-	-	-	-	-	-	12.7222	-	-	-	-	-	10.049					By matching					By MS/MS	By MS/MS	By MS/MS			By matching
		-	-	-	-	15.2614	-	-	-	-	12.5957	-	-	-	-	-	-	-	-	-	17.2359	-	-	-	-	-	-	-	-	-	14.219
		16.9547	-	15.5325	-	12.4773	16.5836	16.2587	14.1502	13.2801	14.0749	8.65	8.8337	7.6172	11.7251	10.1684	14.3143	14.3047	16.6432	11.9619	13.5212	-	-	15.7537	13.0281	15.3985	-	-	-	14.9928	14.307				By matching	By matching	By MS/MS	By matching	By MS/MS	By MS/MS	By MS/MS	By MS/MS	By MS/MS	By MS/MS	By MS/MS	By MS/MS	By matching		By MS/MS
+		16.5515	16.6911	16.6014	-	12.2201	-	11.4501	-	8.9887	8.998	8.1546	-	10.517	-	6.7294	-	-	-	12.0588	-	23.009	22.908	23.0873	22.0054	22.7333	15.9545	18.3576	16.5291	14.6872	13.9701				By MS/MS	By MS/MS	By MS/MS				By matching		By matching			By matching	By matching	By matching	By matching
		-	-	-	-	-	-	-	-	10.9559	-	-	-	-	-	-	-	-	-	10.0974	12.9013	-	-	-	-	-	-	-	-	13.1935	13.4511
		-	-	-	-	14.1578	-	-	-	11.258	12.2823	-	-	-	10.1783	10.8325	-	-	-	14.4336	15.1931	13.1889	13.6925	-	-	-	-	-	-	14.4548	15.8938
		-	-	-	16.942	14.2437	-	-	-	11.2384	13.7948	-	-	-	11.3486	10.751	-	-	-	15.3029	16.9634	-	-	-	-	-	-	-	-	16.7376	15.0395
		-	-	-	-	-	16.2212	15.1737	13.9409	12.9738	13.6164	10.4828	10.6476	11.2351	11.9401	10.992	-	-	-	-	12.9565	-	-	14.5588	-	14.6957	-	-	-	13.5268	13.118				By matching		By matching				By MS/MS	By MS/MS	By MS/MS	By MS/MS	By MS/MS	By MS/MS			By MS/MS
		18.649	19.2993	18.2442	15.7937	14.1172	17.4298	16.4163	15.0092	13.9012	14.4408	10.9517	11.4862	11.5575	11.7291	10.5136	15.5007	16.265	16.4775	13.8383	14.1459	15.0165	14.625	15.9957	13.5538	16.2428	14.4341	16.782	18.1222	15.2067	15.0838				By MS/MS	By MS/MS	By MS/MS	By MS/MS	By MS/MS	By MS/MS	By MS/MS	By MS/MS	By MS/MS	By MS/MS	By MS/MS	By MS/MS	By MS/MS	By MS/MS	By MS/MS
		-	-	13.1533	-	-	15.87	12.0231	12.9905	-	-	6.9943	7.9773	6.7801	-	-	-	12.7266	13.1857	-	-	-	-	-	9.5331	-	-	-	13.5508	-	-					By matching			By matching	By matching	By MS/MS	By MS/MS	By matching	By MS/MS	By MS/MS	By MS/MS			By matching
		21.0633	20.1851	19.9076	20.6861	18.5388	21.4103	19.8423	18.7398	19.215	19.5388	13.6424	15.5092	15.466	17.9639	17.9793	17.635	19.4258	18.7744	18.1157	18.9485	17.2144	19.0981	18.0159	16.0149	16.7197	19.312	18.508	18.9682	20.513	20.5016				By matching	By MS/MS	By matching	By MS/MS	By MS/MS	By MS/MS	By MS/MS	By MS/MS	By MS/MS	By MS/MS	By MS/MS	By MS/MS	By MS/MS	By MS/MS	By MS/MS
		22.6797	24.1852	23.2375	21.6995	19.2843	19.6849	19.6082	17.6893	18.9461	19.2259	14.6906	14.4237	13.9667	18.7941	17.8088	20.1947	20.5877	21.5161	19.1406	20.8948	23.9835	23.8249	22.276	21.8883	22.9647	19.0461	20.5314	22.0252	20.9841	20.5481				By MS/MS	By MS/MS	By MS/MS	By MS/MS	By MS/MS	By MS/MS	By MS/MS	By MS/MS	By MS/MS	By MS/MS	By MS/MS	By MS/MS	By MS/MS	By MS/MS	By MS/MS
		13.4096	-	-	-	-	13.3988	12.5651	11.1475	11.3277	11.2092	-	6.4961	6.2965	10.3516	9.2849	-	-	-	-	11.0366	-	12.0025	-	-	-	-	-	-	12.5316	9.5688										By MS/MS	By MS/MS	By MS/MS	By MS/MS	By MS/MS	By MS/MS	By matching
+		20.4382	21.1706	20.3294	-	17.5611	17.3576	16.7927	15.5185	17.2598	16.679	-	-	-	-	-	16.0245	16.3863	16.9865	14.1719	12.6498	-	13.7021	-	-	14.044	19.4336	18.0006	19.9706	17.7354	18.1184						By matching	By matching	By matching	By matching				By MS/MS	By MS/MS	By MS/MS	By MS/MS	By MS/MS	By MS/MS
		-	-	-	16.9316	14.4408	-	-	-	8.6848	11.3385	-	-	-	-	-	-	-	-	-	16.2075	13.3196	-	-	-	-	-	-	-	13.927	13.9429
		23.1034	23.3795	23.0857	22.1292	19.9078	19.3289	19.9299	18.6852	19.0884	19.967	14.5784	13.8462	13.8733	18.3797	18.0301	20.4311	21.6436	21.485	19.0956	19.4276	18.2935	19.7629	19.4655	18.9369	20.1484	22.4654	21.5615	22.6482	21.0762	20.9567				By MS/MS	By MS/MS	By MS/MS	By MS/MS	By MS/MS	By MS/MS	By MS/MS	By MS/MS	By MS/MS	By MS/MS	By MS/MS	By MS/MS	By MS/MS	By MS/MS	By MS/MS
		-	-	-	-	-	-	-	-	-	-	-	-	-	-	-	-	-	-	-	-	20.8407	20.9225	15.4969	14.0819	15.3259	-	-	-	-	-				By MS/MS	By MS/MS	By MS/MS
		-	14.9364	15.5839	-	-	14.7371	14.4896	12.8732	12.3903	13.0681	10.6801	11.7028	11.5485	12.8988	11.6331	-	-	-	10.8507	10.3594	10.1509	12.6258	11.6499	-	-	-	-	14.9901	13.0303	12.7479				By matching						By MS/MS	By MS/MS	By MS/MS	By MS/MS	By MS/MS	By MS/MS		By MS/MS	By MS/MS
		-	-	-	-	-	12.1513	12.1035	13.8003	12.264	-	-	5.8489	-	10.6647	9.6751	-	-	13.4617	-	-	-	-	-	19.418	-	-	-	-	-	12.6555					By matching				By matching		By matching		By MS/MS	By MS/MS	By MS/MS
		-	-	-	-	13.056	-	15.7759	-	15.4632	15.7494	-	-	9.3355	9.5923	-	-	-	-	14.479	-	-	14.6431	-	-	-	-	-	-	12.8811	12.7116											By MS/MS	By MS/MS	By MS/MS		By MS/MS
		-	-	-	-	-	-	-	-	12.8913	13.2208	7.2204	6.5335	9.213	12.7337	9.9482	-	-	-	14.0877	13.9222	-	-	-	-	-	-	-	-	-	-										By MS/MS	By MS/MS	By MS/MS
		-	-	-	-	-	-	-	-	-	10.3806	8.1435	8.8668	9.5695	14.0198	13.0852	-	-	-	10.8559	11.7016	-	-	-	-	-	-	-	-	-	-										By matching	By MS/MS	By MS/MS
+		16.8145	17.9641	18.3694	-	-	13.2937	11.7057	-	11.4293	12.3662	-	9.6942	-	8.3557	-	14.8296	15.9796	17.2869	13.3823	14.3589	22.8426	22.9374	22.7966	21.9209	23.2618	16.3607	16.2335	18.6321	16.1757	14.0978				By MS/MS	By MS/MS	By MS/MS	By matching	By matching	By MS/MS		By matching		By MS/MS	By MS/MS	By matching	By matching	By matching	By MS/MS
		-	-	-	14.9293	11.9979	-	-	-	10.8428	-	-	-	-	-	-	-	-	-	-	-	11.7704	13.1942	-	-	-	-	-	-	-	-
		-	-	-	-	14.8355	-	-	-	14.2998	14.1313	-	-	-	10.8731	-	-	-	-	12.963	14.7679	-	-	-	-	-	-	-	-	15.4108	15.2677
		-	-	-	-	11.1932	-	12.104	9.8912	10.15	10.3024	5.9519	-	5.4664	8.8181	-	-	-	-	10.9961	9.6875	-	-	-	-	-	-	-	-	-	11.2868										By MS/MS	By MS/MS	By MS/MS	By MS/MS		By MS/MS
		-	-	-	16.8431	15.2046	-	-	-	13.186	13.2452	-	-	-	10.7953	9.7369	-	-	-	-	13.361	-	15.2402	-	-	-	-	-	-	17.3611	17.5596
		16.3612	16.6787	-	-	-	15.0409	13.7138	11.4734	13.8949	14.4651	-	8.3428	7.4048	11.3476	9.8522	-	14.7567	15.3496	12.4614	13.2128	16.1334	16.0323	13.8139	-	-	-	14.516	17.5588	15.7334	15.2302				By matching				By matching	By matching		By matching	By MS/MS	By MS/MS	By MS/MS	By MS/MS	By matching	By matching
		17.4182	17.9536	17.3264	-	13.5672	13.0693	12.7378	12.6367	11.9188	12.8091	6.9703	7.4542	-	-	-	-	14.9856	-	12.1402	14.7329	12.4279	13.2838	14.3639	13.361	13.4773	16.4524	14.9934	16.6865	14.4565	14.7324				By MS/MS	By MS/MS	By matching		By matching		By MS/MS	By MS/MS		By MS/MS	By matching	By matching	By matching	By matching	By matching
		17.6991	-	16.0103	21.2973	18.2327	13.053	12.9007	10.8761	15.1096	16.6544	-	-	-	14.6024	13.3435	15.2367	15.6022	16.4475	18.0518	19.9669	15.3018	16.3405	-	-	-	14.3865	13.9722	15.1835	18.5762	18.7735							By matching	By matching	By MS/MS				By matching	By matching	By matching	By matching	By MS/MS	By MS/MS
		-	-	-	-	-	13.1747	13.0332	11.4129	10.1505	9.2547	-	8.6597	9.1064	8.8156	-	-	-	-	-	-	-	-	-	-	-	-	-	-	-	-										By MS/MS	By MS/MS	By MS/MS	By MS/MS	By MS/MS	By MS/MS
		-	13.2358	-	17.0633	15.0123	13.5752	12.9968	10.8906	12.4072	12.737	-	-	3.8713	8.1494	7.5829	-	13.572	11.9693	-	-	14.6452	14.2378	11.559	-	-	-	-	13.0662	12.7639	13.0867				By matching				By MS/MS	By MS/MS			By matching	By MS/MS	By MS/MS	By MS/MS		By MS/MS	By MS/MS
		25.517	25.806	25.2554	24.6557	23.4856	27.4717	26.842	25.2819	24.2871	24.7888	23.0566	22.8503	22.9667	25.0915	24.1802	23.637	24.4266	24.9692	23.0307	23.6139	22.8212	23.6243	23.2721	22.3239	24.0578	22.3786	21.195	22.3973	20.0665	21.1275				By MS/MS	By MS/MS	By MS/MS	By MS/MS	By MS/MS	By MS/MS	By MS/MS	By MS/MS	By MS/MS	By MS/MS	By MS/MS	By MS/MS	By MS/MS	By MS/MS	By MS/MS
		18.7758	20.0659	18.3302	-	14.9173	12.9037	13.9648	11.8909	13.1317	14.0333	-	7.646	8.9529	14.3073	12.8961	-	16.9195	17.6785	16.711	17.3484	-	14.3708	11.8726	-	11.9292	19.3832	16.1745	16.7898	18.22	17.9983				By matching		By matching		By matching	By matching		By matching	By MS/MS	By matching	By matching	By matching	By MS/MS	By matching	By matching
		-	-	-	-	-	-	-	-	-	-	-	-	-	-	-	-	-	-	-	16.0645	-	-	-	-	-	-	-	-	-	-
		16.8428	16.9354	17.4831	14.318	12.6803	14.2623	13.5989	-	14.0065	14.9441	-	8.021	6.2183	13.5884	13.6845	13.1879	15.7603	16.7133	15.107	15.5511	-	13.9943	-	-	14.0443	15.9181	15.0781	16.4595	16.1046	16.7511						By MS/MS	By MS/MS	By MS/MS	By MS/MS		By MS/MS	By matching	By MS/MS	By MS/MS	By MS/MS	By MS/MS	By MS/MS	By MS/MS
+		20.418	21.319	20.3306	18.3861	18.4226	17.8661	17.5674	15.1054	16.0077	17.3012	11.5434	12.7902	12.6285	13.9106	12.3625	18.6791	19.4494	20.0194	18.0478	18.3978	18.1369	18.6346	17.2007	16.3552	16.9903	18.2875	16.8612	18.1615	17.0561	17.0469				By MS/MS	By MS/MS	By MS/MS	By MS/MS	By MS/MS	By MS/MS	By MS/MS	By MS/MS	By MS/MS	By MS/MS	By MS/MS	By MS/MS	By MS/MS	By MS/MS	By MS/MS
		13.599	-	13.3497	-	-	13.0476	13.2205	10.589	9.3309	-	5.4941	-	-	-	-	11.78	12.4175	12.7045	-	-	-	-	-	-	-	-	-	-	-	-							By matching	By matching	By matching	By MS/MS		By MS/MS	By MS/MS	By MS/MS	By MS/MS	By matching		By matching
		20.604	20.1309	21.8541	-	-	16.739	14.5678	11.9998	13.2493	14.3418	8.2047	10.6104	8.5844	10.971	-	16.9381	18.8448	19.7322	-	-	-	15.4556	17.8111	18.0717	17.8024	18.0259	18.4565	20.504	16.8574	15.687				By MS/MS	By MS/MS	By MS/MS	By MS/MS	By MS/MS	By MS/MS	By matching	By matching	By matching	By matching	By MS/MS	By matching	By MS/MS	By MS/MS	By MS/MS
		15.9591	16.3808	16.7139	16.4848	15.7141	14.9131	15.5118	13.5266	16.851	16.8396	13.0189	13.927	14.3944	18.6031	17.7985	11.8984	14.3679	15.4129	16.2007	17.6981	17.1582	14.3777	12.4458	-	-	16.4239	15.583	15.8086	17.4971	17.4729				By matching		By MS/MS	By matching	By matching	By MS/MS	By MS/MS	By MS/MS	By MS/MS	By MS/MS	By MS/MS	By MS/MS	By matching	By MS/MS	By MS/MS
		16.8526	18.3007	18.1172	-	15.0951	18.261	18.3702	16.4697	18.1111	18.9336	15.8565	16.0919	15.855	19.375	18.4838	13.4135	13.6359	14.5518	16.2083	16.3598	-	13.1604	12.2904	-	11.8365	18.5962	18.2254	18.9945	18.7101	18.4593				By matching		By matching	By MS/MS	By MS/MS	By MS/MS	By MS/MS	By MS/MS	By MS/MS	By MS/MS	By MS/MS	By MS/MS	By matching	By MS/MS	By MS/MS
		23.0658	23.1472	22.1184	20.6593	19.2904	21.958	21.7004	19.4909	19.6973	20.6334	16.9695	16.7701	16.5378	19.8915	19.0319	20.8052	21.6673	22.4774	19.2395	19.7435	19.0967	18.0457	20.3606	19.379	21.2836	21.6943	21.6871	22.8434	21.9475	21.7219				By MS/MS	By MS/MS	By MS/MS	By MS/MS	By MS/MS	By MS/MS	By MS/MS	By MS/MS	By MS/MS	By MS/MS	By MS/MS	By MS/MS	By MS/MS	By MS/MS	By MS/MS
		-	-	-	-	-	-	-	-	-	-	-	-	-	-	-	-	-	-	13.2407	17.8405	-	-	-	-	-	-	-	-	13.026	14.8412
		-	-	-	14.0339	12.0048	11.9596	11.2487	9.4985	8.7554	-	-	-	5.2067	-	-	-	-	-	11.2623	10.4103	-	-	-	-	-	-	-	-	9.573	10.7831											By MS/MS	By MS/MS	By MS/MS	By MS/MS	By MS/MS
+		23.9025	24.5672	23.5203	23.9145	22.9471	22.6863	22.0667	20.296	22.3269	22.643	18.5739	18.6871	18.7459	21.6876	20.8877	21.9953	22.7856	23.4866	21.5052	22.1121	23.9307	24.4122	22.5031	22.8952	23.0119	23.3988	23.3153	23.3025	22.1989	22.7245				By MS/MS	By MS/MS	By MS/MS	By MS/MS	By MS/MS	By MS/MS	By MS/MS	By MS/MS	By MS/MS	By MS/MS	By MS/MS	By MS/MS	By MS/MS	By MS/MS	By MS/MS
		15.7074	-	16.3116	19.4147	13.5201	13.5044	15.1318	12.4391	14.3736	15.2495	9.6151	8.1303	9.6571	14.4403	13.1144	-	-	15.5979	13.6779	14.9812	13.5071	11.847	-	-	13.5943	-	15.0052	-	15.6867	16.1391						By matching		By MS/MS	By MS/MS	By MS/MS	By MS/MS	By MS/MS	By MS/MS	By MS/MS	By MS/MS	By matching		By matching
		-	-	-	-	13.6506	12.9015	11.5659	10.948	13.4269	13.4571	11.576	9.9616	10.2143	13.9561	13.7049	-	-	-	11.8907	12.7048	-	13.4076	-	-	-	-	-	-	13.9332	12.9781										By MS/MS	By MS/MS	By MS/MS	By matching	By matching	By MS/MS
		-	15.3232	-	-	-	12.4761	-	-	-	-	6.3912	8.0446	8.601	-	-	-	-	-	-	-	-	-	-	-	-	-	-	15.0242	-	-										By MS/MS	By MS/MS	By MS/MS	By MS/MS	By MS/MS			By matching
+		18.1614	14.5276	12.6315	15.2881	15.1734	13.0178	12.573	-	14.4628	15.4368	-	-	9.1369	11.3397	12.6015	11.1636	16.3471	-	13.6174	13.7711	23.5479	23.4171	23.8497	22.925	24.0734	13.4981	14.9483	16.3729	16.1079	15.311				By MS/MS	By MS/MS	By MS/MS	By matching	By matching				By matching		By matching	By matching	By MS/MS	By matching	By matching
		-	14.7994	-	-	-	11.747	12.3837	9.019	9.7988	-	-	-	-	7.6842	-	-	14.143	-	-	-	-	-	-	-	-	-	-	-	-	-								By matching					By MS/MS	By MS/MS	By MS/MS		By matching
		19.8534	20.1584	-	-	-	15.902	16.4114	12.0247	13.8882	16.2109	14.2327	14.8876	15.0984	17.71	17.0932	14.3476	-	-	15.9122	14.7177	-	-	-	-	-	-	18.2136	-	17.4703	17.8964							By matching			By MS/MS	By MS/MS	By MS/MS	By matching	By MS/MS	By matching	By matching	By matching
+		25.951	27.3132	26.2057	23.2013	22.4769	22.9422	22.6749	20.9749	20.966	20.7313	8.908	10.6175	12.2773	6.6596	8.9667	21.6259	21.6233	22.6856	19.6886	19.6307	20.9255	21.4587	23.3885	23.055	23.9984	26.6354	25.9081	26.7668	23.2126	23.0502				By MS/MS	By MS/MS	By MS/MS	By MS/MS	By MS/MS	By MS/MS	By matching	By matching	By MS/MS	By MS/MS	By MS/MS	By MS/MS	By MS/MS	By MS/MS	By MS/MS
		-	-	-	-	-	-	-	-	-	-	13.8615	14.2644	14.3959	15.5055	16.5958	-	-	-	14.3095	17.4303	-	-	-	-	-	19.829	-	19.0268	18.445	19.228										By MS/MS	By MS/MS	By MS/MS
		24.4451	24.4003	24.1454	22.8087	20.78	21.6613	21.229	19.4062	19.5725	19.851	17.384	17.7248	17.4952	20.4547	19.4239	21.8529	22.8664	23.4441	19.9455	21.2984	20.4541	20.421	20.1752	18.5843	20.278	23.8634	23.2232	24.0097	22.1573	21.7482				By MS/MS	By MS/MS	By MS/MS	By MS/MS	By MS/MS	By MS/MS	By MS/MS	By MS/MS	By MS/MS	By MS/MS	By MS/MS	By MS/MS	By MS/MS	By MS/MS	By MS/MS
		22.4634	22.3203	20.6021	-	-	16.3848	14.3122	13.4756	-	-	-	-	-	10.6246	9.8844	17.4592	19.0754	20.7452	-	-	-	-	16.4725	-	17.19	20.4137	19.6787	20.9583	-	-				By matching		By matching	By matching	By matching	By matching		By MS/MS	By MS/MS	By matching	By MS/MS	By matching	By matching	By matching	By matching
		-	-	-	-	-	-	-	-	12.0254	14.0797	-	-	-	11.5281	-	-	-	-	-	12.4113	-	-	-	-	-	-	-	-	15.7014	15.6303
		24.7336	25.6393	25.1826	23.4866	21.3659	22.5683	22.6664	20.1405	20.4013	21.241	15.8771	16.4647	16.3613	19.392	18.7435	22.958	24.2341	24.4501	21.3847	22.0577	20.8956	21.1829	22.3764	21.6634	23.0576	24.0352	24.0035	25.13	22.7538	22.4459				By MS/MS	By MS/MS	By MS/MS	By MS/MS	By MS/MS	By MS/MS	By MS/MS	By MS/MS	By MS/MS	By MS/MS	By MS/MS	By MS/MS	By MS/MS	By MS/MS	By MS/MS
		-	-	-	-	-	-	-	-	-	-	-	-	-	-	-	-	-	-	-	13.0835	-	-	-	-	-	-	-	-	-	-
		-	-	-	-	-	15.5611	14.8858	12.6306	11.1222	12.6227	-	9.5077	9.7861	11.5811	-	-	-	-	-	-	-	-	-	-	-	-	-	-	-	13.7629										By MS/MS	By MS/MS	By matching	By MS/MS	By MS/MS	By MS/MS
		17.0003	18.102	18.5165	-	-	16.9738	16.4332	14.3177	13.8989	14.9294	-	11.6876	10.802	11.8109	11.4142	15.9524	-	17.6446	11.9317	-	-	-	15.6322	-	15.7659	-	17.2437	16.2097	14.0792	11.7347				By matching		By matching	By matching	By MS/MS	By MS/MS	By MS/MS	By MS/MS	By MS/MS	By MS/MS	By MS/MS	By MS/MS	By MS/MS	By MS/MS	By MS/MS
		-	15.8547	-	-	-	13.6079	13.1993	10.6141	12.6514	12.2737	-	8.5589	7.9142	11.2698	9.3711	-	-	-	10.1403	-	-	-	-	-	-	15.1461	14.38	-	13.9243	13.4932										By MS/MS	By MS/MS	By MS/MS	By MS/MS	By MS/MS	By MS/MS		By matching
+		17.7886	18.3527	17.7142	-	-	12.8657	-	-	11.3573	11.6139	-	-	3.1291	-	-	15.7129	16.2112	17.0754	13.9138	13.7125	23.6231	23.5089	23.5087	22.773	23.7054	17.6125	16.9511	18.4249	15.2003	15.1927				By MS/MS	By MS/MS	By MS/MS	By matching	By matching	By MS/MS			By matching		By matching		By matching	By MS/MS	By matching
		-	-	-	-	-	-	-	-	-	-	-	-	-	-	-	-	-	-	-	13.0611	-	-	-	-	-	-	-	-	-	-
		-	-	-	21.8579	19.7593	18.1908	17.9795	15.7419	18.5601	19.118	11.3131	-	11.4357	17.0778	14.9509	18.6557	-	-	16.9171	17.6531	-	-	-	-	-	-	-	-	21.6876	21.4531							By MS/MS			By MS/MS	By MS/MS	By matching	By MS/MS	By MS/MS	By MS/MS		By MS/MS
		-	-	-	-	-	17.9283	18.6262	15.6146	14.7624	15.3441	11.1123	13.5113	13.4968	14.4766	13.2871	-	14.2193	14.5188	14.4295	14.2171	-	16.1336	-	-	14.6893	-	16.4475	-	15.1108	13.1555						By matching		By matching	By matching	By MS/MS	By MS/MS	By MS/MS	By MS/MS	By MS/MS	By MS/MS
+		-	-	18.5464	16.3685	-	14.1388	14.1806	10.8717	14.222	11.7187	5.3239	6.5007	11.2524	-	16.082	-	-	13.389	-	14.839	20.7919	20.713	22.5609	21.8356	22.7697	18.4818	17.6335	19.1992	16.7156	15.0179				By MS/MS	By MS/MS	By MS/MS			By matching	By matching	By matching	By matching	By matching	By matching	By matching			By matching
		17.9489	17.6703	17.3225	18.1105	15.9805	13.0997	11.9833	-	11.4676	11.7769	7.3722	8.2813	7.2057	11.1291	10.8012	16.801	17.2794	16.8081	14.2105	16.0354	16.2299	16.3803	-	-	14.7691	19.1413	16.4644	16.965	15.974	15.5933						By matching	By MS/MS	By MS/MS	By MS/MS	By matching	By MS/MS	By matching		By matching	By matching	By MS/MS	By MS/MS	By MS/MS
		22.0874	22.4295	21.7291	19.8064	17.8734	18.0937	17.0289	15.4004	15.4633	15.8484	-	11.3431	10.5608	15.1981	14.1457	20.3599	20.9609	21.7116	17.1723	17.2704	17.7683	17.7439	-	14.9041	-	20.6604	19.4419	20.8979	19.667	19.0331					By matching		By MS/MS	By MS/MS	By MS/MS	By MS/MS	By MS/MS	By MS/MS	By MS/MS	By MS/MS	By MS/MS	By MS/MS	By MS/MS	By MS/MS
		-	-	-	-	-	-	10.8361	-	12.5675	12.98	6.4677	7.6865	7.963	15.7968	14.9654	-	-	-	-	-	-	-	-	-	-	-	-	-	10.367	-										By MS/MS	By MS/MS	By MS/MS			By matching
		23.6268	24.9527	23.8254	22.841	20.3977	21.4687	21.2987	19.043	20.0014	20.5028	15.728	16.3215	16.0107	18.6002	17.6221	21.4658	22.1217	22.9129	19.5195	20.6928	20.5868	20.3944	20.9068	21.2015	21.0174	23.7822	22.7301	23.197	22.1601	21.926				By MS/MS	By MS/MS	By MS/MS	By MS/MS	By MS/MS	By MS/MS	By MS/MS	By MS/MS	By MS/MS	By MS/MS	By MS/MS	By MS/MS	By MS/MS	By MS/MS	By MS/MS
+		-	-	-	-	-	-	15.9578	-	-	-	-	-	-	-	-	-	-	-	-	-	17.9619	18.022	21.4086	19.9035	22.1273	-	-	-	-	-				By MS/MS	By MS/MS	By MS/MS									By matching
		-	-	-	-	-	14.2731	13.6798	11.5027	12.9149	11.4411	8.293	9.7336	9.4063	15.0523	14.9682	-	-	-	-	-	-	-	-	-	-	-	-	14.307	-	14.202										By MS/MS	By MS/MS	By MS/MS	By MS/MS	By MS/MS	By matching
		16.2785	-	16.7355	16.5935	13.8971	16.3776	16.0731	14.1357	17.0997	17.092	8.4291	9.3659	10.0391	11.1403	-	11.3623	-	-	-	13.7793	13.4205	14.2592	-	-	-	-	-	-	17.0426	17.1225							By matching			By MS/MS	By MS/MS	By MS/MS	By MS/MS	By MS/MS	By MS/MS	By matching		By MS/MS
		-	-	-	-	-	-	-	-	-	-	-	-	-	-	-	-	-	-	-	11.7955	14.1591	14.3803	-	16.6457	-	-	-	-	-	-					By MS/MS
		-	-	-	15.6123	14.2882	-	12.6899	-	13.6051	14.1424	-	-	-	10.0135	-	-	-	16.1185	13.0081	14.4068	14.7744	15.5353	-	-	-	15.5156	-	-	16.0345	15.6124								By MS/MS	By matching						By MS/MS
		19.8853	22.7951	22.167	19.712	18.5253	20.5108	20.4711	18.5283	19.0747	20.0661	12.9951	14.6474	14.6652	17.9409	17.4393	20.1311	21.4751	21.9732	18.3919	19.6342	18.231	19.5935	16.8562	17.0547	18.8056	22.3788	20.4969	21.9594	21.2574	20.6372				By MS/MS	By MS/MS	By MS/MS	By MS/MS	By MS/MS	By MS/MS	By MS/MS	By MS/MS	By MS/MS	By MS/MS	By MS/MS	By MS/MS	By matching	By MS/MS	By MS/MS
		-	21.2397	19.2115	17.4284	17.8104	21.645	20.6945	17.8394	18.6491	20.3234	14.5012	14.8092	15.7115	17.4779	17.1849	19.6106	20.814	20.7542	18.0019	18.8795	17.9222	18.3102	-	15.456	-	21.271	19.0255	19.0239	20.6867	20.3796					By matching		By MS/MS	By MS/MS	By MS/MS	By MS/MS	By MS/MS	By MS/MS	By MS/MS	By MS/MS	By MS/MS		By MS/MS	By MS/MS
		21.0791	22.8614	22.3564	20.918	18.9259	21.2435	20.0259	18.8598	17.8623	19.0977	15.7514	15.2891	15.3918	17.752	17.2314	20.5702	21.1221	22.0573	18.6864	19.8246	18.5791	19.0974	18.6258	18.9424	19.5099	21.286	21.4185	21.6281	20.4741	20.6225				By matching	By MS/MS	By MS/MS	By MS/MS	By MS/MS	By MS/MS	By MS/MS	By MS/MS	By MS/MS	By MS/MS	By MS/MS	By MS/MS	By MS/MS	By MS/MS	By MS/MS
		20.8857	21.4409	20.9069	19.1053	17.1972	16.6892	16.2829	13.6166	14.9734	15.6576	-	6.861	4.7181	12.7543	9.8252	18.7335	19.5189	20.1137	15.8596	16.5792	16.5618	16.1704	10.9346	-	12.8378	19.6959	19.4318	19.9082	19.4549	18.6923				By matching		By matching	By MS/MS	By MS/MS	By MS/MS		By matching	By matching	By MS/MS	By MS/MS	By MS/MS	By MS/MS	By MS/MS	By MS/MS
		22.1692	22.1541	21.5828	19.7673	18.4094	17.3199	17.1339	15.4475	15.917	16.5591	-	7.9862	7.5838	14.54	12.2658	18.7346	20.4576	20.5968	17.9062	17.4307	17.8971	17.9139	-	-	-	20.2385	19.1859	20.3476	20.3919	19.8865							By MS/MS	By MS/MS	By MS/MS		By MS/MS	By MS/MS	By MS/MS	By MS/MS	By MS/MS	By MS/MS	By MS/MS	By MS/MS
		-	-	-	-	-	-	-	-	12.4527	11.7092	-	9.2731	9.3329	-	10.296	-	-	-	-	-	-	-	-	-	-	-	-	-	-	-											By MS/MS	By MS/MS
		-	-	-	-	-	-	8.6637	-	9.7297	11.8654	-	-	7.2	11.2578	-	11.7858	12.2037	-	-	12.4119	20.9762	21.3675	17.7464	16.5298	17.5928	-	-	-	-	-				By MS/MS	By MS/MS	By MS/MS	By matching	By matching				By matching			By matching
		17.0416	17.2726	-	-	14.9247	14.0967	12.7568	10.7853	13.4006	14.251	-	-	7.8354	10.2892	10.6717	16.6572	17.3076	17.797	-	18.2078	13.1872	-	14.605	-	14.4587	17.5657	-	18.1595	15.2407	15.5668				By MS/MS	By MS/MS	By matching	By MS/MS	By MS/MS	By MS/MS		By MS/MS	By MS/MS	By matching	By matching	By MS/MS	By MS/MS	By MS/MS	By MS/MS
+		25.1568	25.8983	24.4631	22.7735	22.1409	27.5226	27.4816	25.0572	24.5754	25.3034	22.8643	23.1341	22.9899	24.447	23.79	23.0381	22.977	23.7476	22.3092	22.1081	21.1968	21.0192	21.0889	19.4144	21.3577	19.3029	20.5563	20.1804	18.5584	18.2861				By MS/MS	By MS/MS	By MS/MS	By MS/MS	By MS/MS	By MS/MS	By MS/MS	By MS/MS	By MS/MS	By MS/MS	By MS/MS	By MS/MS	By MS/MS	By MS/MS	By MS/MS
+		15.762	17.3901	15.4042	-	-	12.5556	11.7278	10.3013	10.5758	9.9236	-	-	4.1095	8.6003	6.5759	14.9763	15.5035	15.3636	11.8033	13.0388	23.1164	23.3969	23.2168	22.1501	23.4899	16.3448	16.2561	17.2917	14.2594	13.8996				By MS/MS	By MS/MS	By MS/MS	By MS/MS	By MS/MS	By MS/MS			By matching	By MS/MS	By MS/MS	By matching	By matching	By MS/MS	By MS/MS
		20.1385	21.4517	19.6015	18.5675	16.1607	14.6636	14.058	12.6182	13.9771	14.5491	9.2272	9.39	9.6667	10.3271	-	14.9193	16.1501	17.7842	-	11.7915	16.4895	16.6546	18.1651	19.1264	18.689	18.8927	17.055	18.0774	17.0877	17.0622				By MS/MS	By MS/MS	By MS/MS	By MS/MS	By MS/MS	By MS/MS	By MS/MS	By MS/MS	By MS/MS	By MS/MS	By MS/MS	By MS/MS	By MS/MS	By MS/MS	By MS/MS
		-	-	-	-	-	11.6566	10.9486	-	-	9.8882	-	-	5.8233	-	-	12.3753	-	-	-	-	-	11.418	-	-	-	-	-	-	-	-							By matching					By MS/MS		By matching	By MS/MS
		-	20.9643	-	-	14.7977	19.0399	17.8774	16.8929	16.6464	16.8817	12.4031	13.7725	13.4612	14.7723	13.7912	-	-	-	13.9243	17.2087	15.5746	16.0438	14.8231	-	-	-	-	-	18.2083	18.3145				By matching					By MS/MS	By MS/MS	By MS/MS	By MS/MS	By MS/MS	By MS/MS	By MS/MS		By matching
		19.175	19.7553	18.6271	18.9599	16.9042	15.7999	15.3815	12.8694	15.8631	15.0642	4.902	7.9241	7.1968	14.4364	11.8084	17.1891	17.797	18.9437	15.9956	15.5365	15.3824	15.826	-	-	-	16.2522	16.3762	17.3389	20.9163	18.1032							By MS/MS	By MS/MS	By MS/MS	By MS/MS	By MS/MS	By MS/MS	By MS/MS	By MS/MS	By MS/MS	By MS/MS	By MS/MS	By MS/MS
+		24.1722	25.246	24.8358	22.6488	22.5644	21.877	21.5027	19.5637	19.818	20.2663	16.1186	16.324	16.4616	17.6507	16.7985	22.8308	23.7247	24.3487	20.6213	21.3461	20.2983	20.5021	21.5982	20.7683	21.8109	14.947	16.1904	16.9683	13.4861	14.3241				By MS/MS	By MS/MS	By MS/MS	By MS/MS	By MS/MS	By MS/MS	By MS/MS	By MS/MS	By MS/MS	By MS/MS	By MS/MS	By MS/MS	By MS/MS	By MS/MS	By MS/MS
		-	-	-	16.9879	14.5106	-	-	-	12.9233	14.0007	-	-	-	12.4674	10.8477	-	-	-	-	16.9738	14.5906	13.3743	-	-	-	-	-	-	17.4424	16.992									By MS/MS
		20.5581	20.0814	19.6436	20.3928	16.4854	19.2638	18.8666	17.3161	16.6562	17.3783	14.0428	14.6319	14.1801	17.373	16.4589	16.5117	-	16.9061	16.7034	18.397	16.5312	16.1134	15.4563	-	15.4703	18.5721	-	18.2432	19.0838	18.6783				By matching		By matching	By matching	By MS/MS	By matching	By MS/MS	By MS/MS	By MS/MS	By MS/MS	By MS/MS	By MS/MS	By matching	By matching	By MS/MS
		25.9309	26.2379	25.9303	24.3299	21.9484	21.1772	20.7377	18.8853	18.8334	19.6366	13.3263	13.6432	13.7208	17.699	16.4902	23.9284	24.7414	25.3563	20.508	20.7905	21.296	21.3606	18.7448	16.8721	19.1013	25.2816	24.4642	25.3353	22.849	22.2676				By MS/MS	By MS/MS	By MS/MS	By MS/MS	By MS/MS	By MS/MS	By MS/MS	By MS/MS	By MS/MS	By MS/MS	By MS/MS	By MS/MS	By MS/MS	By MS/MS	By MS/MS
		-	-	17.978	19.8297	18.2985	17.2559	16.5581	15.0143	17.1822	17.4765	-	8.848	9.6083	14.5862	13.5393	-	16.4217	16.8164	14.0845	14.8822	-	-	-	-	-	-	-	-	20.261	19.7905								By matching	By matching		By MS/MS	By matching	By MS/MS	By MS/MS	By MS/MS			By matching
		26.0383	26.9278	26.3323	24.4399	22.1113	21.8609	21.5017	19.4184	19.3256	20.0894	13.5412	13.3728	13.4224	18.0641	17.4452	24.5131	25.1584	25.9141	21.4138	21.39	21.426	22.0526	19.633	18.4186	19.5582	25.7256	24.9586	25.8798	22.9474	22.5757				By MS/MS	By MS/MS	By MS/MS	By MS/MS	By MS/MS	By MS/MS	By MS/MS	By MS/MS	By MS/MS	By MS/MS	By MS/MS	By MS/MS	By MS/MS	By MS/MS	By MS/MS
		-	-	-	-	-	-	-	-	-	-	-	-	-	-	-	-	-	-	-	-	20.6296	20.2847	15.651	15.6857	17.6634	-	-	-	-	-				By matching	By matching	By MS/MS
		-	-	-	-	-	-	12.8503	11.1035	-	-	-	7.8172	8.8924	11.5766	9.9915	-	-	-	-	-	-	-	-	-	-	-	-	-	-	-											By MS/MS	By MS/MS	By matching		By matching
		24.5782	25.0272	24.809	23.6343	21.6183	22.9034	22.5286	20.5414	21.0671	21.9476	15.9957	17.0231	16.9714	19.7861	19.5652	22.5779	23.009	24.0559	20.5149	21.3675	22.0258	22.4343	21.79	20.7534	22.7157	23.3555	22.6294	23.8879	23.1253	22.5343				By MS/MS	By MS/MS	By MS/MS	By MS/MS	By MS/MS	By MS/MS	By MS/MS	By MS/MS	By MS/MS	By MS/MS	By MS/MS	By MS/MS	By MS/MS	By MS/MS	By MS/MS
		18.8018	20.1257	18.0435	18.7318	17.3656	17.5886	17.5731	14.8462	16.9705	17.8187	-	-	-	14.4137	14.2069	16.794	17.4673	18.1455	14.4183	14.7454	-	-	15.3531	-	-	18.1402	-	-	20.0176	19.7893				By matching			By MS/MS	By matching	By matching				By MS/MS	By MS/MS	By MS/MS	By MS/MS	By matching	By matching
		-	-	-	-	-	14.1283	14.0153	-	14.0293	13.4662	13.1219	13.1006	12.8271	15.3744	14.8092	-	-	-	15.6028	16.082	13.1849	-	-	-	-	17.198	17.9386	15.5995	16.2257	16.6457										By MS/MS	By MS/MS	By MS/MS		By matching	By MS/MS
		20.571	21.1652	20.3276	14.8552	12.1311	19.4071	19.0772	17.012	15.3354	16.4966	7.5379	9.1173	8.8561	15.2402	-	18.2495	18.468	19.7657	10.7546	11.5584	11.4373	11.2326	18.7336	16.7352	18.3742	17.9871	17.8939	18.5217	19.4062	19.502				By MS/MS	By MS/MS	By MS/MS	By MS/MS	By MS/MS	By MS/MS	By MS/MS	By MS/MS	By MS/MS	By MS/MS	By MS/MS	By MS/MS	By MS/MS	By MS/MS	By MS/MS
		-	-	-	-	-	-	-	-	-	-	-	-	-	-	-	-	-	-	-	-	19.8456	20.1225	14.2006	12.9019	14.021	-	-	-	-	-				By MS/MS	By matching	By MS/MS
		-	-	-	-	-	13.9957	14.763	13.2408	10.7668	12.7462	9.1619	10.2136	10.3548	12.6536	11.0807	12.2318	-	-	-	9.4687	-	-	-	-	-	-	-	-	-	10.5532							By matching			By MS/MS	By MS/MS	By MS/MS	By MS/MS	By MS/MS	By MS/MS
+		23.2517	24.1945	23.2861	22.7	22.3953	16.7025	17.2636	14.4329	17.1201	17.8512	-	8.6872	8.0083	13.305	9.5241	22.6867	23.4659	24.0451	21.5509	21.6896	19.1528	19.5089	17.5519	14.8392	18.1343	-	-	-	14.5636	15.3469				By MS/MS	By MS/MS	By MS/MS	By MS/MS	By MS/MS	By MS/MS	By MS/MS	By MS/MS	By MS/MS	By MS/MS	By MS/MS	By MS/MS	By MS/MS	By MS/MS	By MS/MS
		16.9357	18.2586	17.6673	-	-	13.9142	12.8927	10.5979	10.3358	12.2822	-	-	-	7.2961	-	15.6112	16.1883	16.9829	12.0633	13.2243	13.7436	-	-	-	-	15.6352	-	-	15.1052	15.0907							By MS/MS	By MS/MS	By MS/MS				By MS/MS	By MS/MS	By MS/MS	By MS/MS	By MS/MS	By MS/MS
+		16.9597	17.8086	17.0602	17.7396	15.4113	-	-	14.3748	14.6479	15.426	12.665	6.9218	-	15.1114	13.8374	-	15.077	15.6803	13.1929	13.2433	23.8999	23.8713	24.1518	23.6292	24.1195	16.7354	13.4206	13.7612	15.7662	15.1717				By MS/MS	By MS/MS	By MS/MS		By MS/MS	By MS/MS	By matching	By matching		By matching			By MS/MS	By MS/MS	By MS/MS
		-	-	-	-	-	-	-	-	12.1478	12.4734	10.9257	11.0968	11.4863	13.0293	12.9486	-	-	-	-	-	-	-	-	-	-	-	-	-	-	-										By matching	By MS/MS	By MS/MS
		19.3894	20.4961	19.175	-	-	13.8692	14.5958	10.3864	-	-	-	7.1434	6.9812	-	-	18.0279	18.6479	19.4046	-	-	-	-	17.1484	16.2446	17.9289	19.946	18.839	20.1869	13.1388	-				By MS/MS	By MS/MS	By MS/MS	By MS/MS	By MS/MS	By MS/MS		By matching	By MS/MS	By matching	By MS/MS	By MS/MS	By MS/MS	By MS/MS	By MS/MS
		-	-	-	-	-	10.9971	11.6809	9.5179	10.4457	-	4.949	-	-	9.1635	-	-	-	14.1977	-	16.3927	-	-	-	-	-	14.4722	-	-	12.0644	13.6344									By matching	By matching			By MS/MS	By matching	By matching
		15.8948	13.8692	13.8038	-	-	14.9452	14.8231	12.8422	11.6575	11.5786	-	8.4512	8.1001	9.8712	8.3925	11.7698	11.1642	14.9982	-	-	9.9077	-	-	-	-	16.3819	15.6459	13.9178	11.0212	-							By matching	By matching	By matching	By MS/MS	By MS/MS	By MS/MS	By MS/MS	By MS/MS	By MS/MS	By MS/MS	By matching	By matching
		14.9474	15.2161	14.7894	-	-	11.2892	11.4293	-	8.7772	-	-	-	-	-	-	13.0236	13.7645	14.5785	-	-	-	-	12.5808	11.4584	12.2786	-	13.7329	15.0204	-	12.7692				By matching	By matching	By matching	By MS/MS	By MS/MS	By matching				By MS/MS	By MS/MS	By matching	By matching	By matching	By matching
		-	-	-	-	-	-	-	-	13.8339	12.7962	10.1622	10.9645	9.7886	15.5134	14.2305	-	-	-	-	-	-	-	-	-	-	-	-	-	-	-										By MS/MS	By MS/MS	By MS/MS
		-	-	17.5212	19.7329	-	-	-	-	16.427	17.0071	12.2808	13.5459	13.6588	17.4514	16.5422	-	-	-	17.1283	17.8937	-	-	-	-	-	17.5898	18.3396	18.6112	17.3584	17.1724										By MS/MS	By MS/MS	By MS/MS						By matching
		19.9671	-	18.9406	17.3257	15.1847	16.5269	16.1776	14.6348	15.0993	15.4063	9.8026	10.7441	10.2051	15.3104	14.0921	17.7891	17.6614	17.5568	15.9931	17.4937	19.652	19.7914	20.289	19.2784	20.7699	-	19.074	-	17.0947	17.6487				By MS/MS	By MS/MS	By MS/MS	By MS/MS	By MS/MS	By MS/MS	By MS/MS	By MS/MS	By MS/MS	By MS/MS	By MS/MS	By MS/MS	By MS/MS		By MS/MS
+		24.852	25.4867	25.0373	21.8603	22.478	22.3927	21.9457	19.8569	20.7339	20.4701	7.1207	9.7774	8.8022	12.2292	10.8464	19.6943	20.5023	20.9708	18.883	18.5466	20.4978	20.7606	21.9624	21.4861	22.5237	25.4066	24.7263	25.9808	22.699	22.5098				By MS/MS	By MS/MS	By MS/MS	By MS/MS	By MS/MS	By MS/MS	By MS/MS	By MS/MS	By MS/MS	By MS/MS	By MS/MS	By MS/MS	By MS/MS	By MS/MS	By MS/MS
		15.6921	16.4093	16.571	-	11.7632	16.3123	15.8266	13.3938	13.6791	14.2883	7.9491	10.1982	10.3931	9.9068	7.4673	13.3583	15.5776	16.7169	-	10.421	10.7284	-	13.4705	14.279	12.999	14.5607	13.6551	16.3762	14.6529	13.8168				By matching	By matching	By matching	By MS/MS	By MS/MS	By MS/MS	By MS/MS	By MS/MS	By MS/MS	By MS/MS	By MS/MS	By MS/MS	By MS/MS	By MS/MS	By MS/MS
		17.8084	17.5179	17.826	18.1339	16.3234	17.4021	17.3798	14.8163	15.0788	15.0193	12.8406	13.4136	12.8617	15.3083	13.9048	13.6764	-	15.9237	13.9545	14.9242	16.4492	16.8904	15.5347	13.5708	13.1177	16.5336	15.7423	16.5184	16.3195	15.6869				By matching	By matching	By matching	By MS/MS		By MS/MS	By MS/MS	By MS/MS	By MS/MS	By MS/MS	By MS/MS	By MS/MS	By MS/MS	By MS/MS	By MS/MS
		-	-	-	16.5105	-	-	-	-	13.0721	13.6493	-	9.3248	10.4087	13.484	11.9305	-	-	-	-	-	-	-	-	-	-	-	-	-	-	-											By MS/MS	By MS/MS
		22.0275	-	-	21.222	18.9742	20.9931	20.2674	18.5132	18.9952	19.066	15.4691	16.0133	15.9504	18.2239	16.8839	-	-	-	18.2332	19.0327	20.8498	20.7566	16.0274	-	-	-	-	-	20.4032	20.0451				By MS/MS				By MS/MS		By MS/MS	By MS/MS	By MS/MS	By MS/MS	By MS/MS	By MS/MS	By MS/MS
		-	-	-	-	-	-	-	-	-	-	-	-	-	-	-	-	-	-	-	15.9562	-	-	-	-	-	-	-	-	-	-
		19.1733	19.0559	18.7642	20.6434	18.4342	17.5459	17.6687	15.3543	17.7394	18.2597	10.5825	11.4904	10.726	16.6437	15.6297	17.4287	17.9847	19.2009	17.874	18.3025	17.2642	17.8641	17.4339	15.5996	16.9095	17.3836	17.388	19.4321	19.7296	19.5279				By MS/MS	By MS/MS	By matching	By MS/MS	By MS/MS	By MS/MS	By MS/MS	By MS/MS	By MS/MS	By MS/MS	By MS/MS	By MS/MS	By matching	By MS/MS	By MS/MS
		21.3194	22.8147	21.702	-	17.1414	18.5063	18.4821	15.1648	17.4872	18.3642	-	13.3883	14.1379	17.4066	16.8442	19.9142	20.7464	21.2491	19.0467	20.4963	17.7683	18.8601	18.4446	17.0557	18.6851	20.9422	20.7267	22.0058	20.3091	20.3538				By MS/MS	By MS/MS	By MS/MS	By MS/MS	By MS/MS	By MS/MS		By MS/MS	By MS/MS	By MS/MS	By MS/MS	By MS/MS	By MS/MS	By MS/MS	By MS/MS
		20.3491	16.3128	19.1233	17.4938	16.0399	17.5429	17.557	14.0159	13.8646	15.9225	-	11.8787	11.9962	13.2275	13.2942	17.8261	18.4527	19.5039	15.0137	16.7831	16.5654	15.0093	17.9974	-	17.3217	18.6647	18.8117	19.596	17.8243	17.5664				By MS/MS	By matching	By MS/MS	By MS/MS	By MS/MS	By MS/MS	By MS/MS	By MS/MS	By MS/MS	By MS/MS	By MS/MS	By MS/MS	By MS/MS	By MS/MS	By MS/MS
		-	-	-	-	-	-	-	-	-	-	-	-	-	-	-	-	-	-	-	14.7451	-	-	-	-	-	-	-	-	-	-
		-	-	-	-	-	-	-	-	-	-	4.3484	3.9626	5.575	-	-	-	-	-	-	-	-	-	-	-	-	-	-	-	-	-										By matching	By MS/MS	By MS/MS
		14.6268	-	-	18.0549	16.369	16.5163	15.0175	12.5423	12.6541	14.2445	-	-	-	11.9486	11.9946	-	-	-	12.0495	12.1538	-	-	-	-	-	-	-	-	12.6022	14.2338				By matching	By matching	By matching	By matching	By matching	By matching	By matching	By matching	By matching	By MS/MS	By MS/MS	By MS/MS	By matching	By matching	By matching
		16.9922	18.2181	17.1632	-	13.5156	17.8684	17.7197	15.4222	15.5429	16.6036	10.9839	11.0162	10.4469	15.6442	14.4372	15.6745	16.097	16.0994	15.6896	15.898	-	14.6411	14.6023	13.8515	14.1253	16.455	17.2276	17.2677	16.8457	16.5643				By MS/MS	By MS/MS	By MS/MS	By MS/MS	By MS/MS	By MS/MS	By MS/MS	By MS/MS	By MS/MS	By MS/MS	By MS/MS	By MS/MS	By MS/MS	By MS/MS	By MS/MS
		-	19.257	19.1498	20.3818	20.0132	17.1358	19.1305	16.6005	18.4411	19.1651	-	10.3681	-	15.5127	13.9012	16.8526	18.4049	18.6708	14.721	16.6466	-	-	16.6575	14.6828	15.633	18.8491	-	-	21.7256	21.3323				By matching	By matching	By matching	By matching	By matching	By MS/MS		By matching		By MS/MS	By MS/MS	By MS/MS		By matching	By matching
		19.9744	20.4374	-	-	13.3565	-	-	10.993	-	10.1737	7.8737	-	-	-	-	-	-	-	-	-	-	-	-	-	-	19.1963	17.2717	19.37	15.3229	14.2387	+									By matching			By matching			By matching	By matching
		15.5864	-	-	16.81	14.3907	-	15.3762	14.0383	15.5923	16.8673	8.1741	9.9943	8.3858	14.02	14.7191	15.4735	15.1763	16.8533	15.6004	16.5643	15.8924	15.1373	14.7577	-	13.9987	-	-	-	17.4923	16.8038				By matching	By matching	By matching	By MS/MS	By matching	By matching	By MS/MS	By MS/MS	By MS/MS	By MS/MS	By MS/MS	By MS/MS	By matching	By matching
		-	18.1046	17.8885	-	-	-	-	-	-	-	-	-	-	-	-	15.9767	16.912	16.3981	-	-	-	-	-	-	-	-	-	17.8977	-	-							By MS/MS	By MS/MS	By MS/MS	By MS/MS							By matching	By MS/MS
		16.6449	18.0845	-	-	-	16.097	15.4504	13.7924	12.0085	13.1494	9.5117	10.0918	10.2423	9.0058	6.6388	15.2303	16.0563	17.0537	-	-	13.2213	-	14.7812	12.8257	14.7035	-	-	16.8651	15.1232	-				By matching	By matching	By matching	By MS/MS	By MS/MS	By MS/MS	By MS/MS	By MS/MS	By MS/MS	By matching	By MS/MS	By matching	By matching	By matching
		-	-	-	-	-	-	-	-	-	-	-	-	-	-	-	-	-	-	11.1288	13.4037	-	-	-	-	-	-	-	-	-	-
		-	-	-	-	12.0344	13.2935	11.9907	9.4721	11.0368	12.2795	6.3459	-	-	-	-	-	-	-	-	-	-	-	-	-	-	-	12.2398	-	10.2578	-										By MS/MS			By MS/MS	By MS/MS	By MS/MS
		-	-	-	-	12.129	12.4053	-	-	12.8712	12.9919	8.0386	6.8648	7.9963	12.8393	11.6961	-	-	-	11.2663	12.1234	-	-	-	-	-	-	-	-	12.5036	13.8485										By MS/MS	By MS/MS	By MS/MS	By MS/MS	By MS/MS
		18.775	19.6858	19.195	-	-	16.411	-	13.7134	10.526	9.7149	-	-	11.0412	9.0364	8.2903	17.9529	18.4956	19.2218	-	-	-	-	-	-	-	-	-	-	-	-							By matching	By matching	By matching			By matching	By matching	By matching		By matching	By matching	By MS/MS
		-	-	-	-	-	-	-	-	-	-	-	-	-	-	-	-	-	-	-	15.7611	-	-	-	-	-	-	-	-	-	-
		-	-	-	-	-	-	9.8175	-	11.9542	12.6466	8.4091	9.3059	8.9611	13.8783	12.9462	-	-	-	-	8.6562	-	11.8429	-	-	-	-	-	-	12.4914	13.3143										By MS/MS	By MS/MS	By MS/MS			By matching
		-	-	-	-	-	18.4526	17.7503	15.7168	-	12.4356	-	10.5254	10.3457	-	-	-	-	-	-	-	-	-	-	-	-	-	-	-	-	-											By MS/MS	By MS/MS	By MS/MS	By MS/MS	By MS/MS
		21.3723	21.8529	21.3657	-	16.4767	18.499	18.7088	15.2978	16.5241	17.2638	12.2905	-	12.681	15.3067	13.9616	19.0439	20.1941	20.9236	17.7745	18.1457	16.475	17.1809	18.3593	17.9049	18.9132	21.6412	20.0769	21.7438	18.4906	18.6249				By matching	By MS/MS	By MS/MS	By MS/MS	By MS/MS	By MS/MS	By MS/MS	By MS/MS	By MS/MS	By MS/MS	By MS/MS	By MS/MS	By MS/MS	By MS/MS	By MS/MS
+		23.3663	23.8807	23.156	22.3657	21.6308	21.2336	20.7081	19.1653	18.8337	19.6378	15.4834	15.643	15.6656	16.573	15.3456	21.7029	22.5139	23.1371	19.9416	20.6288	22.0516	22.1049	21.4249	20.978	21.8573	18.9779	15.7791	17.7909	16.0261	15.8329				By MS/MS	By MS/MS	By MS/MS	By MS/MS	By MS/MS	By MS/MS	By MS/MS	By MS/MS	By MS/MS	By MS/MS	By MS/MS	By MS/MS	By MS/MS	By MS/MS	By MS/MS
		-	-	-	-	-	-	-	-	-	-	-	-	-	-	-	-	-	-	-	-	20.5085	20.1707	-	14.9768	-	-	-	-	-	-					By MS/MS
		-	-	-	-	-	-	-	11.8729	12.5522	11.939	-	-	-	10.3891	7.9957	14.4718	-	-	14.5011	10.2724	14.6068	15.9192	-	-	-	-	-	-	12.6838	15.309							By MS/MS		By MS/MS				By MS/MS
+		16.4488	16.811	15.0958	-	-	-	11.8198	12.1005	10.5198	-	-	-	-	-	-	15.4622	14.5057	15.3771	13.564	13.3853	23.5779	23.5239	23.1534	22.31	23.5046	-	14.9579	16.7453	14.498	14.6696				By MS/MS	By MS/MS	By MS/MS	By matching	By matching	By MS/MS				By matching		By matching	By matching	By MS/MS	By matching
		15.0094	18.8907	17.6411	-	-	14.9243	13.3578	12.5306	12.771	14.7736	5.3863	5.5084	4.952	11.3235	8.809	14.1604	16.2251	18.2552	13.7499	13.9777	11.8011	13.024	10.3196	-	11.426	-	16.8377	17.2867	14.8012	14.7047				By matching		By matching	By MS/MS	By MS/MS	By MS/MS	By MS/MS	By MS/MS	By MS/MS	By MS/MS	By MS/MS	By MS/MS	By MS/MS	By MS/MS	By MS/MS
		-	-	-	19.3522	17.4969	-	-	-	10.8462	10.2155	-	-	-	13.1042	13.2386	-	-	-	-	10.4534	-	11.0644	-	-	-	-	-	-	-	12.5597
		-	-	-	-	-	-	17.4004	16.0882	9.1459	10.856	-	12.214	-	9.8646	9.024	-	-	-	-	-	-	-	-	-	-	-	18.9365	18.4105	16.0859	-										By MS/MS	By matching	By MS/MS	By MS/MS	By MS/MS	By matching
		-	-	-	-	14.16	-	13.8277	12.4248	12.3318	13.9222	-	-	-	-	8.6735	-	-	-	12.2587	13.8235	16.58	-	-	-	-	-	15.9272	16.9326	13.1454	12.8861													By matching		By matching
		-	-	-	-	-	13.561	12.9645	12.1998	-	12.058	-	-	-	10.0092	-	-	-	-	-	-	-	-	-	-	-	-	-	-	-	-													By MS/MS	By MS/MS	By MS/MS
		21.4439	22.4455	21.7003	-	17.0474	20.0095	19.56	17.4693	17.8025	19.1124	15.4489	15.4555	15.1835	17.3	16.2057	18.8765	19.936	20.3035	16.3347	18.1629	16.607	17.4387	15.4563	15.6244	17.2065	20.4287	20.277	20.5441	19.44	18.3349				By MS/MS	By matching	By MS/MS	By MS/MS	By MS/MS	By MS/MS	By MS/MS	By MS/MS	By MS/MS	By MS/MS	By MS/MS	By MS/MS	By MS/MS	By MS/MS	By MS/MS
		-	-	-	-	-	10.3862	-	-	7.4174	8.7434	-	-	-	-	5.4025	11.9065	12.8752	-	-	9.1545	-	-	-	-	-	-	-	-	11.8604	-							By matching	By matching						By MS/MS	By MS/MS
		20.3911	21.0256	19.5191	-	14.843	-	-	11.4357	12.4373	13.4579	-	-	-	-	-	-	18.7113	18.9607	14.6188	14.7097	-	15.1225	-	-	-	-	-	-	16.9596	16.4668							By MS/MS	By MS/MS	By MS/MS				By matching	By MS/MS		By matching	By MS/MS	By MS/MS
		22.9152	23.9769	23.4254	20.9768	19.5957	19.5523	18.6895	16.6313	16.8873	17.7966	8.663	9.7269	10.265	15.4505	14.3949	21.2409	21.738	22.5855	18.9919	19.092	18.8297	19.081	14.1711	-	14.1851	22.2611	21.8895	22.6875	21.1322	20.7553				By MS/MS		By MS/MS	By MS/MS	By MS/MS	By MS/MS	By MS/MS	By MS/MS	By MS/MS	By MS/MS	By MS/MS	By MS/MS	By MS/MS	By MS/MS	By MS/MS
		-	-	-	16.1658	-	14.1619	13.8562	-	10.6348	11.912	-	-	-	9.1339	-	-	-	15.1951	-	11.2846	-	12.519	13.0396	12.6222	-	14.3621	15.7765	-	13.9822	13.6839				By matching	By matching				By matching					By MS/MS	By MS/MS
		-	-	-	-	-	-	12.4022	-	-	-	-	-	-	8.685	7.0357	-	-	-	-	12.3924	-	-	-	-	-	-	16.9882	-	13.5816	13.2274														By MS/MS	By MS/MS
		-	17.2368	17.2846	-	-	-	12.5796	-	12.9251	14.2725	-	6.8118	-	-	6.1419	14.7395	15.1853	16.1291	-	-	-	-	-	-	-	16.1652	15.9095	14.688	13.9616	13.3958							By MS/MS	By matching	By MS/MS		By matching			By MS/MS	By MS/MS	By MS/MS	By matching	By matching
+		22.7923	24.0725	23.1957	18.4639	20.2839	20.2573	20.0433	17.9746	20.0318	19.1736	-	-	-	-	-	16.6962	17.6353	17.6851	15.0473	15.4387	-	14.8795	13.0492	-	11.6433	22.9238	22.1427	23.0254	21.5893	21.5032				By matching		By matching	By MS/MS	By MS/MS	By MS/MS				By MS/MS	By MS/MS	By MS/MS	By MS/MS	By MS/MS	By MS/MS
		16.516	17.1009	-	-	-	9.6017	-	-	-	-	5.8104	-	-	-	-	-	13.4511	-	-	10.1075	22.0551	21.8082	16.4399	15.2525	16.4861	-	-	-	10.9548	-				By MS/MS	By MS/MS	By MS/MS		By matching		By matching				By matching		By matching	By matching
		-	-	-	-	-	-	-	-	-	-	-	-	-	-	-	13.6761	-	14.8195	-	-	13.1828	13.8724	-	12.0692	12.646	-	-	-	-	-					By MS/MS	By matching	By matching	By MS/MS	By matching
		-	-	19.7633	-	-	12.1547	16.0515	14.8121	-	-	-	10.1438	7.9987	-	-	13.888	18.7586	18.9755	-	-	-	-	-	-	-	20.1105	19.4259	-	-	-							By matching	By matching	By matching		By matching	By matching	By MS/MS	By MS/MS	By MS/MS			By matching
		-	-	-	-	-	-	-	-	11.1231	11.9988	-	7.3904	6.6395	10.5988	-	-	-	-	11.8806	12.5528	-	-	-	-	-	-	17.3046	-	14.0579	11.9424										By MS/MS	By matching	By MS/MS		By MS/MS
		22.3407	22.211	21.1322	18.1986	17.6866	17.416	17.2655	15.4634	16.033	16.7886	10.1623	9.3943	9.5475	13.2715	11.3049	18.5305	18.5925	19.7041	17.1153	17.7245	17.3282	17.883	18.3686	18.0258	18.0344	20.2346	19.1927	20.9646	18.6626	18.4151				By MS/MS	By MS/MS	By MS/MS	By MS/MS	By MS/MS	By MS/MS	By MS/MS	By MS/MS	By MS/MS	By MS/MS	By MS/MS	By MS/MS	By MS/MS	By MS/MS	By MS/MS
		-	-	-	18.1509	-	-	14.3618	-	13.5591	12.3666	11.0781	13.8117	12.7427	15.7899	15.0218	-	-	-	-	-	-	-	-	-	-	-	-	-	-	-										By MS/MS	By MS/MS	By MS/MS			By MS/MS
+		-	17.3956	18.0669	18.7827	12.2514	17.5787	16.965	14.7387	13.6082	14.8651	10.2422	7.9132	7.3438	10.369	-	13.5194	15.0382	16.2401	12.0954	12.2592	20.5496	20.7186	22.867	22.2227	23.3841	15.6615	16.8226	16.8091	15.3043	15.1979				By MS/MS	By MS/MS	By MS/MS	By MS/MS	By MS/MS	By matching	By MS/MS	By MS/MS	By MS/MS	By MS/MS	By MS/MS	By MS/MS		By MS/MS	By MS/MS
+		19.5541	19.9974	18.3657	-	-	14.9171	12.8439	11.5414	12.6245	13.1796	-	-	-	11.3403	9.9252	17.1528	17.7837	18.4658	14.5812	14.8819	23.7392	24.0941	24.2664	23.8291	24.2449	18.949	18.0263	19.2183	16.8282	15.4871				By MS/MS	By MS/MS	By MS/MS	By MS/MS	By MS/MS	By MS/MS				By MS/MS	By MS/MS	By MS/MS	By MS/MS	By MS/MS	By MS/MS
		20.2656	20.651	20.2348	20.6074	19.9038	14.4947	12.6989	12.5271	13.9393	15.1212	-	-	9.1905	12.2914	-	18.2551	19.0428	19.5338	18.3542	19.4377	17.3962	17.4092	15.2192	-	-	-	-	-	14.3012	14.278				By matching			By MS/MS	By MS/MS	By MS/MS		By MS/MS	By MS/MS	By matching	By MS/MS	By MS/MS	By MS/MS	By MS/MS	By MS/MS
		-	-	13.7037	-	11.9016	16.9829	16.8392	14.2318	12.1751	13.9473	10.3341	11.7014	12.3141	11.7209	10.7368	10.1931	12.451	12.6471	8.5823	10.5513	-	-	11.5448	-	-	13.1715	-	-	13.003	11.402				By matching			By matching	By matching	By matching	By MS/MS	By MS/MS	By MS/MS	By MS/MS	By MS/MS	By MS/MS			By matching
		-	-	-	-	-	11.4906	-	-	-	11.6487	8.5378	9.381	9.0782	11.9405	10.8877	-	-	-	-	-	-	-	-	-	-	-	-	-	-	-										By MS/MS	By MS/MS	By MS/MS		By matching
		-	-	-	15.7311	13.2293	-	-	-	-	-	-	-	-	-	-	-	-	-	-	15.1064	-	-	-	17.9297	-	-	-	-	12.5002	12.0571					By MS/MS
		14.715	-	-	-	-	13.856	13.5859	11.8197	10.2301	9.729	6.6028	8.596	7.7649	-	-	-	-	15.8296	10.8316	-	-	13.8008	12.2797	-	-	14.3928	-	-	11.6453	11.4061				By matching					By matching	By MS/MS	By MS/MS	By MS/MS	By MS/MS	By MS/MS	By MS/MS	By matching
		-	-	-	-	-	-	-	-	14.1608	13.7813	-	-	11.9849	13.6612	14.8875	-	-	-	-	-	-	-	-	-	-	-	-	-	-	-											By MS/MS	By MS/MS
		-	-	-	-	-	-	-	-	14.0175	14.4931	-	-	11.3531	15.5144	17.1005	-	-	-	-	-	-	-	-	-	-	-	-	-	-	15.9589												By MS/MS
		22.811	22.3775	21.6231	23.8223	20.4812	18.4629	17.8294	16.0477	15.6545	16.5464	16.216	11.1804	11.8915	15.6955	12.9025	19.4654	20.4509	21.3349	19.1517	20.237	18.6752	17.6666	19.5736	17.5317	19.2494	21.49	20.6464	22.0117	18.7754	18.9364				By MS/MS	By MS/MS	By MS/MS	By MS/MS	By MS/MS	By MS/MS	By MS/MS	By MS/MS	By MS/MS	By MS/MS	By MS/MS	By MS/MS	By MS/MS	By MS/MS	By MS/MS
		-	-	-	20.84	21.1655	-	-	-	13.4659	16.8492	13.6163	-	11.7314	-	11.3483	-	-	-	19.2848	20.4574	21.1029	20.8405	-	-	-	-	-	-	20.9926	18.942										By MS/MS		By matching
		23.7108	23.7108	23.7108	23.7108	23.7108	23.7108	23.7108	23.7108	23.7108	23.7108	23.7108	23.7108	23.7108	23.7108	23.7108	23.7108	23.7108	23.7108	23.7108	23.7108	23.7108	23.7108	23.7108	23.7108	23.7108	23.7108	23.7108	23.7108	23.7108	23.7108				By MS/MS	By MS/MS	By MS/MS	By MS/MS	By MS/MS	By matching	By MS/MS	By MS/MS	By MS/MS	By MS/MS	By MS/MS	By MS/MS	By MS/MS	By MS/MS	By MS/MS
		-	-	-	-	-	14.5418	14.3334	-	13.3537	14.1242	10.011	11.0352	9.5692	14.063	13.1386	-	-	-	12.2132	12.9851	13.7539	-	-	-	-	-	15.2076	16.6253	15.3669	14.3275										By MS/MS	By MS/MS	By MS/MS		By MS/MS	By MS/MS
		18.5236	19.6445	18.8426	-	12.3784	18.9264	17.9937	16.5002	13.886	14.5015	-	9.6878	8.0499	10.8263	7.1826	16.6077	17.1972	17.2782	11.7531	-	-	-	17.8971	16.2051	18.3469	16.3048	16.0511	17.2555	17.2638	17.0501				By MS/MS	By MS/MS	By MS/MS	By MS/MS	By MS/MS	By MS/MS		By MS/MS	By MS/MS	By MS/MS	By MS/MS	By MS/MS	By MS/MS	By MS/MS	By MS/MS
		-	-	16.28	-	-	12.9651	12.9967	11.0216	12.4584	13.7437	9.1389	10.0763	10.5628	13.8044	13.3132	-	-	-	-	-	-	-	-	-	-	-	-	-	-	13.1779										By MS/MS	By MS/MS	By MS/MS	By MS/MS	By MS/MS	By MS/MS		By MS/MS	By matching
		26.5471	27.3886	26.8827	23.5007	21.6521	21.2146	20.8538	19.0437	19.0321	20.043	14.5635	14.7168	14.8141	17.7576	16.7729	24.4695	25.3555	25.9145	21.2922	21.7731	21.9484	22.1552	21.4892	20.4666	22.0777	25.9445	25.2667	26.1913	23.4553	22.8797				By MS/MS	By MS/MS	By MS/MS	By MS/MS	By MS/MS	By MS/MS	By MS/MS	By MS/MS	By MS/MS	By MS/MS	By MS/MS	By MS/MS	By MS/MS	By MS/MS	By MS/MS
		-	18.9284	19.0817	19.9941	18.4582	18.3938	18.2188	15.977	16.8789	17.4973	6.9525	10.2628	8.3492	14.451	11.7238	16.8746	18.0964	18.9859	14.3366	16.1443	15.4248	16.0681	15.2567	-	14.6175	-	16.1355	-	19.8127	19.9141				By matching		By matching	By MS/MS	By MS/MS	By MS/MS	By MS/MS	By MS/MS	By MS/MS	By MS/MS	By MS/MS	By MS/MS		By matching	By MS/MS
		16.3641	-	-	-	-	12.9868	-	9.8849	9.7346	-	-	-	-	9.239	8.3067	13.7202	-	15.1184	11.7452	12.4288	-	-	-	-	12.8383	15.0919	-	15.5574	12.5214	11.8721						By matching	By matching		By MS/MS				By MS/MS	By MS/MS	By MS/MS	By matching
		-	-	-	-	-	-	-	11.2998	11.3772	12.0412	-	-	-	10.3205	9.7293	-	-	-	-	-	-	-	-	-	-	-	-	-	-	-													By MS/MS
		23.6367	24.518	23.8115	21.6166	19.8935	21.6582	21.414	19.7586	19.4216	20.4898	15.4629	16.3698	16.1369	18.8045	18.5348	21.3742	22.622	23.0115	20.3345	21.2683	18.7712	19.7898	20.5838	18.9681	21.1343	23.8218	22.6727	24.0926	21.3254	21.659				By MS/MS	By MS/MS	By MS/MS	By MS/MS	By MS/MS	By MS/MS	By MS/MS	By MS/MS	By MS/MS	By MS/MS	By MS/MS	By MS/MS	By MS/MS	By MS/MS	By MS/MS
		-	-	-	-	-	12.79	13.0115	5.6322	-	-	7.019	7.5055	7.7432	-	-	-	-	11.8807	-	-	-	-	-	-	-	-	-	-	-	-									By matching	By MS/MS	By MS/MS	By MS/MS	By matching	By matching	By MS/MS
		22.8959	25.434	22.1309	-	-	-	-	15.9206	-	-	-	-	-	-	-	-	-	-	-	-	-	-	-	21.2151	-	22.2216	-	-	-	-					By MS/MS			By MS/MS	By MS/MS	By MS/MS			By MS/MS			By MS/MS	By MS/MS	By MS/MS
		22.2722	22.432	21.5203	22.3719	17.9486	20.3432	19.457	17.9823	19.0628	19.6471	15.2532	15.5537	15.3236	18.3128	17.7073	18.6302	20.5248	21.2642	19.4634	20.0422	18.4197	19.9745	19.7893	17.8378	20.6654	20.5356	20.318	20.8693	20.3939	20.5999				By MS/MS	By MS/MS	By MS/MS	By MS/MS	By MS/MS	By MS/MS	By MS/MS	By MS/MS	By MS/MS	By MS/MS	By MS/MS	By MS/MS	By MS/MS	By MS/MS	By MS/MS
+		16.8869	-	12.4102	-	-	-	-	6.2137	8.9387	10.696	-	-	7.6017	-	-	11.5742	-	-	10.8454	-	21.5663	21.3177	21.5626	20.4554	21.9787	-	15.6602	-	12.7764	12.159				By MS/MS	By MS/MS	By MS/MS	By matching					By MS/MS	By matching			By MS/MS		By matching
		-	-	-	-	-	-	-	-	9.6699	-	-	5.8538	5.4178	10.2453	9.0203	-	-	-	-	-	-	-	-	-	-	-	-	-	9.5238	-											By MS/MS	By MS/MS
		-	-	-	-	-	13.1701	-	-	-	-	8.5433	8.669	7.965	9.6637	8.0967	-	-	-	-	-	-	-	-	-	-	-	-	-	-	-										By MS/MS	By MS/MS	By matching		By MS/MS
		-	-	16.7536	-	-	12.7405	12.0489	-	10.0297	-	-	-	-	-	-	-	-	14.6435	-	-	-	-	-	-	-	-	13.3618	-	-	-									By matching					By MS/MS	By MS/MS			By matching
+		17.9041	-	17.3687	-	-	12.3174	12.9581	-	10.5346	10.838	-	-	-	-	6.866	15.4573	15.435	16.485	13.535	15.1168	24.1884	23.8738	23.9501	23.7302	24.2972	14.5261	-	15.9838	14.4979	15.1423				By MS/MS	By MS/MS	By MS/MS	By MS/MS	By MS/MS	By matching					By matching	By matching	By matching		By MS/MS
		-	-	-	15.4019	-	-	-	-	11.8677	-	-	-	-	9.559	-	-	-	-	-	-	-	-	-	-	-	-	-	-	-	-										By MS/MS	By MS/MS	By MS/MS
		19.1514	19.8248	19.4733	19.3552	19.3864	19.6971	19.5069	17.4601	19.2442	20.4204	15.9949	16.3635	16.1728	19.0946	17.9615	16.7359	16.6134	15.7308	15.7265	16.2494	16.6482	16.63	14.8322	-	15.3805	21.241	20.7674	21.6389	20.9589	20.0812				By matching		By matching	By MS/MS	By MS/MS	By MS/MS	By MS/MS	By MS/MS	By MS/MS	By MS/MS	By MS/MS	By MS/MS	By MS/MS	By MS/MS	By MS/MS
		-	-	-	-	-	12.667	13.042	11.6959	12.4453	13.092	9.8302	10.7846	9.5448	12.9576	12.5	-	-	-	-	-	-	-	-	-	-	-	-	-	13.8636	13.0336										By MS/MS	By MS/MS	By MS/MS	By MS/MS	By MS/MS	By MS/MS
		-	-	-	-	-	16.5469	12.8927	11.8642	10.9512	-	-	-	-	-	-	14.4523	15.2891	14.9758	11.7169	14.432	-	-	-	-	-	14.8032	-	-	12.9153	13.892							By matching	By matching	By matching				By matching	By MS/MS	By MS/MS
		18.9319	-	18.7438	-	-	19.6544	19.0065	17.8555	13.3136	12.6422	10.4723	11.4646	11.3581	13.7915	11.1537	17.2421	17.4498	18.3588	14.7921	15.5612	-	-	16.3209	15.5922	11.7219	17.999	17.8262	18.9853	14.1909	15.4066				By matching	By MS/MS	By matching	By MS/MS	By MS/MS	By MS/MS	By MS/MS	By MS/MS	By MS/MS	By MS/MS	By MS/MS	By MS/MS	By matching		By MS/MS
		-	-	-	15.8158	13.0774	-	-	-	13.995	14.4849	-	-	-	13.6658	14.2871	-	-	-	-	-	-	14.6834	-	-	-	-	-	-	-	-
+		-	19.366	-	-	-	10.7652	10.9774	-	8.8104	11.6696	-	-	-	-	-	14.5924	15.3416	17.3691	12.6361	14.2032	22.9969	22.9035	22.8468	22.5435	23.3454	-	-	15.436	14.5988	14.762				By MS/MS	By MS/MS	By MS/MS	By MS/MS	By MS/MS	By MS/MS					By matching	By matching		By MS/MS	By MS/MS
+		13.7407	-	-	19.0351	-	-	11.3503	-	8.7707	10.0623	-	-	8.6087	9.5839	7.5364	-	-	-	13.344	-	22.0407	22.1615	19.4348	17.909	19.6695	-	-	-	13.6678	14.2125				By MS/MS	By MS/MS	By MS/MS						By matching			By matching	By matching
		-	-	-	16.865	14.5602	-	-	-	-	-	-	-	-	-	-	-	-	-	-	-	13.8951	14.8545	-	-	-	-	-	-	11.5954	12.2803
		-	-	-	16.4579	-	-	-	-	10.652	11.6002	-	-	-	8.0097	9.2559	-	-	-	17.4756	15.4183	-	-	-	-	-	-	-	-	15.7721	14.5072
+		17.6018	18.9794	17.7725	-	12.6641	-	12.4287	10.8561	10.6661	11.9066	-	-	-	-	8.8531	15.9491	15.638	15.7503	14.2239	14.3009	23.2848	23.0267	23.1309	22.2191	23.4877	-	14.947	17.6662	14.9291	14.6771				By MS/MS	By MS/MS	By MS/MS	By matching	By MS/MS	By MS/MS				By MS/MS	By MS/MS	By MS/MS	By MS/MS	By MS/MS	By MS/MS
+		16.9109	17.3421	16.7359	-	11.7739	20.9103	19.9052	18.2558	19.1434	20.0634	11.4176	12.6735	12.4518	12.92	11.0087	18.9236	19.3348	20.9649	18.5162	19.0793	17.669	18.5104	13.8822	-	15.0069	13.3508	15.607	-	15.8812	15.5427				By matching		By matching	By MS/MS	By MS/MS	By MS/MS	By MS/MS	By MS/MS	By MS/MS	By MS/MS	By MS/MS	By MS/MS	By matching	By matching	By matching
		22.87	22.1354	21.1451	14.7038	16.0556	17.1625	17.0971	14.8572	12.9803	13.9142	11.7367	9.4065	12.4651	-	7.886	21.1428	19.4404	22.1626	14.4833	14.9023	16.2592	14.9667	20.4658	15.9659	18.3042	21.1114	16.0337	21.0971	16.0718	16.2978				By MS/MS	By matching	By matching	By MS/MS	By MS/MS	By MS/MS	By MS/MS	By MS/MS	By MS/MS	By MS/MS	By MS/MS	By MS/MS	By MS/MS	By MS/MS	By MS/MS
		15.0942	15.3563	15.0419	-	-	15.8483	15.3564	14.1755	12.4351	13.9225	8.9594	10.8662	11.4468	9.4736	10.4178	12.2547	15.9957	12.736	-	-	-	-	-	-	-	-	14.2781	15.5436	-	12.0175							By matching	By matching	By matching	By MS/MS	By MS/MS	By MS/MS	By MS/MS	By MS/MS	By matching	By matching	By matching	By matching
+		-	15.6716	-	-	12.9938	-	-	-	8.629	10.1227	-	-	-	9.6379	6.2844	-	11.1961	-	-	12.0874	23.4389	22.8607	23.2611	22.2723	23.3844	-	-	13.9599	13.7507	11.4548				By MS/MS	By MS/MS	By MS/MS		By matching									By matching
		-	-	-	-	-	15.2351	15.3237	12.6245	15.5441	14.6909	13.3795	13.984	13.4132	17.1089	16.1632	-	-	-	10.9817	12.0575	-	-	-	-	-	-	-	-	16.6135	12.9789										By MS/MS	By MS/MS	By MS/MS	By matching	By matching	By MS/MS
		-	-	-	-	-	12.1724	11.455	-	8.4638	9.0027	5.2442	5.8842	5.3584	9.475	-	-	-	-	-	-	-	-	-	-	-	-	-	-	-	-										By MS/MS	By MS/MS	By MS/MS	By MS/MS	By matching	By MS/MS
		-	-	-	-	-	-	-	-	-	10.0036	-	-	7.6293	9.9009	9.0723	-	-	-	-	-	-	-	-	-	-	-	-	-	-	10.3792											By MS/MS	By MS/MS
		-	-	-	-	-	-	-	-	-	9.4461	-	-	-	-	-	-	-	-	-	16.2177	-	-	-	-	-	-	-	-	12.592	11.6147
+		24.2888	24.8637	24.398	23.4386	23.0882	21.9328	21.6457	20.0164	19.9502	20.4281	16.2966	16.4005	16.3831	17.5747	16.3557	22.5726	23.4424	23.9303	20.8403	21.4914	21.5458	21.5696	21.5015	20.7623	21.7849	17.4033	16.5409	17.6033	16.23	16.5412				By MS/MS	By MS/MS	By MS/MS	By MS/MS	By MS/MS	By MS/MS	By MS/MS	By MS/MS	By MS/MS	By MS/MS	By MS/MS	By MS/MS	By MS/MS	By MS/MS	By MS/MS
		-	-	-	17.6395	-	13.5969	12.6223	11.5902	14.9885	15.502	10.6293	10.0566	11.0886	14.4398	13.4195	-	-	-	-	-	19.8852	12.7712	-	-	-	-	-	-	14.3556	13.3355										By MS/MS	By MS/MS	By MS/MS	By MS/MS	By MS/MS	By matching
		-	-	-	-	-	-	-	-	10.6142	12.0426	-	8.2071	-	11.8981	11.0811	-	-	-	-	-	-	-	-	-	-	-	-	-	-	-											By MS/MS	By MS/MS
+		18.4683	-	-	-	-	13.9426	12.9939	11.8508	-	-	-	-	-	-	9.7025	-	-	-	-	-	22.4046	22.2367	22.0191	20.8112	22.3641	17.7062	16.9448	-	15.4196	-				By MS/MS	By MS/MS	By MS/MS							By matching	By matching	By matching	By matching
		18.8502	19.5274	18.2862	-	-	17.506	17.7133	15.2453	10.8335	16.0877	-	8.4362	-	-	-	14.2218	16.6566	16.2878	-	-	-	-	17.6012	15.334	17.6928	17.308	17.7773	16.4061	-	12.84				By MS/MS	By MS/MS	By MS/MS	By matching	By MS/MS	By MS/MS		By MS/MS		By MS/MS	By MS/MS	By MS/MS	By MS/MS	By MS/MS	By MS/MS
		-	-	-	-	-	-	-	-	-	-	-	-	-	-	-	-	-	-	-	-	20.7497	20.5752	-	-	16.4829	-	-	-	-	-				By MS/MS		By MS/MS
		-	-	-	-	12.5134	14.2536	-	11.6166	13.3324	14.217	9.6068	10.8383	11.2021	14.2239	13.7766	-	-	-	-	-	-	-	-	-	-	-	-	-	11.6943	12.129										By MS/MS	By MS/MS	By MS/MS	By MS/MS	By matching
+		15.1673	16.6606	15.1607	15.7007	11.6517	11.1403	11.4254	9.4439	11.5454	11.8647	-	5.3999	4.2169	10.1349	8.296	13.7615	14.548	14.9319	13.178	12.0627	23.5636	23.232	23.0953	22.355	23.406	15.4025	14.8922	15.8848	15.2763	15.2158				By MS/MS	By MS/MS	By MS/MS	By matching	By matching	By MS/MS		By matching	By matching	By MS/MS	By MS/MS	By MS/MS	By matching	By MS/MS	By matching
+		16.3406	18.6192	16.6213	-	12.3749	12.8225	11.3778	11.0903	10.17	9.715	-	6.4019	-	9.238	6.3766	-	17.1057	16.6345	11.0787	11.3191	22.5292	22.9727	22.6431	22.1625	22.8873	-	15.2498	17.7241	12.3478	12.8449				By MS/MS	By MS/MS	By MS/MS		By matching	By matching		By matching		By MS/MS	By matching	By matching	By matching	By matching	By MS/MS
+		24.3105	24.5924	24.4481	22.7313	22.2775	17.2696	-	-	9.8337	10.6742	8.9728	-	10.4204	7.6651	7.2999	26.6571	27.5168	28.1066	24.1052	24.2716	19.8118	19.1436	18.555	17.2378	21.1289	21.5665	-	20.3783	10.1043	9.02				By MS/MS	By MS/MS	By MS/MS	By MS/MS	By MS/MS	By MS/MS	By matching		By matching		By matching		By MS/MS	By MS/MS	By MS/MS
		20.924	21.4386	20.8979	-	14.5462	19.5789	19.1632	17.2092	16.3631	17.6021	13.1693	13.9676	13.9026	14.4021	11.7065	17.9489	18.8899	19.4259	15.3469	15.5797	16.4405	16.727	16.7637	14.7006	16.5017	19.368	18.7538	19.76	17.6702	17.1381				By MS/MS	By MS/MS	By MS/MS	By MS/MS	By MS/MS	By MS/MS	By MS/MS	By MS/MS	By MS/MS	By MS/MS	By MS/MS	By MS/MS	By MS/MS	By MS/MS	By MS/MS
		-	-	-	-	-	12.8585	12.5317	10.6476	-	-	-	5.5544	7.2281	-	-	-	-	-	-	-	-	-	-	-	-	-	-	-	-	-											By MS/MS	By matching	By matching	By MS/MS	By MS/MS
		16.6738	18.4535	16.8715	-	14.2752	-	-	-	12.9525	13.7735	-	-	-	-	-	-	15.6607	15.9516	-	-	-	-	14.1407	-	14.8664	-	-	-	15.1175	16.0507				By matching		By matching		By MS/MS	By MS/MS					By MS/MS	By MS/MS	By matching	By MS/MS	By matching
		-	-	-	-	-	15.2326	13.9015	13.1419	11.1013	12.2756	9.807	10.7792	10.717	11.6656	9.1321	-	-	-	-	-	-	-	-	-	-	-	-	-	-	-										By MS/MS	By MS/MS	By MS/MS	By MS/MS	By MS/MS	By MS/MS
		18.8933	19.2741	18.866	-	-	16.9823	17.1657	14.7759	15.4841	16.7274	12.5748	12.7672	12.5892	16.3019	16.1698	16.4411	17.77	-	15.884	15.8748	-	-	16.5112	-	16.0695	19.0147	17.8503	19.5711	16.3323	16.2037				By MS/MS		By MS/MS	By MS/MS	By MS/MS	By MS/MS	By matching	By MS/MS	By MS/MS	By MS/MS	By MS/MS	By MS/MS	By MS/MS	By MS/MS	By MS/MS
		14.9327	15.3964	16.2569	-	-	14.8104	14.057	12.0535	12.5222	13.4128	7.7552	8.0806	8.7271	11.5842	10.7215	12.9116	12.7664	15.3313	10.8196	13.2069	-	14.134	12.8927	-	13.2104	-	-	-	13.0393	13.6252				By MS/MS		By matching	By MS/MS	By matching	By MS/MS	By MS/MS	By MS/MS	By MS/MS	By MS/MS	By MS/MS	By MS/MS	By matching	By matching	By MS/MS
+		-	18.0286	18.4904	-	-	13.0201	-	-	-	10.194	-	-	-	-	-	-	-	-	-	12.9194	24.0325	24.147	23.5301	23.249	24.139	16.0996	15.916	18.8337	16.67	16.6779				By MS/MS	By MS/MS	By MS/MS								By MS/MS			By matching	By matching
+		30.1503	30.9002	30.3013	28.4502	26.4337	22.972	22.9334	20.7132	21.4279	21.8041	-	6.612	3.3617	9.8092	7.0169	21.1679	21.3666	22.3348	20.9089	20.8481	19.7982	20.62	19.6832	17.5626	18.9195	30.3735	29.9006	30.8469	28.0752	27.3647				By MS/MS	By MS/MS	By MS/MS	By MS/MS	By MS/MS	By MS/MS		By matching	By matching	By MS/MS	By MS/MS	By MS/MS	By MS/MS	By MS/MS	By MS/MS
		-	-	-	-	-	16.9851	15.586	-	15.2586	15.967	15.6772	16.0821	16.1374	17.9581	17.1777	-	-	-	16.1734	16.4402	-	-	-	-	-	-	-	18.9428	17.6651	17.6718										By MS/MS	By MS/MS	By MS/MS		By MS/MS	By MS/MS
		-	-	-	-	15.52	13.6936	13.2775	9.1624	11.5232	12.1409	-	6.8086	7.1967	8.8027	9.4411	-	-	-	11.3037	9.9145	15.1729	-	-	9.5048	-	-	-	15.7919	13.785	12.729					By matching						By MS/MS	By MS/MS	By matching	By MS/MS	By MS/MS
+		16.6904	-	18.3629	-	-	-	11.4952	-	9.6423	11.2628	-	-	7.2239	-	7.2066	-	10.2468	-	-	-	24.1021	24.0216	23.503	22.7153	24.0275	-	15.8543	16.9065	13.763	14.8409				By MS/MS	By MS/MS	By MS/MS		By matching				By matching			By matching	By matching		By matching
+		-	-	-	-	-	-	-	-	-	-	-	-	-	-	-	-	-	-	-	-	20.491	20.6026	20.4577	19.2054	20.9203	-	-	-	-	-				By MS/MS	By MS/MS	By MS/MS
+		25.6588	26.9806	25.6248	23.3327	23.3645	22.8721	22.91	20.7862	21.2324	20.9897	6.7974	8.1216	8.599	11.3728	10.4641	20.5478	21.2947	22.1623	19.7266	19.3311	20.7802	20.9242	22.7463	22.3649	23.5793	26.291	25.9128	26.9741	23.5705	23.213				By MS/MS	By MS/MS	By MS/MS	By MS/MS	By MS/MS	By MS/MS	By MS/MS	By MS/MS	By MS/MS	By MS/MS	By MS/MS	By MS/MS	By MS/MS	By MS/MS	By MS/MS
		-	-	-	-	-	13.6412	12.5736	10.4871	10.4865	-	8.1281	7.0409	6.5058	-	-	-	-	-	-	-	-	-	-	-	-	-	-	-	-	-										By MS/MS	By MS/MS	By MS/MS	By MS/MS	By matching	By matching
+		17.3052	-	16.7964	18.4164	16.0984	13.2518	10.1172	9.2306	10.3767	10.0577	-	8.3072	5.6055	8.4296	-	14.9284	15.9531	14.0956	12.1403	10.6413	23.113	23.45	22.8227	22.2379	23.1248	15.5473	15.7938	17.946	14.0277	14.0726				By MS/MS	By MS/MS	By MS/MS	By matching	By matching	By MS/MS		By matching	By matching	By matching	By matching	By matching	By matching		By MS/MS
		15.2644	13.5649	16.1732	-	14.5429	16.4149	15.9233	13.9639	13.5127	14.9745	9.8906	10.363	10.9963	12.2972	10.1015	12.4907	13.8211	12.8828	13.2076	14.1658	13.1088	11.0335	-	-	13.4802	-	-	16.2042	14.5774	14.2236						By matching	By matching	By MS/MS	By matching	By MS/MS	By MS/MS	By MS/MS	By MS/MS	By MS/MS	By MS/MS	By matching	By matching	By matching
		16.243	18.1957	15.262	-	-	13.2413	11.9096	11.3318	9.0039	10.5132	7.4014	7.3372	6.6027	-	-	13.3768	15.3109	15.2925	-	-	-	-	14.1373	12.5855	13.9488	-	14.8896	15.6074	14.3825	14.2092				By matching	By MS/MS	By matching	By MS/MS	By MS/MS	By MS/MS	By matching	By MS/MS	By matching	By MS/MS	By MS/MS	By matching	By MS/MS	By MS/MS	By MS/MS
		-	-	-	-	-	12.6988	-	10.4579	13.1103	15.1608	-	6.6984	6.9729	10.2623	11.3409	-	14.4233	-	12.6878	12.9526	-	12.578	-	-	-	-	-	-	14.2019	14.3902								By matching	By MS/MS		By matching	By matching	By matching	By MS/MS	By MS/MS
		-	-	-	-	-	-	-	-	-	-	-	-	-	-	-	-	-	-	-	14.6009	-	-	-	-	-	-	-	-	12.0731	12.3529
		-	-	-	-	-	12.3702	12.0607	-	12.0962	12.3006	-	9.6541	9.3755	13.678	12.9945	-	-	-	-	-	-	-	-	-	-	-	-	-	12.4908	-										By MS/MS	By MS/MS	By MS/MS		By matching	By MS/MS
+		25.0639	25.7589	25.1655	24.4216	24.2498	20.2451	19.9715	18.2104	16.8786	17.3592	14.657	15.5453	15.8084	17.352	16.1785	23.2923	24.3032	25.316	22.4569	23.2238	20.8473	21.2764	19.6674	17.9022	19.7059	18.8983	16.9622	19.1566	18.2416	17.0017				By MS/MS	By MS/MS	By MS/MS	By MS/MS	By MS/MS	By MS/MS	By MS/MS	By MS/MS	By MS/MS	By MS/MS	By MS/MS	By MS/MS	By MS/MS	By MS/MS	By MS/MS
		18.4966	19.6978	18.0341	16.2772	15.0606	17.7438	17.1285	15.4186	14.6957	14.9229	9.4581	10.4293	9.8183	11.8814	11.1658	16.3893	17.051	17.1436	13.1426	14.1766	12.2526	13.9321	12.6647	-	11.5543	18.2511	16.1307	18.5095	16.6487	15.9318				By matching		By matching	By MS/MS	By MS/MS	By MS/MS	By MS/MS	By MS/MS	By MS/MS	By MS/MS	By MS/MS	By MS/MS	By MS/MS	By MS/MS	By MS/MS
+		18.5164	19.4222	19.8913	21.3353	21.4199	-	-	-	11.8514	12.7094	-	-	-	-	10.7604	17.9219	18.5301	19.3026	19.9014	19.7625	18.512	18.2003	14.1044	-	15.5011	-	-	-	12.4071	-				By matching		By MS/MS	By MS/MS	By MS/MS	By MS/MS							By MS/MS	By MS/MS	By MS/MS
+		-	-	-	-	-	-	-	-	-	-	-	-	-	10.5732	-	-	-	-	-	-	21.9574	23.2049	22.6284	21.8126	22.6372	17.9979	15.4419	-	-	-				By MS/MS	By MS/MS	By MS/MS
		24.1069	23.9014	23.3491	23.2459	19.4532	20.1802	18.0054	15.7262	11.624	16.6417	14.3479	14.4472	-	15.0761	13.7703	-	21.901	23.5218	6.8448	19.8885	22.6771	22.1295	22.1402	22.0404	13.3625	-	23.0634	21.4292	20.8271	18.1012				By MS/MS	By MS/MS	By MS/MS		By matching	By matching	By MS/MS	By MS/MS		By matching	By MS/MS	By matching	By matching	By matching	By matching
		18.782	18.8923	17.7858	-	-	-	-	-	-	-	-	-	-	-	-	15.7045	16.7078	17.4533	-	12.2992	-	-	-	-	-	-	16.5943	17.696	-	-							By matching	By matching	By matching							By MS/MS	By matching	By MS/MS
		21.4327	21.4444	20.2329	18.6682	17.8168	17.9732	17.4825	14.2424	16.4852	16.8448	12.5389	12.3221	12.6043	14.4613	12.8381	16.4074	17.9511	18.0232	17.2817	17.743	18.1921	18.2283	15.0508	12.9959	17.4974	17.927	18.9972	19.1987	19.2485	18.4295				By MS/MS	By matching	By MS/MS	By MS/MS	By MS/MS	By MS/MS	By MS/MS	By MS/MS	By MS/MS	By MS/MS	By MS/MS	By MS/MS	By MS/MS	By MS/MS	By MS/MS
		-	-	-	-	-	14.8309	14.7013	12.495	10.2839	12.3278	10.4304	10.8633	10.0198	11.7028	9.1004	-	-	-	-	-	-	-	-	-	-	-	-	-	-	-										By MS/MS	By MS/MS	By MS/MS	By MS/MS	By MS/MS	By MS/MS
		19.8894	22.0405	19.8655	17.3222	15.0275	15.4074	14.9856	12.8553	13.6198	14.1232	-	9.2829	7.7777	-	-	18.6007	18.4074	17.954	14.7969	15.3759	-	16.9708	14.4684	-	15.1718	21.1305	19.3734	19.3703	16.8121	17.2492				By matching		By matching	By MS/MS	By MS/MS	By MS/MS		By MS/MS	By matching	By MS/MS	By MS/MS	By MS/MS	By MS/MS	By MS/MS	By MS/MS
		-	-	-	-	-	-	-	-	14.056	16.0779	-	-	-	11.0397	11.0981	-	-	-	13.3466	20.6708	-	-	-	-	-	-	-	-	14.4123	16.269
		-	-	-	-	-	-	-	-	-	-	-	-	-	-	-	-	-	-	-	-	20.6498	21.1164	16.2659	16.4144	-	-	-	-	-	-				By MS/MS	By matching
		-	-	-	-	-	13.8816	14.1699	12.8629	12.7029	14.303	-	-	-	8.9676	-	14.7299	-	17.0966	12.8704	13.5187	12.8457	-	-	-	-	-	-	-	13.6627	16.8148							By MS/MS		By MS/MS		By MS/MS		By MS/MS	By MS/MS	By MS/MS
+		17.1544	19.809	18.7307	-	17.5039	-	-	-	11.56	10.1141	5.7735	-	-	-	-	-	-	16.4485	-	14.3276	24.0098	23.9361	23.2661	22.7636	23.9135	18.0761	16.5095	-	16.149	14.7095				By MS/MS	By MS/MS	By MS/MS			By matching	By matching						By matching	By MS/MS	By matching
		-	17.7043	16.6069	-	-	12.35	13.4175	11.065	9.768	11.8813	7.6435	-	9.4045	-	-	14.3333	15.7022	16.102	-	-	-	-	13.5156	-	-	16.9902	16.0843	16.6307	12.5508	13.849				By matching			By MS/MS	By matching	By MS/MS	By matching		By matching	By matching	By matching	By matching		By MS/MS	By matching
		22.7413	21.3134	20.5892	20.7046	19.2949	20.7233	20.6603	18.2236	18.4529	19.4876	14.8956	15.3563	14.2553	17.4065	16.7854	20.0115	19.2151	21.2685	18.4012	19.5825	18.8462	19.2754	19.4054	-	17.5272	20.9578	21.2059	20.6923	20.5	20.0453				By MS/MS		By matching	By MS/MS	By MS/MS	By MS/MS	By MS/MS	By MS/MS	By MS/MS	By MS/MS	By MS/MS	By MS/MS	By MS/MS	By MS/MS	By MS/MS
		-	-	-	-	17.391	17.5696	17.1709	-	11.5887	15.0808	-	-	-	-	-	-	-	-	15.2987	15.8621	16.6004	18.0995	-	-	16.5481	-	-	-	17.5789	18.3215						By matching								By matching	By MS/MS
		-	-	-	-	-	-	-	-	-	-	8.8774	9.1803	8.5755	17.1267	16.5618	-	-	-	14.3126	-	-	-	-	-	-	-	-	-	-	-										By MS/MS	By matching	By MS/MS
+		19.3649	19.0763	18.2504	14.4549	12.7745	15.9967	15.218	11.9172	12.6352	13.1329	9.9624	5.8811	5.7107	11.7501	8.4093	14.1605	14.7565	16.8676	14.9003	15.7135	22.4769	22.5019	23.033	22.64	23.5003	16.6246	17.6393	17.2741	15.3647	14.2945				By MS/MS	By MS/MS	By MS/MS	By MS/MS	By MS/MS	By MS/MS	By matching	By matching	By MS/MS	By MS/MS	By MS/MS	By MS/MS	By MS/MS	By MS/MS	By MS/MS
		-	18.3117	19.2284	-	13.5677	19.28	18.229	16.2605	17.0884	18.081	15.9577	16.5797	15.9514	18.1825	17.651	15.5373	-	16.355	15.5721	15.397	-	12.6521	-	-	-	16.9094	14.7598	16.2472	16.404	15.8784							By matching		By matching	By MS/MS	By MS/MS	By MS/MS	By MS/MS	By MS/MS	By MS/MS		By MS/MS	By MS/MS
+		-	17.7986	16.8236	18.2302	15.5575	-	-	-	10.2697	10.8192	-	-	-	-	-	-	-	-	-	-	22.6362	21.6036	22.8442	22.8177	23.4104	-	-	-	15.5196	14.6151				By MS/MS	By MS/MS	By MS/MS											By MS/MS	By MS/MS
		21.6441	22.3214	20.9047	17.8891	17.6971	18.1989	18.3533	15.7081	16.5619	17.2295	12.7337	13.0523	12.9719	14.4402	13.0071	17.9457	18.8279	19.3526	15.5966	17.2735	15.7711	-	18.5577	18.1932	18.9998	20.6127	19.9652	21.7251	17.4907	17.83				By MS/MS	By MS/MS	By MS/MS	By MS/MS	By MS/MS	By MS/MS	By MS/MS	By MS/MS	By MS/MS	By MS/MS	By MS/MS	By MS/MS	By MS/MS	By MS/MS	By MS/MS
+		16.5306	-	-	17.0331	-	-	-	-	-	12.8021	10.1535	-	-	-	-	-	-	-	-	-	23.0641	23.1028	23.3696	22.9244	23.6037	14.8685	14.4956	15.0687	13.7572	12.7374				By MS/MS	By MS/MS	By MS/MS				By MS/MS						By matching		By MS/MS
		-	-	-	-	-	-	-	-	-	-	-	-	-	-	-	-	-	-	-	-	22.1615	21.6774	18.2243	18.1006	18.0586	-	-	-	-	-				By MS/MS	By MS/MS	By MS/MS
		13.8171	14.7421	-	-	-	12.3727	-	10.4434	9.1175	9.2016	-	6.1418	6.0495	-	-	-	-	-	-	-	-	-	-	-	-	-	-	-	-	-											By MS/MS	By MS/MS	By MS/MS	By MS/MS	By MS/MS	By matching	By matching
		25.2267	24.5955	23.9502	23.2146	21.9653	23.5294	23.5266	21.679	22.3415	22.9284	19.4645	19.4406	19.4134	21.592	20.5789	23.1189	23.6028	24.1446	21.5257	22.3192	21.6677	21.9218	22.044	18.723	22.6622	24.1466	24.34	24.6161	23.027	22.5919				By MS/MS	By MS/MS	By MS/MS	By MS/MS	By MS/MS	By MS/MS	By MS/MS	By MS/MS	By MS/MS	By MS/MS	By MS/MS	By MS/MS	By MS/MS	By MS/MS	By MS/MS
+		21.1493	21.5113	20.9389	17.8045	18.4325	17.9928	17.8509	15.7177	15.9058	16.6536	12.561	13.3795	13.5139	13.9645	11.9226	18.8973	19.5776	20.8881	17.7948	18.5736	17.9042	18.4225	17.6316	15.977	18.2646	16.4595	17.9985	18.541	16.5877	16.2152				By MS/MS	By MS/MS	By MS/MS	By MS/MS	By MS/MS	By MS/MS	By MS/MS	By MS/MS	By MS/MS	By MS/MS	By MS/MS	By MS/MS	By MS/MS	By MS/MS	By MS/MS
		23.8416	22.2273	24.003	23.4296	21.1922	22.3084	21.9375	20.0101	20.2052	20.9793	17.2303	17.9142	17.6959	19.0632	18.6452	21.2256	22.1147	21.2472	20.1014	21.4465	21.1435	21.452	20.851	19.7206	21.6098	21.6184	23.1053	23.5449	22.0883	21.8246				By MS/MS	By MS/MS	By MS/MS	By MS/MS	By MS/MS	By MS/MS	By MS/MS	By MS/MS	By MS/MS	By MS/MS	By MS/MS	By MS/MS	By MS/MS	By MS/MS	By MS/MS
+		17.4017	17.9766	18.7012	-	12.0759	12.9515	14.8623	12.4919	8.5605	11.681	-	5.709	7.8333	7.2713	-	14.1644	16.8889	15.8195	11.3187	12.2094	23.1	23.1619	22.9456	22.1842	22.9777	16.9671	16.2075	17.4432	14.9434	13.8231				By MS/MS	By MS/MS	By MS/MS	By MS/MS	By MS/MS	By matching		By MS/MS	By matching	By MS/MS	By matching	By MS/MS	By MS/MS	By MS/MS	By MS/MS
		21.7962	21.7629	21.3158	19.2451	17.0255	-	-	-	12.7522	14.0204	-	-	-	15.1921	-	-	19.8441	20.3324	-	-	16.5785	-	17.9648	-	-	-	-	-	-	-				By MS/MS				By matching	By MS/MS							By matching	By MS/MS	By MS/MS
		-	-	-	-	-	16.2681	12.2685	13.2463	-	14.4872	-	12.2064	12.2626	-	11.8408	-	-	-	-	-	-	-	-	-	-	-	-	-	-	-										By MS/MS	By MS/MS	By MS/MS	By MS/MS	By MS/MS	By matching
		-	16.172	14.5188	-	10.3965	13.8722	12.2624	12.6942	11.8672	11.2039	-	8.3615	7.7918	-	5.2549	-	12.345	-	9.9631	9.8212	-	-	-	-	-	-	-	-	11.8237	11.389								By matching		By MS/MS	By MS/MS	By MS/MS	By MS/MS	By MS/MS	By MS/MS		By MS/MS	By matching
+		24.1265	24.9738	23.454	22.9612	22.6203	-	14.9957	13.4962	15.2869	16.0469	-	-	-	14.7853	13.2245	23.2075	24.4351	24.883	22.8811	23.3067	18.5569	16.4497	17.7893	17.0414	15.9719	-	-	-	14.9009	15.7347				By MS/MS	By matching	By matching	By MS/MS	By MS/MS	By MS/MS		By MS/MS	By MS/MS	By MS/MS	By MS/MS	By matching	By MS/MS	By MS/MS	By MS/MS
		30.6443	34.3336	33.4737	31.6788	21.7486	26.6581	21.9824	26.4995	15.8363	16.8821	22.8409	20.2327	16.4568	15.5188	14.5854	29.7562	31.2215	31.5198	17.9339	28.0499	18.36	17.764	28.8772	31.3502	30.4023	33.1403	30.0213	23.442	18.7274	19.2828				By MS/MS	By MS/MS	By MS/MS	By MS/MS	By MS/MS	By MS/MS	By MS/MS	By MS/MS	By MS/MS	By MS/MS	By MS/MS	By MS/MS	By MS/MS	By MS/MS	By MS/MS
		15.656	-	16.3748	17.0139	-	12.2849	-	10.9515	11.1848	13.9574	7.1097	-	6.0416	-	9.3043	14.5158	15.8654	17.0109	11.2799	13.4498	12.4226	12.032	13.7512	-	-	15.6423	14.9997	17.0978	14.5569	15.5998				By matching			By MS/MS	By MS/MS	By MS/MS	By matching		By matching	By matching	By MS/MS		By matching		By MS/MS
+		25.2835	26.0683	25.4084	24.0267	23.706	24.9055	24.6147	22.7414	22.3168	22.8575	20.3651	20.5748	20.4695	22.2178	21.4563	23.5486	24.3298	24.9789	22.2576	22.6891	20.8888	20.9491	20.6497	18.3984	20.1336	18.3257	17.0092	-	16.8772	15.8066				By MS/MS	By MS/MS	By MS/MS	By MS/MS	By MS/MS	By MS/MS	By MS/MS	By MS/MS	By MS/MS	By MS/MS	By MS/MS	By MS/MS	By MS/MS	By MS/MS	By MS/MS
		-	-	-	16.8674	17.0307	13.1773	-	12.502	15.7119	13.405	-	-	-	15.4393	13.0067	15.4581	-	-	-	16.3291	-	-	-	-	14.7718	-	16.0498	-	14.2508	17.1597	+					By MS/MS	By MS/MS			By MS/MS			By MS/MS	By MS/MS
		17.2681	17.3725	16.7614	-	-	17.2069	16.9626	13.288	15.6562	15.4615	12.0623	12.6949	13.3372	15.2685	13.9019	-	-	15.8837	11.9453	14.7049	-	-	-	-	-	16.9873	16.7607	17.89	16.4513	16.4255									By MS/MS	By MS/MS	By MS/MS	By MS/MS	By MS/MS	By MS/MS	By MS/MS	By matching	By matching	By matching
		-	-	-	21.905	18.4577	12.2217	11.7336	9.8425	15.8573	13.1001	-	11.1763	6.2638	12.9161	12.8184	-	-	15.7703	16.6851	16.9102	15.9654	16.4441	-	13.6474	14.4364	19.1738	19.0702	20.6025	17.7546	17.5602					By matching	By matching			By matching		By MS/MS	By MS/MS	By matching	By matching	By MS/MS
		19.0791	18.8464	16.7153	17.5627	15.8849	14.8307	13.9619	12.477	-	14.0014	-	10.9348	9.2549	9.4252	-	17.207	16.3148	18.0509	15.1123	16.1547	15.5551	14.9935	15.0398	-	14.5259	19.4602	18.2032	19.6431	16.4103	16.0713				By matching		By matching	By MS/MS	By MS/MS	By MS/MS		By MS/MS	By matching	By MS/MS	By MS/MS	By MS/MS	By MS/MS	By MS/MS	By MS/MS
+		26.3002	26.484	23.8878	23.1137	22.6641	23.5337	22.7319	20.5219	21.6511	22.2247	17.7172	17.9602	18.0844	20.5719	19.9593	23.274	25.1937	23.2452	21.1679	21.4897	24.2108	23.7938	24.3304	23.0606	24.4343	26.6728	25.5928	23.816	21.9327	21.8254				By MS/MS	By MS/MS	By MS/MS	By MS/MS	By MS/MS	By MS/MS	By MS/MS	By MS/MS	By MS/MS	By MS/MS	By MS/MS	By MS/MS	By MS/MS	By MS/MS	By MS/MS
		-	-	-	-	-	-	-	-	-	11.387	-	-	-	-	-	-	-	-	-	-	15.9737	15.4352	-	-	14.9771	-	-	-	-	-						By MS/MS
+		23.0252	23.1261	22.7369	21.4992	21.9132	21.7178	21.6266	19.2327	20.7508	21.319	17.5455	17.6027	17.3061	19.8434	19.042	21.2657	22.1011	22.3173	19.8431	20.9874	22.7277	23.008	22.1132	21.1895	22.3914	22.4138	22.1213	22.5089	21.1303	20.7159				By MS/MS	By MS/MS	By MS/MS	By MS/MS	By MS/MS	By MS/MS	By MS/MS	By MS/MS	By MS/MS	By MS/MS	By MS/MS	By MS/MS	By MS/MS	By MS/MS	By MS/MS
		15.2883	-	-	-	-	15.8807	15.1692	13.2871	12.8086	13.5826	9.2818	10.2485	10.2818	12.919	12.3135	-	-	-	12.0545	13.3255	-	-	-	-	-	13.3093	-	-	12.9763	13.1253										By MS/MS	By MS/MS	By MS/MS	By MS/MS	By MS/MS	By MS/MS	By matching
		22.8208	24.2224	23.2736	22.3098	20.2347	20.6236	20.3899	18.7312	18.3979	18.8492	14.5792	14.9962	15.3457	18.3046	17.4032	21.065	21.7279	22.5577	19.2753	20.2378	20.0221	19.7047	20.4917	18.8519	21.0068	22.9239	21.6863	22.9455	21.1611	20.4722				By MS/MS	By MS/MS	By MS/MS	By MS/MS	By MS/MS	By MS/MS	By MS/MS	By MS/MS	By MS/MS	By MS/MS	By MS/MS	By MS/MS	By MS/MS	By MS/MS	By MS/MS
		-	-	-	18.9679	16.4626	15.2135	15.1348	-	14.4209	14.8301	12.0711	12.0325	12.1202	14.4066	12.2215	-	-	-	15.1753	15.7222	18.4599	15.0204	-	-	-	-	18.0222	19.5362	-	-					By matching		By matching	By matching	By matching	By MS/MS	By MS/MS	By MS/MS	By matching	By MS/MS	By MS/MS		By matching	By matching
+		17.5219	17.3398	16.6116	18.3084	15.7443	12.385	11.1651	9.83	10.3819	10.9742	-	-	-	-	-	13.3943	14.6992	14.8208	11.0295	-	20.8401	20.1245	20.9263	19.1378	21.489	16.1887	15.0185	16.6531	14.2244	12.3293				By MS/MS	By MS/MS	By MS/MS	By MS/MS	By MS/MS	By MS/MS				By MS/MS	By MS/MS	By MS/MS	By MS/MS	By MS/MS	By MS/MS
+		24.3517	24.8957	24.4406	22.3258	22.4812	22.6699	22.7949	20.758	21.243	21.6462	13.7945	14.5763	14.9071	16.3254	13.5943	20.5013	21.598	22.0147	20.0167	20.9849	19.0927	20.2166	16.6105	13.0354	17.281	25.134	24.7974	25.3394	22.6559	22.3762				By MS/MS	By MS/MS	By MS/MS	By MS/MS	By MS/MS	By MS/MS	By MS/MS	By MS/MS	By MS/MS	By MS/MS	By MS/MS	By MS/MS	By MS/MS	By MS/MS	By MS/MS
		-	-	-	-	-	14.3746	14.1513	-	13.3895	14.6097	10.1886	9.4674	9.339	13.49	13.2415	-	-	-	-	-	17.4866	17.3773	-	-	-	-	-	-	15.0561	-										By MS/MS	By MS/MS	By MS/MS		By matching	By matching
		21.8442	23.2974	22.6121	-	19.1316	21.9204	21.6084	19.2597	18.84	19.8173	15.5202	16.453	16.4746	17.8981	17.6404	19.8599	21.2803	22.0502	19.1553	19.8489	19.2325	19.3953	18.2311	18.6647	19.2981	17.2206	21.9931	22.4387	20.5824	20.3782				By matching	By MS/MS	By matching	By MS/MS	By MS/MS	By MS/MS	By MS/MS	By MS/MS	By MS/MS	By MS/MS	By MS/MS	By MS/MS	By MS/MS	By MS/MS	By MS/MS
		20.4295	20.3034	-	-	17.4272	-	12.7337	-	15.4846	16.2337	12.1104	10.4935	9.9806	16.861	15.6654	-	16.1982	19.9893	16.6075	18.0008	21.3252	21.8982	21.0162	21.5286	22.7124	-	-	-	18.8174	18.9777				By MS/MS	By MS/MS	By MS/MS		By matching	By MS/MS	By MS/MS	By MS/MS	By MS/MS	By MS/MS		By MS/MS	By MS/MS	By MS/MS
+		24.1355	24.0505	24.8431	24.1781	23.3722	25.5946	25.0408	23.7013	23.8249	24.6901	20.9794	21.5735	21.2342	23.5298	22.7103	21.7241	22.8445	23.643	22.1411	22.4562	21.4509	22.4406	21.1114	19.7682	20.9	20.3931	19.1698	20.5219	20.2899	20.4946				By MS/MS	By MS/MS	By MS/MS	By MS/MS	By MS/MS	By MS/MS	By MS/MS	By MS/MS	By MS/MS	By MS/MS	By MS/MS	By MS/MS	By MS/MS	By MS/MS	By MS/MS
+		15.0272	15.0721	17.0309	-	-	-	-	-	-	11.3464	-	-	-	8.659	6.4185	-	-	-	10.0992	11.4453	23.1655	22.793	22.3826	22.2222	22.9328	-	13.0641	14.2462	14.5623	13.6131				By MS/MS	By MS/MS	By MS/MS										By matching	By matching	By matching
+		-	17.4134	15.9508	16.4527	14.3411	-	-	-	-	11.9793	-	-	-	-	8.8319	-	11.3677	-	-	-	21.1273	21.8409	21.9721	21.2242	22.0729	-	18.1736	-	12.9813	13.0457				By MS/MS	By MS/MS	By MS/MS		By matching									By matching	By matching
[truncated: 456 more columns]

## Sheet: Fig. 5C
Majority protein IDs	Protein names	Gene names	Fasta headers	Only identified by site	Reverse	Potential contaminant	Student's T-test Significant LFQ intensity 224_LFQ intensity 514_(FDR, 0.01, 4-linaer fold)	Peptides	Razor + unique peptides	Unique peptides	Sequence coverage [%]	Unique + razor sequence coverage [%]	Unique sequence coverage [%]	Mol. weight [kDa]	Q-value	Score	Intensity	MS/MS count	iBAQ	MS/MS count 224_1	MS/MS count 224_2	MS/MS count 224_3	MS/MS count 514_1	MS/MS count 514_2	MS/MS count 514_3	Peptide counts (all)	Peptide counts (razor+unique)	Peptide counts (unique)	-Log Student's T-test p-value LFQ intensity 224_LFQ intensity 514	Student's T-test q-value LFQ intensity 224_LFQ intensity 514	Student's T-test Difference LFQ intensity 224_LFQ intensity 514 [LOG2]	Student's T-test Test statistic LFQ intensity 224_LFQ intensity 514	LFQ intensity 224_1 [LOG2]	LFQ intensity 224_2 [LOG2]	LFQ intensity 224_3 [LOG2]	LFQ intensity 514_1 [LOG2]	LFQ intensity 514_2 [LOG2]	LFQ intensity 514_3 [LOG2]
P05756	40S ribosomal protein S13	RPS13	sp|P05756|RS13_YEAST 40S ribosomal protein S13 OS=Saccharomyces cerevisiae (strain ATCC 204508 / S288c) OX=559292 GN=RPS13 PE=1 SV=3				+	9	9	9	55	55	55	17.029	0	25.914	838390000	30	26.4731	4	9	9	2	3	3	9	9	9	2.76201	0.00106122	2.53614	7.45496	27.3703	27.7713	27.2565	24.7324	25.5234	24.5338
P05759	Ubiquitin-40S ribosomal protein S31;Ubiquitin;40S ribosomal protein S31	RPS31	sp|P05759|RS31_YEAST Ubiquitin-40S ribosomal protein S31 OS=Saccharomyces cerevisiae (strain ATCC 204508 / S288c) OX=559292 GN=RPS31 PE=1 SV=3				+	6	6	4	46.1	46.1	25.7	17.216	0	50.016	595110000	19	26.5636	3	3	3	3	4	3	6	6	4	2.61434	0.00192593	2.53537	6.80964	26.6627	27.3707	26.4498	24.1289	23.9699	24.7784
P07281;P07280	40S ribosomal protein S19-B;40S ribosomal protein S19-A	RPS19B;RPS19A	sp|P07281|RS19B_YEAST 40S ribosomal protein S19-B OS=Saccharomyces cerevisiae (strain ATCC 204508 / S288c) OX=559292 GN=RPS19B PE=1 SV=2;sp|P07280|RS19A_YEAST 40S ribosomal protein S19-A OS=Saccharomyces cerevisiae (strain ATCC 204508 / S288c) OX=559292 GN				+	9	9	9	54.2	54.2	54.2	15.891	0	47.431	1260800000	37	27.0618	8	7	6	4	5	7	NaN	NaN	NaN	3.09988	0.00122353	2.32906	9.14198	28.1513	28.2573	27.51	25.539	25.5447	25.8478
P0CX32;P0CX31	40S ribosomal protein S24-B;40S ribosomal protein S24-A	RPS24B;RPS24A	sp|P0CX32|RS24B_YEAST 40S ribosomal protein S24-B OS=Saccharomyces cerevisiae (strain ATCC 204508 / S288c) OX=559292 GN=RPS24B PE=1 SV=1;sp|P0CX31|RS24A_YEAST 40S ribosomal protein S24-A OS=Saccharomyces cerevisiae (strain ATCC 204508 / S288c) OX=559292 GN				+	11	11	11	57.8	57.8	57.8	15.329	0	98.672	2085700000	69	28.3729	16	15	15	6	8	9	NaN	NaN	NaN	3.84453	0	2.1878	14.1943	28.3129	28.6146	28.8172	26.4831	26.3192	26.379
P0CX52;P0CX51	40S ribosomal protein S16-B;40S ribosomal protein S16-A	RPS16B;RPS16A	sp|P0CX52|RS16B_YEAST 40S ribosomal protein S16-B OS=Saccharomyces cerevisiae (strain ATCC 204508 / S288c) OX=559292 GN=RPS16B PE=1 SV=1;sp|P0CX51|RS16A_YEAST 40S ribosomal protein S16-A OS=Saccharomyces cerevisiae (strain ATCC 204508 / S288c) OX=559292 GN				+	11	11	11	71.3	71.3	71.3	15.847	0	33.157	2403500000	57	27.8406	11	11	12	9	7	7	NaN	NaN	NaN	3.88692	0	2.27233	14.5506	28.9773	28.5721	28.8528	26.6014	26.3304	26.6533
P25359	Exosome complex component RRP43	RRP43	sp|P25359|RRP43_YEAST Exosome complex component RRP43 OS=Saccharomyces cerevisiae (strain ATCC 204508 / S288c) OX=559292 GN=RRP43 PE=1 SV=2				+	15	15	15	38.8	38.8	38.8	44.011	0	140.03	491730000	49	24.6254	14	12	23	0	0	0	15	15	15	5.25548	0	6.16734	32.1892	27.1266	26.8633	26.893	21.0541	20.4673	20.8593
P25368	Ribosomal RNA-processing protein 7	RRP7	sp|P25368|RRP7_YEAST Ribosomal RNA-processing protein 7 OS=Saccharomyces cerevisiae (strain ATCC 204508 / S288c) OX=559292 GN=RRP7 PE=1 SV=1				+	25	25	25	59.6	59.6	59.6	34.47	0	267.69	2804200000	125	27.6845	31	39	37	3	7	8	25	25	25	3.45268	0	4.27498	11.2745	29.0003	29.3906	29.2836	24.2466	25.1612	25.4418
P25586	KRR1 small subunit processome component	KRR1	sp|P25586|KRR1_YEAST KRR1 small subunit processome component OS=Saccharomyces cerevisiae (strain ATCC 204508 / S288c) OX=559292 GN=KRR1 PE=1 SV=1				+	23	23	23	63.9	63.9	63.9	37.159	0	264.97	2903300000	151	27.2651	29	37	38	16	16	15	23	23	23	4.11212	0	2.66583	16.5942	28.9565	29.056	29.4143	26.4315	26.6328	26.3651
P26786	40S ribosomal protein S7-A	RPS7A	sp|P26786|RS7A_YEAST 40S ribosomal protein S7-A OS=Saccharomyces cerevisiae (strain ATCC 204508 / S288c) OX=559292 GN=RPS7A PE=1 SV=4				+	16	16	7	63.2	63.2	33.2	21.622	0	200.57	2905400000	78	27.9767	21	16	21	9	4	7	16	16	7	3.34565	0	2.61566	10.5827	28.8511	29.3307	29.6266	26.6633	26.4757	26.8224
P35194	U3 small nucleolar RNA-associated protein 20	UTP20	sp|P35194|UTP20_YEAST U3 small nucleolar RNA-associated protein 20 OS=Saccharomyces cerevisiae (strain ATCC 204508 / S288c) OX=559292 GN=UTP20 PE=1 SV=3				+	95	95	94	36.9	36.9	36.7	287.56	0	323.31	6339500000	467	25.4956	123	119	142	26	25	32	95	95	94	5.40406	0	3.47285	35.0724	30.3974	30.4391	30.5047	26.7863	27.0672	27.0692
P37838	Nucleolar protein 4	NOP4	sp|P37838|NOP4_YEAST Nucleolar protein 4 OS=Saccharomyces cerevisiae (strain ATCC 204508 / S288c) OX=559292 GN=NOP4 PE=1 SV=1				+	8	8	8	16.1	16.1	16.1	77.824	0	26.311	62128000	24	20.7595	8	5	6	2	1	2	8	8	8	2.73553	0.0010297	2.24891	7.33544	23.3615	23.3503	23.4869	21.6613	21.1793	20.6113
P38333	Essential nuclear protein 1	ENP1	sp|P38333|ENP1_YEAST Essential nuclear protein 1 OS=Saccharomyces cerevisiae (strain ATCC 204508 / S288c) OX=559292 GN=ENP1 PE=1 SV=1				+	30	30	30	54	54	54	55.136	0	323.31	4949000000	167	27.504	40	41	33	15	19	19	30	30	30	5.52855	0	2.82033	37.6848	30.0548	30.1157	30.0272	27.3782	27.1397	27.2189
P38711	40S ribosomal protein S27-B	RPS27B	sp|P38711|RS27B_YEAST 40S ribosomal protein S27-B OS=Saccharomyces cerevisiae (strain ATCC 204508 / S288c) OX=559292 GN=RPS27B PE=1 SV=1				+	6	6	1	89	89	41.5	8.8653	0	133.51	1170200000	44	28.1241	9	12	13	3	5	2	6	6	1	2.61704	0.00194393	5.07417	6.821	28.1396	28.5081	28.0071	23.8366	21.6874	23.9083
P38792	Exosome complex component RRP4	RRP4	sp|P38792|RRP4_YEAST Exosome complex component RRP4 OS=Saccharomyces cerevisiae (strain ATCC 204508 / S288c) OX=559292 GN=RRP4 PE=1 SV=1				+	14	14	14	52.1	52.1	52.1	39.427	0	171.09	581840000	50	24.9461	13	15	22	0	0	0	14	14	14	3.20609	0	5.95985	9.74053	27.3468	26.9958	27.2938	20.0867	22.0966	21.5736
P38801	Exosome complex protein LRP1	LRP1	sp|P38801|LRP1_YEAST Exosome complex protein LRP1 OS=Saccharomyces cerevisiae (strain ATCC 204508 / S288c) OX=559292 GN=LRP1 PE=1 SV=1				+	8	8	8	52.2	52.2	52.2	21.045	0	24.541	123390000	17	23.8786	5	3	9	0	0	0	8	8	8	3.04482	0.00116854	3.54666	8.84527	25.2503	24.8216	24.962	20.9028	22.1903	21.3009
P39516	40S ribosomal protein S14-B	RPS14B	sp|P39516|RS14B_YEAST 40S ribosomal protein S14-B OS=Saccharomyces cerevisiae (strain ATCC 204508 / S288c) OX=559292 GN=RPS14B PE=1 SV=2				+	11	11	1	76.1	76.1	5.8	14.65	0	123.5	1799900000	74	27.9379	17	21	18	7	5	6	11	11	1	3.62185	0	2.40244	12.4564	28.5304	28.0662	28.6013	25.807	26.0856	26.0981
P39744	Nucleolar complex protein 2	NOC2	sp|P39744|NOC2_YEAST Nucleolar complex protein 2 OS=Saccharomyces cerevisiae (strain ATCC 204508 / S288c) OX=559292 GN=NOC2 PE=1 SV=2				+	26	26	26	32.3	32.3	32.3	81.6	0	107.17	1144800000	97	24.7349	23	22	24	10	9	9	26	26	26	4.15315	0	2.78487	16.9955	27.7468	28.0591	27.873	24.8489	25.3117	25.1638
P40470	Regulator of rDNA transcription protein 14	RRT14	sp|P40470|RRT14_YEAST Regulator of rDNA transcription protein 14 OS=Saccharomyces cerevisiae (strain ATCC 204508 / S288c) OX=559292 GN=RRT14 PE=1 SV=1				+	10	10	10	25.2	25.2	25.2	23.845	0	51.46	1144100000	57	26.9217	11	11	11	8	8	8	10	10	10	3.41428	0	2.36514	11.0215	27.9842	27.8038	27.7699	25.5154	25.121	25.8261
P41819	Dimethyladenosine transferase	DIM1	sp|P41819|DIM1_YEAST Dimethyladenosine transferase OS=Saccharomyces cerevisiae (strain ATCC 204508 / S288c) OX=559292 GN=DIM1 PE=3 SV=1				+	14	14	14	47.8	47.8	47.8	35.95	0	90.19	668640000	44	24.9243	10	16	18	0	0	0	14	14	14	4.45271	0	6.40849	20.2281	27.369	27.3844	27.3433	20.4258	20.9244	21.5211
P42846	Protein KRI1	KRI1	sp|P42846|KRI1_YEAST Protein KRI1 OS=Saccharomyces cerevisiae (strain ATCC 204508 / S288c) OX=559292 GN=KRI1 PE=1 SV=1				+	25	25	25	44.3	44.3	44.3	68.653	0	323.31	2179900000	104	26.3777	34	24	29	6	5	6	25	25	25	4.08544	0	4.12632	16.3383	29.4063	28.8457	28.9137	24.9393	24.6112	25.2362
P43586	60S ribosomal subunit assembly/export protein LOC1	LOC1	sp|P43586|LOC1_YEAST 60S ribosomal subunit assembly/export protein LOC1 OS=Saccharomyces cerevisiae (strain ATCC 204508 / S288c) OX=559292 GN=LOC1 PE=1 SV=1				+	5	5	5	29.4	29.4	29.4	23.59	0	8.0234	53777000	12	22.8731	2	3	3	1	1	2	5	5	5	3.41404	0	2.58501	11.0199	23.2975	23.4176	23.2069	21.0696	20.2968	20.8005
P45818	ATP-dependent RNA helicase ROK1	ROK1	sp|P45818|ROK1_YEAST ATP-dependent RNA helicase ROK1 OS=Saccharomyces cerevisiae (strain ATCC 204508 / S288c) OX=559292 GN=ROK1 PE=1 SV=1				+	23	23	23	41.3	41.3	41.3	63.652	0	239.6	1366100000	85	25.3932	25	23	33	0	1	3	23	23	23	3.13384	0.0012381	5.51504	9.3295	27.7552	27.825	29.1358	21.96	23.1841	23.0267
P46948	Exosome complex component SKI6	SKI6	sp|P46948|RRP41_YEAST Exosome complex component SKI6 OS=Saccharomyces cerevisiae (strain ATCC 204508 / S288c) OX=559292 GN=SKI6 PE=1 SV=1				+	6	6	6	23.2	23.2	23.2	27.56	0	43.527	156010000	13	23.8951	5	2	6	0	0	0	6	6	6	3.81532	0	4.22274	13.9536	25.5283	25.4411	25.3941	21.7052	21.3144	20.6757
P47047	ATP-dependent RNA helicase DOB1	MTR4	sp|P47047|MTR4_YEAST ATP-dependent RNA helicase DOB1 OS=Saccharomyces cerevisiae (strain ATCC 204508 / S288c) OX=559292 GN=MTR4 PE=1 SV=1				+	21	21	21	26.7	26.7	26.7	122.05	0	275.57	299420000	54	22.3247	13	16	25	0	0	0	21	21	21	5.45836	0	4.77116	36.189	26.2485	26.2137	26.1515	21.686	21.2639	21.3502
P48164	40S ribosomal protein S7-B	RPS7B	sp|P48164|RS7B_YEAST 40S ribosomal protein S7-B OS=Saccharomyces cerevisiae (strain ATCC 204508 / S288c) OX=559292 GN=RPS7B PE=1 SV=1				+	15	6	6	71.1	41.1	41.1	21.634	0	31.499	653490000	32	25.6986	7	10	7	3	2	3	15	6	6	3.87024	0	2.72482	14.4093	26.823	27.2398	27.1745	24.4941	24.0785	24.4901
P48240	Exosome complex component MTR3	MTR3	sp|P48240|MTR3_YEAST Exosome complex component MTR3 OS=Saccharomyces cerevisiae (strain ATCC 204508 / S288c) OX=559292 GN=MTR3 PE=1 SV=1				+	10	10	10	43.6	43.6	43.6	27.577	0	24.988	199860000	17	23.874	8	2	7	0	0	0	10	10	10	4.00349	0	5.0081	15.5758	25.3897	25.3556	25.6144	20.401	21.0047	19.9297
P53254	U3 small nucleolar RNA-associated protein 22	UTP22	sp|P53254|UTP22_YEAST U3 small nucleolar RNA-associated protein 22 OS=Saccharomyces cerevisiae (strain ATCC 204508 / S288c) OX=559292 GN=UTP22 PE=1 SV=1				+	57	57	57	50.6	50.6	50.6	140.48	0	323.31	7133300000	291	26.6875	74	74	79	18	20	26	57	57	57	4.92647	0	4.07107	26.6155	30.6603	30.8122	30.7645	26.3954	26.8896	26.7388
P53256	Exosome complex component RRP46	RRP46	sp|P53256|RRP46_YEAST Exosome complex component RRP46 OS=Saccharomyces cerevisiae (strain ATCC 204508 / S288c) OX=559292 GN=RRP46 PE=1 SV=2				+	5	5	5	35.4	35.4	35.4	24.407	0	67.785	152620000	17	23.8634	6	4	7	0	0	0	5	5	5	3.45763	0	4.66448	11.3075	25.3907	25.013	25.4755	20.2692	21.4024	20.2141
P53859	Exosome complex component CSL4	CSL4	sp|P53859|CSL4_YEAST Exosome complex component CSL4 OS=Saccharomyces cerevisiae (strain ATCC 204508 / S288c) OX=559292 GN=CSL4 PE=1 SV=1				+	13	13	13	54.1	54.1	54.1	31.583	0	105.3	517960000	51	25.0414	19	17	15	0	0	0	13	13	13	4.19199	0	6.79434	17.3842	27.1257	27.1771	27.0179	20.1212	19.757	21.0596
P53914	UPF0202 protein KRE33	KRE33	sp|P53914|NAT10_YEAST RNA cytidine acetyltransferase OS=Saccharomyces cerevisiae (strain ATCC 204508 / S288c) OX=559292 GN=KRE33 PE=1 SV=1				+	53	53	53	52.6	52.6	52.6	119.35	0	323.31	6312700000	321	26.8277	77	66	71	31	37	39	53	53	53	4.44047	0	2.20128	20.0848	30.153	30.2551	30.1116	27.8729	28.1739	27.8691
Q04217	Probable ATP-dependent RNA helicase DHR1	ECM16	sp|Q04217|DHR1_YEAST Probable ATP-dependent RNA helicase DHR1 OS=Saccharomyces cerevisiae (strain ATCC 204508 / S288c) OX=559292 GN=ECM16 PE=1 SV=1				+	61	61	61	49.3	49.3	49.3	144.95	0	323.31	3105900000	200	25.4663	65	62	73	0	0	0	61	61	61	2.69972	0.00100971	9.36454	7.17647	29.6614	29.9289	29.5597	22.8168	18.4016	19.838
Q04500	U3 small nucleolar RNA-associated protein 14	UTP14	sp|Q04500|UTP14_YEAST U3 small nucleolar RNA-associated protein 14 OS=Saccharomyces cerevisiae (strain ATCC 204508 / S288c) OX=559292 GN=UTP14 PE=1 SV=1				+	61	61	61	59.2	59.2	59.2	103.02	0	323.31	13623000000	417	28.4174	114	98	95	42	35	33	61	61	61	4.60698	0	3.00875	22.1213	31.6586	31.5798	31.3481	28.6945	28.3514	28.5142
Q05022	rRNA biogenesis protein RRP5	RRP5	sp|Q05022|RRP5_YEAST rRNA biogenesis protein RRP5 OS=Saccharomyces cerevisiae (strain ATCC 204508 / S288c) OX=559292 GN=RRP5 PE=1 SV=1				+	106	106	106	57.1	57.1	57.1	193.13	0	323.31	8707600000	499	26.4498	136	118	140	30	41	34	106	106	106	5.57596	0	3.20993	38.7299	31.0332	30.9368	30.8869	27.6311	27.8741	27.7219
Q05636	Exosome complex component RRP45	RRP45	sp|Q05636|RRP45_YEAST Exosome complex component RRP45 OS=Saccharomyces cerevisiae (strain ATCC 204508 / S288c) OX=559292 GN=RRP45 PE=1 SV=1				+	10	10	10	33.1	33.1	33.1	33.962	0	26.395	319470000	22	24.2511	9	5	8	0	0	0	10	10	10	2.86432	0.00111828	5.00761	7.93327	26.3591	25.7609	26.1815	22.2755	20.7298	20.2735
Q06287	Ribosomal RNA small subunit methyltransferase NEP1	EMG1	sp|Q06287|NEP1_YEAST Ribosomal RNA small subunit methyltransferase NEP1 OS=Saccharomyces cerevisiae (strain ATCC 204508 / S288c) OX=559292 GN=EMG1 PE=1 SV=1				+	20	20	20	82.9	82.9	82.9	27.895	0	262.31	8226000000	133	28.9376	30	26	34	13	13	17	20	20	20	4.67763	0	3.17549	23.0455	30.9783	30.9541	30.577	27.5718	27.6869	27.7242
Q06512	Nucleolar complex protein 4	NOC4	sp|Q06512|NOC4_YEAST Nucleolar complex protein 4 OS=Saccharomyces cerevisiae (strain ATCC 204508 / S288c) OX=559292 GN=NOC4 PE=1 SV=1				+	17	17	17	40	40	40	63.636	0	139.62	1191000000	78	25.5056	22	22	24	3	4	3	17	17	17	4.71956	0	5.33407	23.6121	27.907	27.9924	28.2107	22.2943	22.8477	22.966
Q08096	RNA 3-terminal phosphate cyclase-like protein	RCL1	sp|Q08096|RCL1_YEAST RNA 3-terminal phosphate cyclase-like protein OS=Saccharomyces cerevisiae (strain ATCC 204508 / S288c) OX=559292 GN=RCL1 PE=1 SV=1				+	18	18	18	45.5	45.5	45.5	40.17	0	202.89	3157800000	114	27.0969	34	22	38	5	6	9	18	18	18	3.3272	0	3.04551	10.4676	29.5846	29.1745	29.5944	25.905	26.5637	26.7483
Q08162	Exosome complex exonuclease DIS3	DIS3	sp|Q08162|RRP44_YEAST Exosome complex exonuclease DIS3 OS=Saccharomyces cerevisiae (strain ATCC 204508 / S288c) OX=559292 GN=DIS3 PE=1 SV=1				+	42	42	42	51	51	51	113.71	0	323.31	1081400000	144	24.2553	56	41	47	0	0	0	42	42	42	4.45253	0	7.22604	20.226	28.2179	28.1922	28.1292	20.6196	20.5758	21.6659
Q08285	Exosome complex component RRP40	RRP40	sp|Q08285|RRP40_YEAST Exosome complex component RRP40 OS=Saccharomyces cerevisiae (strain ATCC 204508 / S288c) OX=559292 GN=RRP40 PE=1 SV=2				+	8	8	8	40.4	40.4	40.4	26.556	0	132.98	399750000	31	24.6676	9	9	13	0	0	0	8	8	8	4.18398	0	6.25112	17.3034	26.5881	26.7981	26.6962	19.8117	21.0443	20.4731
Q08965	Ribosome biogenesis protein BMS1	BMS1	sp|Q08965|BMS1_YEAST Ribosome biogenesis protein BMS1 OS=Saccharomyces cerevisiae (strain ATCC 204508 / S288c) OX=559292 GN=BMS1 PE=1 SV=1				+	66	66	66	48.2	48.2	48.2	135.57	0	323.31	9295700000	426	27.4992	96	104	124	30	34	38	66	66	66	6.85432	0	2.66744	80.911	30.8344	30.8372	30.7996	28.1213	28.1301	28.2174
Q12149	Exosome complex exonuclease RRP6	RRP6	sp|Q12149|RRP6_YEAST Exosome complex exonuclease RRP6 OS=Saccharomyces cerevisiae (strain ATCC 204508 / S288c) OX=559292 GN=RRP6 PE=1 SV=1				+	27	27	27	33.7	33.7	33.7	84.038	0	179.94	1154200000	93	25.0168	33	30	30	0	0	0	27	27	27	3.98318	0	7.69381	15.3923	28.2857	28.3621	28.1078	21.1167	19.5727	20.9847
Q12176	Ribosome biogenesis protein MAK21	MAK21	sp|Q12176|MAK21_YEAST Ribosome biogenesis protein MAK21 OS=Saccharomyces cerevisiae (strain ATCC 204508 / S288c) OX=559292 GN=MAK21 PE=1 SV=1				+	30	30	30	34.6	34.6	34.6	116.68	0	323.31	1664900000	148	24.9323	36	36	40	14	12	10	30	30	30	3.64858	0	2.96564	12.6536	28.3722	28.5996	28.5078	25.1363	25.9153	25.5311
Q12247	rRNA-processing protein FYV7	FYV7	sp|Q12247|FYV7_YEAST rRNA-processing protein FYV7 OS=Saccharomyces cerevisiae (strain ATCC 204508 / S288c) OX=559292 GN=FYV7 PE=1 SV=1				+	6	6	6	25.2	25.2	25.2	18.19	0	5.4122	119870000	20	24.8369	4	6	10	0	0	0	6	6	6	4.31893	0	3.01102	18.7161	24.9076	24.9927	24.6133	21.7602	21.6738	22.0464
Q12277	Exosome complex component RRP42	RRP42	sp|Q12277|RRP42_YEAST Exosome complex component RRP42 OS=Saccharomyces cerevisiae (strain ATCC 204508 / S288c) OX=559292 GN=RRP42 PE=1 SV=1				+	7	7	7	38.9	38.9	38.9	29.055	0	124.35	351540000	23	24.9297	8	6	9	0	0	0	7	7	7	2.62779	0.000990476	5.19326	6.86634	26.4275	26.2037	26.4789	19.966	22.5537	21.0106
Q12339	rRNA-processing protein UTP23	UTP23	sp|Q12339|UTP23_YEAST rRNA-processing protein UTP23 OS=Saccharomyces cerevisiae (strain ATCC 204508 / S288c) OX=559292 GN=UTP23 PE=1 SV=1				+	18	18	18	68.1	68.1	68.1	28.801	0	168.29	995440000	69	26.0834	20	14	25	2	4	4	18	18	18	3.04614	0.00118182	5.01523	8.85227	27.5204	27.5087	28.4012	22.3566	22.2678	23.7602
Q12754	Ribosomal RNA-processing protein 12	RRP12	sp|Q12754|RRP12_YEAST Ribosomal RNA-processing protein 12 OS=Saccharomyces cerevisiae (strain ATCC 204508 / S288c) OX=559292 GN=RRP12 PE=1 SV=1				+	31	31	31	26.8	26.8	26.8	137.51	0	323.31	2579200000	143	25.4314	35	36	37	11	16	8	31	31	31	4.44206	0	2.8764	20.1034	29.0669	29.1411	29.173	26.015	26.4981	26.2387
Q3E7X9;P0C0X0	40S ribosomal protein S28-A;40S ribosomal protein S28-B	RPS28A;RPS28B	sp|Q3E7X9|RS28A_YEAST 40S ribosomal protein S28-A OS=Saccharomyces cerevisiae (strain ATCC 204508 / S288c) OX=559292 GN=RPS28A PE=1 SV=1;sp|P0C0X0|RS28B_YEAST 40S ribosomal protein S28-B OS=Saccharomyces cerevisiae (strain ATCC 204508 / S288c) OX=559292 GN				+	7	7	7	68.7	68.7	68.7	7.5917	0	278.82	1432200000	59	28.4155	15	14	13	5	6	6	NaN	NaN	NaN	4.10964	0	2.50027	16.5703	28.1799	28.2833	27.8356	25.714	25.6009	25.483
Q3E7Y3;P0C0W1	40S ribosomal protein S22-B;40S ribosomal protein S22-A	RPS22B;RPS22A	sp|Q3E7Y3|RS22B_YEAST 40S ribosomal protein S22-B OS=Saccharomyces cerevisiae (strain ATCC 204508 / S288c) OX=559292 GN=RPS22B PE=1 SV=3;sp|P0C0W1|RS22A_YEAST 40S ribosomal protein S22-A OS=Saccharomyces cerevisiae (strain ATCC 204508 / S288c) OX=559292 GN				+	7	7	7	60	60	60	14.626	0	110.82	1165300000	50	27.3107	9	11	10	7	8	5	NaN	NaN	NaN	4.82359	0	2.86734	25.0777	27.9377	27.9963	27.9101	25.2003	24.8579	25.1839
Q99207	Nucleolar complex protein 14	NOP14	sp|Q99207|NOP14_YEAST Nucleolar complex protein 14 OS=Saccharomyces cerevisiae (strain ATCC 204508 / S288c) OX=559292 GN=NOP14 PE=1 SV=1				+	39	39	39	42	42	42	94.301	0	323.31	5503800000	198	27.4509	54	47	53	15	17	12	39	39	39	4.80432	0	3.08963	24.7997	30.3808	30.1759	30.1608	27.0241	27.3525	27.072
Q99216	Pre-rRNA-processing protein PNO1	PNO1	sp|Q99216|PNO1_YEAST Pre-rRNA-processing protein PNO1 OS=Saccharomyces cerevisiae (strain ATCC 204508 / S288c) OX=559292 GN=PNO1 PE=1 SV=1				+	16	16	16	51.5	51.5	51.5	30.331	0	63.002	1324700000	64	26.3961	14	17	22	1	6	4	16	16	16	4.57024	0	5.38652	21.6551	28.5672	28.4957	28.2385	22.6351	23.0851	23.4216
O14455	60S ribosomal protein L36-B	RPL36B	sp|O14455|RL36B_YEAST 60S ribosomal protein L36-B OS=Saccharomyces cerevisiae (strain ATCC 204508 / S288c) OX=559292 GN=RPL36B PE=1 SV=3					7	7	2	48	48	10	11.135	0	59.395	775740000	50	27.531	10	7	7	7	9	10	7	7	2	0.382684	0.340119	-0.105399	-0.909992	26.2213	25.9789	26.0883	26.3161	26.0191	26.2695
Q12470;P0CX58;P0CX57;O74302;Q12217;Q04706;P47099;P0CX69;P0CX68;P0CX67;P0CX66;P0CX65;P0CX60;P0CX59;P0CX73;P0CX72;P0CX71;P0CX70;P0C2I4;Q07793;Q99337;Q12414;Q03612;P0C2I9;P0C2I5;P0C2I3;Q12441;Q6Q5H1;Q12485;Q12085;Q03856;P0CX76;P0CX75;P0CX74;P0C2I8;Q92393;Q12316;Q12269;Q12141;Q12088;Q04711;Q04670;Q03855;Q03619;Q03434;P47100;P47098;P0C2J1;P0C2I6;P0C2I2;Q12193;P0C2J0;O13535;Q92392;Q99231;Q12273	Transposon Ty1-NL2 Gag polyprotein;Capsid protein;Gag-p4;Transposon Ty1-PR1 Gag polyprotein;Capsid protein;Gag-p4;Transposon Ty1-A Gag polyprotein;Capsid protein;Gag-p4;Transposon Ty1-DR4 Gag polyprotein;Capsid protein;Gag-p4;Transposon Ty1-BR Gag polyprotein;Capsid protein;Gag-p4;Transposon Ty1-ML1 Gag polyprotein;Capsid protein;Gag-p4;Transposon Ty1-JR2 Gag polyprotein;Capsid protein;Gag-p4;Tra…	TY1A-NL2;TY1A-PR1;TY1A-A;TY1A-DR4;TY1A-BR;TY1A-ML1;TY1A-JR2;TY1A-MR2;TY1A-LR1;TY1A-GR3;TY1A-ER2;TY1A-DR5;TY1A-PR2;TY1A-OR;TY1A-PL;TY1A-LR2;TY1A-ER1;TY1A-DR6;TY1A-H;TY1B-DR4;TY1B-NL2;TY1B-PL;TY1B-ER1;TY1B-PR1;TY1B-LR2;TY1B-DR6;TY1A-DR3;TY1A-PR3;TY1A-GR2;TY1A-GR1;TY1A-DR1;TY1A-ML2;TY1A-LR3;TY1A-JR1;TY1A-LR4;TY1B-OR;TY1B-GR3;TY1B-GR2;TY1B-GR1;TY1B-LR1;TY1B-ML1;TY1B-MR2;TY1B-DR1;TY1B-ER2;TY1B-ML2;TY1…	sp|Q12470|YN12A_YEAST Transposon Ty1-NL2 Gag polyprotein OS=Saccharomyces cerevisiae (strain ATCC 204508 / S288c) OX=559292 GN=TY1A-NL2 PE=2 SV=1;sp|P0CX58|YP12A_YEAST Transposon Ty1-PR1 Gag polyprotein OS=Saccharomyces cerevisiae (strain ATCC 204508 / S28					6	6	6	20.2	20.2	20.2	49.231	0	76.452	149000000	25	23.3434	4	4	5	4	5	3	NaN	NaN	NaN	0.502054	0.218561	0.223176	1.1486	23.5764	24.1147	24.0443	23.8102	23.7564	23.4991
P00330	Alcohol dehydrogenase 1	ADH1	sp|P00330|ADH1_YEAST Alcohol dehydrogenase 1 OS=Saccharomyces cerevisiae (strain ATCC 204508 / S288c) OX=559292 GN=ADH1 PE=1 SV=5					12	12	12	40.5	40.5	40.5	36.849	0	86.355	750700000	45	25.3962	4	3	6	12	11	9	NaN	NaN	NaN	3.32955	0	-1.2023	-10.4821	24.9901	25.2775	25.3095	26.3168	26.4966	26.3705
P00358	Glyceraldehyde-3-phosphate dehydrogenase 2	TDH2	sp|P00358|G3P2_YEAST Glyceraldehyde-3-phosphate dehydrogenase 2 OS=Saccharomyces cerevisiae (strain ATCC 204508 / S288c) OX=559292 GN=TDH2 PE=1 SV=3					13	2	1	43.1	9.6	2.4	35.846	0	13.992	46427000	8	21.1466	1	1	1	2	2	1	13	2	1	0.0832387	0.938224	-0.167819	-0.235227	20.8478	22.1085	22.28	22.5027	20.8094	22.4277
P00359	Glyceraldehyde-3-phosphate dehydrogenase 3	TDH3	sp|P00359|G3P3_YEAST Glyceraldehyde-3-phosphate dehydrogenase 3 OS=Saccharomyces cerevisiae (strain ATCC 204508 / S288c) OX=559292 GN=TDH3 PE=1 SV=3					15	15	4	52.1	52.1	18.7	35.746	0	198.32	1474200000	95	26.1354	14	7	18	15	20	21	15	15	4	2.69979	0.00101961	-0.58787	-7.17678	26.6453	26.3965	26.6094	27.1893	27.1033	27.1221
P00360	Glyceraldehyde-3-phosphate dehydrogenase 1	TDH1	sp|P00360|G3P1_YEAST Glyceraldehyde-3-phosphate dehydrogenase 1 OS=Saccharomyces cerevisiae (strain ATCC 204508 / S288c) OX=559292 GN=TDH1 PE=1 SV=3					13	7	7	44.9	23.8	23.8	35.75	0	23.098	201540000	28	23.127	5	4	6	3	5	5	13	7	7	0.505885	0.214291	-0.157371	-1.15615	23.9971	24.2784	24.0144	24.0828	24.433	24.2462
P00549	Pyruvate kinase 1	CDC19	sp|P00549|KPYK1_YEAST Pyruvate kinase 1 OS=Saccharomyces cerevisiae (strain ATCC 204508 / S288c) OX=559292 GN=CDC19 PE=1 SV=2					8	8	8	23.2	23.2	23.2	54.544	0	43.866	187690000	29	22.6764	6	2	5	5	6	5	NaN	NaN	NaN	0.0479628	0.958267	0.0152747	0.13998	23.8874	23.9515	23.9318	24.0135	23.6934	24.018
P00560	Phosphoglycerate kinase	PGK1	sp|P00560|PGK_YEAST Phosphoglycerate kinase OS=Saccharomyces cerevisiae (strain ATCC 204508 / S288c) OX=559292 GN=PGK1 PE=1 SV=2					10	10	10	30.5	30.5	30.5	44.738	0	43.914	151180000	30	22.4168	1	3	7	6	6	7	10	10	10	1.2254	0.0362326	-0.263083	-2.60854	23.4373	23.4349	23.565	23.6839	23.9211	23.6215
P00924	Enolase 1	ENO1	sp|P00924|ENO1_YEAST Enolase 1 OS=Saccharomyces cerevisiae (strain ATCC 204508 / S288c) OX=559292 GN=ENO1 PE=1 SV=3					13	6	6	35	16.2	16.2	46.816	0	26.845	136770000	25	22.7052	3	4	5	5	5	3	13	6	6	0.206107	0.767231	0.0531972	0.533194	23.55	23.4695	23.6317	23.3884	23.6716	23.4316
P00925	Enolase 2	ENO2	sp|P00925|ENO2_YEAST Enolase 2 OS=Saccharomyces cerevisiae (strain ATCC 204508 / S288c) OX=559292 GN=ENO2 PE=1 SV=2					14	14	7	37.8	37.8	23.1	46.914	0	119.92	407430000	67	24.2801	11	6	12	12	14	12	14	14	7	0.204806	0.768297	-0.0801582	-0.530243	24.8784	24.9612	25.2605	25.2336	25.1851	24.9218
P00950	Phosphoglycerate mutase 1	GPM1	sp|P00950|PMG1_YEAST Phosphoglycerate mutase 1 OS=Saccharomyces cerevisiae (strain ATCC 204508 / S288c) OX=559292 GN=GPM1 PE=1 SV=3					11	11	11	58.7	58.7	58.7	27.608	0	82.906	271600000	42	24.2096	7	4	11	6	4	10	11	11	11	0.442725	0.267069	0.136954	1.03098	24.4354	24.4721	24.5931	24.6061	24.1984	24.2852
P02294;P02293	Histone H2B.2;Histone H2B.1	HTB2;HTB1	sp|P02294|H2B2_YEAST Histone H2B.2 OS=Saccharomyces cerevisiae (strain ATCC 204508 / S288c) OX=559292 GN=HTB2 PE=1 SV=2;sp|P02293|H2B1_YEAST Histone H2B.1 OS=Saccharomyces cerevisiae (strain ATCC 204508 / S288c) OX=559292 GN=HTB1 PE=1 SV=2					6	6	6	38.9	38.9	38.9	14.237	0	19.651	1402300000	33	27.0632	7	3	5	7	6	5	NaN	NaN	NaN	0.414242	0.29388	-0.220404	-0.973875	26.547	27.0395	26.7408	27.346	26.8026	26.84
P02400	60S acidic ribosomal protein P2-beta	RPP2B	sp|P02400|RLA4_YEAST 60S acidic ribosomal protein P2-beta OS=Saccharomyces cerevisiae (strain ATCC 204508 / S288c) OX=559292 GN=RPP2B PE=1 SV=2					7	7	7	81.8	81.8	81.8	11.05	0	197.69	2246000000	48	28.4797	6	6	12	8	7	9	7	7	7	2.76044	0.00105051	0.469831	7.44783	28.1214	28.116	27.9644	27.6	27.533	27.6593
P02406	60S ribosomal protein L28	RPL28	sp|P02406|RL28_YEAST 60S ribosomal protein L28 OS=Saccharomyces cerevisiae (strain ATCC 204508 / S288c) OX=559292 GN=RPL28 PE=1 SV=3					5	5	5	32.2	32.2	32.2	16.721	0	11.807	379230000	21	25.3286	2	2	8	5	1	3	5	5	5	0.484004	0.2304	-0.154438	-1.11297	24.894	24.8281	25.1853	25.2441	25.167	24.9596
P14127;P02407	40S ribosomal protein S17-B;40S ribosomal protein S17-A	RPS17B;RPS17A	sp|P14127|RS17B_YEAST 40S ribosomal protein S17-B OS=Saccharomyces cerevisiae (strain ATCC 204508 / S288c) OX=559292 GN=RPS17B PE=1 SV=1;sp|P02407|RS17A_YEAST 40S ribosomal protein S17-A OS=Saccharomyces cerevisiae (strain ATCC 204508 / S288c) OX=559292 GN					9	9	9	64	64	64	15.803	0	69.326	1142900000	47	27.5051	9	9	10	6	8	5	NaN	NaN	NaN	1.86407	0.00926619	1.27991	4.20187	26.9135	27.2363	27.8875	26.2541	25.8968	26.0467
P02994	Elongation factor 1-alpha	TEF1	sp|P02994|EF1A_YEAST Elongation factor 1-alpha OS=Saccharomyces cerevisiae (strain ATCC 204508 / S288c) OX=559292 GN=TEF1 PE=1 SV=1					17	17	17	38	38	38	50.032	0	247.89	2135000000	100	26.5322	9	9	11	24	21	26	17	17	17	4.4809	0	-1.30274	-20.5617	26.4127	26.5469	26.4511	27.8448	27.6788	27.7953
P04147	Polyadenylate-binding protein, cytoplasmic and nuclear	PAB1	sp|P04147|PABP_YEAST Polyadenylate-binding protein, cytoplasmic and nuclear OS=Saccharomyces cerevisiae (strain ATCC 204508 / S288c) OX=559292 GN=PAB1 PE=1 SV=4					48	48	48	71.4	71.4	71.4	64.343	0	323.31	119240000000	591	31.7951	73	77	79	110	132	120	48	48	48	4.25887	0	-1.35347	-18.0739	32.3974	32.3617	32.1777	33.6773	33.6069	33.713
P04385	Galactokinase	GAL1	sp|P04385|GAL1_YEAST Galactokinase OS=Saccharomyces cerevisiae (strain ATCC 204508 / S288c) OX=559292 GN=GAL1 PE=1 SV=4					14	14	14	32	32	32	57.944	0	108.48	508300000	61	24.2772	9	6	7	14	13	12	NaN	NaN	NaN	2.67127	0.001	-0.838468	-7.05236	24.8871	24.6008	24.94	25.5441	25.6674	25.7319
P04397	Bifunctional protein GAL10;UDP-glucose 4-epimerase;Aldose 1-epimerase	GAL10	sp|P04397|GAL10_YEAST Bifunctional protein GAL10 OS=Saccharomyces cerevisiae (strain ATCC 204508 / S288c) OX=559292 GN=GAL10 PE=1 SV=2					11	11	11	24.6	24.6	24.6	78.194	0	35.054	159540000	25	22.0794	3	2	0	4	8	8	11	11	11	1.70158	0.0130331	-2.6395	-3.75387	20.6623	21.2816	22.8596	24.1529	24.7248	23.8443
P24000;P04449	60S ribosomal protein L24-B;60S ribosomal protein L24-A	RPL24B;RPL24A	sp|P24000|RL24B_YEAST 60S ribosomal protein L24-B OS=Saccharomyces cerevisiae (strain ATCC 204508 / S288c) OX=559292 GN=RPL24B PE=1 SV=1;sp|P04449|RL24A_YEAST 60S ribosomal protein L24-A OS=Saccharomyces cerevisiae (strain ATCC 204508 / S288c) OX=559292 GN					4	4	4	20.6	20.6	20.6	17.547	0	12.149	188700000	29	25.1696	4	3	5	5	6	6	NaN	NaN	NaN	1.22075	0.0360231	-0.524202	-2.59836	23.3727	23.8577	23.7661	23.9203	24.3604	24.2883
P04456	60S ribosomal protein L25	RPL25	sp|P04456|RL25_YEAST 60S ribosomal protein L25 OS=Saccharomyces cerevisiae (strain ATCC 204508 / S288c) OX=559292 GN=RPL25 PE=1 SV=4					10	10	10	59.9	59.9	59.9	15.757	0	133.7	2505900000	87	28.9007	16	13	18	11	14	15	10	10	10	0.671587	0.135481	0.294063	1.47983	28.1958	27.592	28.1283	27.5891	27.6672	27.7778
P04840	Mitochondrial outer membrane protein porin 1	POR1	sp|P04840|VDAC1_YEAST Mitochondrial outer membrane protein porin 1 OS=Saccharomyces cerevisiae (strain ATCC 204508 / S288c) OX=559292 GN=POR1 PE=1 SV=4					2	2	2	7.4	7.4	7.4	30.428	0	4.615	24276000	6	20.5331	0	0	0	1	2	3	2	2	2	0.0720991	0.939132	-0.116871	-0.205749	21.5708	21.5717	20.5814	20.4362	21.8813	21.7569
P04912;P04911	Histone H2A.2;Histone H2A.1	HTA2;HTA1	sp|P04912|H2A2_YEAST Histone H2A.2 OS=Saccharomyces cerevisiae (strain ATCC 204508 / S288c) OX=559292 GN=HTA2 PE=1 SV=2;sp|P04911|H2A1_YEAST Histone H2A.1 OS=Saccharomyces cerevisiae (strain ATCC 204508 / S288c) OX=559292 GN=HTA1 PE=1 SV=2					4	4	3	34.8	34.8	34.8	13.989	0	94.417	1260800000	29	27.9098	5	4	6	7	4	3	NaN	NaN	NaN	0.308056	0.501317	-0.16395	-0.75554	26.3818	26.6995	26.8736	26.7303	27.1296	26.5869
P05030;P19657	Plasma membrane ATPase 1;Plasma membrane ATPase 2	PMA1;PMA2	sp|P05030|PMA1_YEAST Plasma membrane ATPase 1 OS=Saccharomyces cerevisiae (strain ATCC 204508 / S288c) OX=559292 GN=PMA1 PE=1 SV=2;sp|P19657|PMA2_YEAST Plasma membrane ATPase 2 OS=Saccharomyces cerevisiae (strain ATCC 204508 / S288c) OX=559292 GN=PMA2 PE=1					22	22	22	31	31	31	99.618	0	323.31	3560000000	134	26.8224	19	21	23	23	20	28	NaN	NaN	NaN	1.98144	0.00655639	-0.497352	-4.54759	27.9585	27.8559	27.6227	28.3242	28.3808	28.2243
P05317	60S acidic ribosomal protein P0	RPP0	sp|P05317|RLA0_YEAST 60S acidic ribosomal protein P0 OS=Saccharomyces cerevisiae (strain ATCC 204508 / S288c) OX=559292 GN=RPP0 PE=1 SV=2					10	10	10	34.3	34.3	34.3	33.717	0	100.11	1589300000	72	26.9808	11	12	13	10	12	14	10	10	10	0.297249	0.526081	-0.200666	-0.732685	26.6041	26.8676	27.5151	27.2776	27.1732	27.138
P05319	60S acidic ribosomal protein P2-alpha	RPP2A	sp|P05319|RLA2_YEAST 60S acidic ribosomal protein P2-alpha OS=Saccharomyces cerevisiae (strain ATCC 204508 / S288c) OX=559292 GN=RPP2A PE=1 SV=1					5	5	5	79.2	79.2	79.2	10.746	0	173.86	1404900000	48	27.8029	7	8	9	8	9	7	5	5	5	3.4583	0	0.899597	11.312	27.4322	27.5595	27.377	26.6405	26.5851	26.4444
P51401;P05738	60S ribosomal protein L9-B;60S ribosomal protein L9-A	RPL9B;RPL9A	sp|P51401|RL9B_YEAST 60S ribosomal protein L9-B OS=Saccharomyces cerevisiae (strain ATCC 204508 / S288c) OX=559292 GN=RPL9B PE=1 SV=1;sp|P05738|RL9A_YEAST 60S ribosomal protein L9-A OS=Saccharomyces cerevisiae (strain ATCC 204508 / S288c) OX=559292 GN=RPL9					3	3	3	13.1	13.1	13.1	21.657	0	3.6504	49821000	5	22.2483	1	0	1	1	1	1	NaN	NaN	NaN	0.1396	0.868595	0.276444	0.377317	20.968	22.1075	21.3256	19.8911	21.9057	21.7749
P05739	60S ribosomal protein L6-B	RPL6B	sp|P05739|RL6B_YEAST 60S ribosomal protein L6-B OS=Saccharomyces cerevisiae (strain ATCC 204508 / S288c) OX=559292 GN=RPL6B PE=1 SV=4					10	10	5	58.5	58.5	29.5	19.986	0	64.996	380550000	40	25.0441	5	4	8	6	9	8	10	10	5	1.21112	0.0362743	-0.408611	-2.57732	24.7184	24.5867	25.0827	25.1867	25.1179	25.3091
P05740	60S ribosomal protein L17-A	RPL17A	sp|P05740|RL17A_YEAST 60S ribosomal protein L17-A OS=Saccharomyces cerevisiae (strain ATCC 204508 / S288c) OX=559292 GN=RPL17A PE=1 SV=4					10	10	1	48.9	48.9	5.4	20.549	0	145.05	1367200000	71	27.5412	10	12	11	15	11	12	10	10	1	1.41862	0.0205926	0.253286	3.047	27.0425	27.0335	27.1196	26.7091	26.7605	26.9661
P05744;P41056	60S ribosomal protein L33-A;60S ribosomal protein L33-B	RPL33A;RPL33B	sp|P05744|RL33A_YEAST 60S ribosomal protein L33-A OS=Saccharomyces cerevisiae (strain ATCC 204508 / S288c) OX=559292 GN=RPL33A PE=1 SV=3;sp|P41056|RL33B_YEAST 60S ribosomal protein L33-B OS=Saccharomyces cerevisiae (strain ATCC 204508 / S288c) OX=559292 GN					6	6	6	47.7	47.7	47.7	12.154	0	26.241	404170000	19	26.2685	3	1	3	5	4	3	NaN	NaN	NaN	1.09742	0.049743	-0.844091	-2.33395	24.4785	23.9697	24.8462	25.4064	24.779	25.6412
P05748;P54780	60S ribosomal protein L15-A;60S ribosomal protein L15-B	RPL15A;RPL15B	sp|P05748|RL15A_YEAST 60S ribosomal protein L15-A OS=Saccharomyces cerevisiae (strain ATCC 204508 / S288c) OX=559292 GN=RPL15A PE=1 SV=3;sp|P54780|RL15B_YEAST 60S ribosomal protein L15-B OS=Saccharomyces cerevisiae (strain ATCC 204508 / S288c) OX=559292 GN					10	10	10	42.2	42.2	42.2	24.422	0	119.72	1290400000	62	27.2651	10	8	14	9	11	10	NaN	NaN	NaN	0.822025	0.0934845	0.55666	1.77447	26.668	26.995	27.315	26.5517	25.9533	26.803
P05750	40S ribosomal protein S3	RPS3	sp|P05750|RS3_YEAST 40S ribosomal protein S3 OS=Saccharomyces cerevisiae (strain ATCC 204508 / S288c) OX=559292 GN=RPS3 PE=1 SV=5					6	6	6	34.6	34.6	34.6	26.502	0	49.892	326930000	30	24.2844	4	4	3	7	7	5	6	6	6	0.594764	0.168785	0.116882	1.33017	25.0623	24.8376	24.778	24.7924	24.7891	24.7457
P05755	40S ribosomal protein S9-B	RPS9B	sp|P05755|RS9B_YEAST 40S ribosomal protein S9-B OS=Saccharomyces cerevisiae (strain ATCC 204508 / S288c) OX=559292 GN=RPS9B PE=1 SV=4					16	16	2	62.6	62.6	8.2	22.298	0	103.36	2203200000	74	27.715	14	12	21	10	8	9	16	16	2	2.38019	0.00169106	1.1054	5.88524	27.9637	28.2438	28.5847	27.2625	27.0746	27.1389
P06169	Pyruvate decarboxylase isozyme 1	PDC1	sp|P06169|PDC1_YEAST Pyruvate decarboxylase isozyme 1 OS=Saccharomyces cerevisiae (strain ATCC 204508 / S288c) OX=559292 GN=PDC1 PE=1 SV=7					7	7	7	17.8	17.8	17.8	61.495	0	24.203	156060000	26	22.4102	3	5	8	3	4	3	NaN	NaN	NaN	1.83009	0.00987413	-0.627255	-4.10536	23.2369	23.172	23.5353	23.7809	24.1366	23.9084
P06367	40S ribosomal protein S14-A	RPS14A	sp|P06367|RS14A_YEAST 40S ribosomal protein S14-A OS=Saccharomyces cerevisiae (strain ATCC 204508 / S288c) OX=559292 GN=RPS14A PE=1 SV=5					11	1	1	75.9	5.1	5.1	14.536	0.0071942	1.7143	202240000	7	24.7842	1	1	1	1	1	2	11	1	1	1.59222	0.0151948	3.39857	3.47046	25.5055	25.4309	25.4135	23.9576	20.7117	21.4849
P07251	ATP synthase subunit alpha, mitochondrial	ATP1	sp|P07251|ATPA_YEAST ATP synthase subunit alpha, mitochondrial OS=Saccharomyces cerevisiae (strain ATCC 204508 / S288c) OX=559292 GN=ATP1 PE=1 SV=5					4	4	4	8.4	8.4	8.4	58.607	0	9.8092	35508000	11	20.1748	0	0	1	4	4	2	4	4	4	0.69261	0.124546	-0.633499	-1.5208	20.8038	21.4013	21.6512	21.295	22.4283	22.0336
P07259	Protein URA2;Glutamine-dependent carbamoyl-phosphate synthase;Aspartate carbamoyltransferase	URA2	sp|P07259|PYR1_YEAST Protein URA2 OS=Saccharomyces cerevisiae (strain ATCC 204508 / S288c) OX=559292 GN=URA2 PE=1 SV=5					2	2	2	1.2	1.2	1.2	245.04	0	4.3637	17620000	7	17.1282	0	0	1	3	2	1	2	2	2	0.623046	0.157194	1.1424	1.38529	22.2362	21.613	21.1823	21.01	21.5581	19.0362
P07260	Eukaryotic translation initiation factor 4E	CDC33	sp|P07260|IF4E_YEAST Eukaryotic translation initiation factor 4E OS=Saccharomyces cerevisiae (strain ATCC 204508 / S288c) OX=559292 GN=CDC33 PE=1 SV=1					3	3	3	18.3	18.3	18.3	24.254	0	4.9535	61440000	11	22.2877	2	0	2	1	4	2	3	3	3	4.45841	0	-1.4935	-20.2951	21.2955	21.3998	21.3101	22.9341	22.8446	22.7072
P07703	DNA-directed RNA polymerases I and III subunit RPAC1	RPC40	sp|P07703|RPAC1_YEAST DNA-directed RNA polymerases I and III subunit RPAC1 OS=Saccharomyces cerevisiae (strain ATCC 204508 / S288c) OX=559292 GN=RPC40 PE=1 SV=1					7	7	7	27.5	27.5	27.5	37.686	0	20.275	155690000	23	23.1266	4	1	2	6	4	6	7	7	7	1.39684	0.0230732	-0.826042	-2.99596	23.4462	22.6653	23.4392	24.0903	23.8219	24.1166
P09733;P09734	Tubulin alpha-1 chain;Tubulin alpha-3 chain	TUB1;TUB3	sp|P09733|TBA1_YEAST Tubulin alpha-1 chain OS=Saccharomyces cerevisiae (strain ATCC 204508 / S288c) OX=559292 GN=TUB1 PE=1 SV=2;sp|P09734|TBA3_YEAST Tubulin alpha-3 chain OS=Saccharomyces cerevisiae (strain ATCC 204508 / S288c) OX=559292 GN=TUB3 PE=1 SV=1					5	5	5	11.6	11.6	11.6	49.799	0	19.237	28872000	10	20.4612	1	0	2	2	2	3	NaN	NaN	NaN	0.0264404	0.971658	0.0336577	0.0788555	21.2428	22.3821	22.0867	21.359	22.1579	22.0938
Q3E792;P0C0T4	40S ribosomal protein S25-A;40S ribosomal protein S25-B	RPS25A;RPS25B	sp|Q3E792|RS25A_YEAST 40S ribosomal protein S25-A OS=Saccharomyces cerevisiae (strain ATCC 204508 / S288c) OX=559292 GN=RPS25A PE=1 SV=1;sp|P0C0T4|RS25B_YEAST 40S ribosomal protein S25-B OS=Saccharomyces cerevisiae (strain ATCC 204508 / S288c) OX=559292 GN					4	4	4	38.9	38.9	38.9	12.039	0	18.455	386530000	25	26.526	4	3	3	3	7	5	NaN	NaN	NaN	0.0339175	0.969878	0.0255553	0.100378	25.1965	24.68	25.4523	25.0108	24.9319	25.3094
Q3E757;P0C0W9	60S ribosomal protein L11-B;60S ribosomal protein L11-A	RPL11B;RPL11A	sp|Q3E757|RL11B_YEAST 60S ribosomal protein L11-B OS=Saccharomyces cerevisiae (strain ATCC 204508 / S288c) OX=559292 GN=RPL11B PE=1 SV=3;sp|P0C0W9|RL11A_YEAST 60S ribosomal protein L11-A OS=Saccharomyces cerevisiae (strain ATCC 204508 / S288c) OX=559292 GN					6	6	6	31.6	31.6	31.6	19.749	0	36.419	853310000	25	26.4986	2	5	5	3	4	6	NaN	NaN	NaN	0.58957	0.171237	0.276534	1.32004	26.1657	26.8134	26.3215	26.034	26.1408	26.2962
P0C2H6;P0C2H7	60S ribosomal protein L27-A;60S ribosomal protein L27-B	RPL27A;RPL27B	sp|P0C2H6|RL27A_YEAST 60S ribosomal protein L27-A OS=Saccharomyces cerevisiae (strain ATCC 204508 / S288c) OX=559292 GN=RPL27A PE=1 SV=1;sp|P0C2H7|RL27B_YEAST 60S ribosomal protein L27-B OS=Saccharomyces cerevisiae (strain ATCC 204508 / S288c) OX=559292 GN					9	9	9	52.9	52.9	52.9	15.531	0	118.15	657530000	64	26.7075	13	10	12	9	9	11	NaN	NaN	NaN	0.270127	0.59841	0.0986055	0.674664	25.9016	25.8396	26.2792	25.9262	25.8142	25.9842
P0CH09;P0CH08;P0CG63	Ubiquitin-60S ribosomal protein L40;Ubiquitin;60S ribosomal protein L40;Polyubiquitin;Ubiquitin	RPL40B;RPL40A;UBI4	sp|P0CH09|RL40B_YEAST Ubiquitin-60S ribosomal protein L40 OS=Saccharomyces cerevisiae (strain ATCC 204508 / S288c) OX=559292 GN=RPL40B PE=1 SV=1;sp|P0CH08|RL40A_YEAST Ubiquitin-60S ribosomal protein L40 OS=Saccharomyces cerevisiae (strain ATCC 204508 / S28					3	1	1	32	7.8	7.8	14.554	0	5.7071	70171000	11	23.4794	2	0	3	2	2	2	NaN	NaN	NaN	0.670134	0.136364	-0.89769	-1.477	21.6811	22.5061	21.6761	23.5931	21.7975	23.1658
P0CS90	Heat shock protein SSC1, mitochondrial	SSC1	sp|P0CS90|HSP77_YEAST Heat shock protein SSC1, mitochondrial OS=Saccharomyces cerevisiae (strain ATCC 204508 / S288c) OX=559292 GN=SSC1 PE=1 SV=1					15	15	15	30.4	30.4	30.4	70.627	0	105	465720000	57	23.8407	6	9	12	10	9	11	NaN	NaN	NaN	0.538991	0.196217	-0.169992	-1.22118	25.1406	25.238	25.4235	25.4713	25.6118	25.2291
P0CX24;P0CX23	60S ribosomal protein L20-B;60S ribosomal protein L20-A	RPL20B;RPL20A	sp|P0CX24|RL20B_YEAST 60S ribosomal protein L20-B OS=Saccharomyces cerevisiae (strain ATCC 204508 / S288c) OX=559292 GN=RPL20B PE=1 SV=1;sp|P0CX23|RL20A_YEAST 60S ribosomal protein L20-A OS=Saccharomyces cerevisiae (strain ATCC 204508 / S288c) OX=559292 GN					9	8	8	48.3	44.2	44.2	20.437	0	91.255	851020000	48	26.6647	5	7	10	6	9	11	NaN	NaN	NaN	1.75554	0.0113151	-0.639247	-3.89893	25.6419	25.4467	25.9033	26.4905	26.1665	26.2526
P0CX26;P0CX25	60S ribosomal protein L43-B;60S ribosomal protein L43-A	RPL43B;RPL43A	sp|P0CX26|RL43B_YEAST 60S ribosomal protein L43-B OS=Saccharomyces cerevisiae (strain ATCC 204508 / S288c) OX=559292 GN=RPL43B PE=1 SV=1;sp|P0CX25|RL43A_YEAST 60S ribosomal protein L43-A OS=Saccharomyces cerevisiae (strain ATCC 204508 / S288c) OX=559292 GN					7	7	7	62	62	62	10.091	0	56.139	461500000	45	26.7818	9	5	9	6	8	8	NaN	NaN	NaN	1.70577	0.01312	-0.904843	-3.76501	24.7802	24.2882	24.9894	25.6538	25.3575	25.7611
P0CX28;P0CX27	60S ribosomal protein L42-B;60S ribosomal protein L42-A	RPL42B;RPL42A	sp|P0CX28|RL44B_YEAST 60S ribosomal protein L42-B OS=Saccharomyces cerevisiae (strain ATCC 204508 / S288c) OX=559292 GN=RPL42B PE=1 SV=1;sp|P0CX27|RL44A_YEAST 60S ribosomal protein L42-A OS=Saccharomyces cerevisiae (strain ATCC 204508 / S288c) OX=559292 GN					3	3	3	23.6	23.6	23.6	12.211	0.0024691	1.9373	128660000	4	25.354	0	0	1	0	0	3	NaN	NaN	NaN	0.384568	0.336374	-0.498711	-0.913827	22.9595	22.7046	23.4282	23.2938	22.8005	24.4942
P0CX30;P0CX29	40S ribosomal protein S23-B;40S ribosomal protein S23-A	RPS23B;RPS23A	sp|P0CX30|RS23B_YEAST 40S ribosomal protein S23-B OS=Saccharomyces cerevisiae (strain ATCC 204508 / S288c) OX=559292 GN=RPS23B PE=1 SV=1;sp|P0CX29|RS23A_YEAST 40S ribosomal protein S23-A OS=Saccharomyces cerevisiae (strain ATCC 204508 / S288c) OX=559292 GN					8	8	8	51.7	51.7	51.7	16.038	0	87.843	964080000	51	27.0373	7	8	15	4	10	7	NaN	NaN	NaN	3.49309	0	1.84807	11.5467	27.0712	27.2941	27.496	25.6433	25.3161	25.3577
P0CX36;P0CX35	40S ribosomal protein S4-B;40S ribosomal protein S4-A	RPS4B;RPS4A	sp|P0CX36|RS4B_YEAST 40S ribosomal protein S4-B OS=Saccharomyces cerevisiae (strain ATCC 204508 / S288c) OX=559292 GN=RPS4B PE=1 SV=1;sp|P0CX35|RS4A_YEAST 40S ribosomal protein S4-A OS=Saccharomyces cerevisiae (strain ATCC 204508 / S288c) OX=559292 GN=RPS4					21	21	21	68.2	68.2	68.2	29.41	0	276.53	14262000000	174	29.7315	29	25	29	28	33	30	NaN	NaN	NaN	0.36803	0.363866	0.179833	0.880072	30.2401	30.3122	30.6965	30.111	30.53	30.0684
P0CX38;P0CX37	40S ribosomal protein S6-B;40S ribosomal protein S6-A	RPS6B;RPS6A	sp|P0CX38|RS6B_YEAST 40S ribosomal protein S6-B OS=Saccharomyces cerevisiae (strain ATCC 204508 / S288c) OX=559292 GN=RPS6B PE=1 SV=1;sp|P0CX37|RS6A_YEAST 40S ribosomal protein S6-A OS=Saccharomyces cerevisiae (strain ATCC 204508 / S288c) OX=559292 GN=RPS6					12	12	12	40.3	40.3	40.3	26.996	0	143.45	4308500000	81	29.0045	13	14	15	14	12	13	NaN	NaN	NaN	3.89204	0	1.96095	14.5942	29.3556	29.3874	29.6863	27.3493	27.6116	27.5855
P0CX40;P0CX39	40S ribosomal protein S8-B;40S ribosomal protein S8-A	RPS8B;RPS8A	sp|P0CX40|RS8B_YEAST 40S ribosomal protein S8-B OS=Saccharomyces cerevisiae (strain ATCC 204508 / S288c) OX=559292 GN=RPS8B PE=1 SV=1;sp|P0CX39|RS8A_YEAST 40S ribosomal protein S8-A OS=Saccharomyces cerevisiae (strain ATCC 204508 / S288c) OX=559292 GN=RPS8					16	16	16	64	64	64	22.489	0	323.31	7129000000	123	29.731	19	17	25	19	20	23	NaN	NaN	NaN	0.805743	0.0951224	-0.194553	-1.74235	29.0429	29.1601	29.1611	29.1279	29.3306	29.4892
P0CX44;P0CX43	60S ribosomal protein L1-B;60S ribosomal protein L1-A	RPL1B;RPL1A	sp|P0CX44|RL1B_YEAST 60S ribosomal protein L1-B OS=Saccharomyces cerevisiae (strain ATCC 204508 / S288c) OX=559292 GN=RPL1B PE=1 SV=1;sp|P0CX43|RL1A_YEAST 60S ribosomal protein L1-A OS=Saccharomyces cerevisiae (strain ATCC 204508 / S288c) OX=559292 GN=RPL1					14	14	14	52.5	52.5	52.5	24.485	0	144.86	1585700000	101	27.3926	16	14	20	19	14	18	NaN	NaN	NaN	0.162395	0.83617	0.050656	0.431974	27.2965	27.3255	27.3166	27.3263	27.425	27.0354
P0CX46;P0CX45	60S ribosomal protein L2-B;60S ribosomal protein L2-A	RPL2B;RPL2A	sp|P0CX46|RL2B_YEAST 60S ribosomal protein L2-B OS=Saccharomyces cerevisiae (strain ATCC 204508 / S288c) OX=559292 GN=RPL2B PE=1 SV=1;sp|P0CX45|RL2A_YEAST 60S ribosomal protein L2-A OS=Saccharomyces cerevisiae (strain ATCC 204508 / S288c) OX=559292 GN=RPL2					18	18	18	66.1	66.1	66.1	27.408	0	323.31	2675300000	137	27.8576	23	15	27	19	20	33	NaN	NaN	NaN	0.546986	0.191817	0.172243	1.23684	27.9915	27.6036	28.0155	27.6218	27.7555	27.7165
P0CX48;P0CX47	40S ribosomal protein S11-B;40S ribosomal protein S11-A	RPS11B;RPS11A	sp|P0CX48|RS11B_YEAST 40S ribosomal protein S11-B OS=Saccharomyces cerevisiae (strain ATCC 204508 / S288c) OX=559292 GN=RPS11B PE=1 SV=1;sp|P0CX47|RS11A_YEAST 40S ribosomal protein S11-A OS=Saccharomyces cerevisiae (strain ATCC 204508 / S288c) OX=559292 GN					12	12	12	55.8	55.8	55.8	17.749	0	111.98	5761400000	98	29.1018	14	18	18	14	15	19	NaN	NaN	NaN	0.12817	0.883	-0.0830447	-0.349353	28.7376	28.5816	29.2923	28.7651	28.9898	29.1058
P0CX50;P0CX49	60S ribosomal protein L18-B;60S ribosomal protein L18-A	RPL18B;RPL18A	sp|P0CX50|RL18B_YEAST 60S ribosomal protein L18-B OS=Saccharomyces cerevisiae (strain ATCC 204508 / S288c) OX=559292 GN=RPL18B PE=1 SV=1;sp|P0CX49|RL18A_YEAST 60S ribosomal protein L18-A OS=Saccharomyces cerevisiae (strain ATCC 204508 / S288c) OX=559292 GN					7	7	7	36	36	36	20.563	0	49.717	728440000	30	25.9808	4	4	9	4	4	5	NaN	NaN	NaN	0.355597	0.385117	-0.300365	-0.854543	26.1982	25.2053	26.0291	26.4201	25.8269	26.0866
P0CX54;P0CX53	60S ribosomal protein L12-B;60S ribosomal protein L12-A	RPL12B;RPL12A	sp|P0CX54|RL12B_YEAST 60S ribosomal protein L12-B OS=Saccharomyces cerevisiae (strain ATCC 204508 / S288c) OX=559292 GN=RPL12B PE=1 SV=1;sp|P0CX53|RL12A_YEAST 60S ribosomal protein L12-A OS=Saccharomyces cerevisiae (strain ATCC 204508 / S288c) OX=559292 GN					7	7	7	53.9	53.9	53.9	17.822	0	292.43	1678400000	60	27.4744	11	10	10	13	7	9	NaN	NaN	NaN	1.84325	0.0092	0.584941	4.14255	27.8018	27.5002	27.4994	27.1631	26.8274	27.0562
P0CX56;P0CX55	40S ribosomal protein S18-B;40S ribosomal protein S18-A	RPS18B;RPS18A	sp|P0CX56|RS18B_YEAST 40S ribosomal protein S18-B OS=Saccharomyces cerevisiae (strain ATCC 204508 / S288c) OX=559292 GN=RPS18B PE=1 SV=1;sp|P0CX55|RS18A_YEAST 40S ribosomal protein S18-A OS=Saccharomyces cerevisiae (strain ATCC 204508 / S288c) OX=559292 GN					14	14	14	75.3	75.3	75.3	17.037	0	250.12	2104900000	87	27.6492	13	14	24	11	10	15	NaN	NaN	NaN	2.39245	0.00171901	1.64827	5.93083	28.0814	28.1768	28.8311	26.4243	26.817	26.9032
P0CX83;P0CX82	60S ribosomal protein L19-B;60S ribosomal protein L19-A	RPL19B;RPL19A	sp|P0CX83|RL19B_YEAST 60S ribosomal protein L19-B OS=Saccharomyces cerevisiae (strain ATCC 204508 / S288c) OX=559292 GN=RPL19B PE=1 SV=1;sp|P0CX82|RL19A_YEAST 60S ribosomal protein L19-A OS=Saccharomyces cerevisiae (strain ATCC 204508 / S288c) OX=559292 GN					7	7	7	30.2	30.2	30.2	21.704	0	46.279	409210000	39	25.8009	4	3	8	8	8	8	NaN	NaN	NaN	0.838352	0.09075	0.407124	1.80676	24.9421	25.5551	25.4693	24.8776	24.7311	25.1364
P0CX85;P0CX84	60S ribosomal protein L35-B;60S ribosomal protein L35-A	RPL35B;RPL35A	sp|P0CX85|RL35B_YEAST 60S ribosomal protein L35-B OS=Saccharomyces cerevisiae (strain ATCC 204508 / S288c) OX=559292 GN=RPL35B PE=1 SV=1;sp|P0CX84|RL35A_YEAST 60S ribosomal protein L35-A OS=Saccharomyces cerevisiae (strain ATCC 204508 / S288c) OX=559292 GN					6	6	6	42.5	42.5	42.5	13.909	0	46.858	1075600000	41	28.0025	7	7	8	4	7	8	NaN	NaN	NaN	0.150022	0.856923	-0.0832717	-0.402482	26.199	26.5532	26.7956	26.7188	26.3731	26.7057
P10080	Single-stranded nucleic acid-binding protein	SBP1	sp|P10080|SSBP1_YEAST Single-stranded nucleic acid-binding protein OS=Saccharomyces cerevisiae (strain ATCC 204508 / S288c) OX=559292 GN=SBP1 PE=1 SV=2					10	10	10	49.3	49.3	49.3	32.989	0	323.31	970440000	80	26.0467	12	10	14	14	16	14	10	10	10	2.34761	0.00165079	0.328175	5.76542	26.6558	26.6384	26.7042	26.3626	26.2357	26.4157
P10591	Heat shock protein SSA1	SSA1	sp|P10591|HSP71_YEAST Heat shock protein SSA1 OS=Saccharomyces cerevisiae (strain ATCC 204508 / S288c) OX=559292 GN=SSA1 PE=1 SV=4					35	35	10	63.6	63.6	29.3	69.656	0	323.31	4053300000	201	26.7872	19	16	27	45	47	47	NaN	NaN	NaN	2.29946	0.00353125	-0.801922	-5.592	27.7408	27.6226	28.0075	28.7651	28.5259	28.4857
P10592	Heat shock protein SSA2	SSA2	sp|P10592|HSP72_YEAST Heat shock protein SSA2 OS=Saccharomyces cerevisiae (strain ATCC 204508 / S288c) OX=559292 GN=SSA2 PE=1 SV=3					29	4	3	46.8	10	6.3	69.469	0	38.349	206890000	35	22.4544	7	2	6	8	5	7	29	4	3	2.61231	0.00190826	-0.89683	-6.80114	23.2933	23.5737	23.6144	24.3133	24.2984	24.5602
P10664	60S ribosomal protein L4-A	RPL4A	sp|P10664|RL4A_YEAST 60S ribosomal protein L4-A OS=Saccharomyces cerevisiae (strain ATCC 204508 / S288c) OX=559292 GN=RPL4A PE=1 SV=4					17	17	2	55	55	3.9	39.092	0	323.31	3137400000	149	27.377	28	24	20	28	27	22	17	17	2	0.280896	0.568129	0.124189	0.697819	27.8469	28.1928	28.4614	28.0301	28.0479	28.0505
P10964	DNA-directed RNA polymerase I subunit RPA190	RPA190	sp|P10964|RPA1_YEAST DNA-directed RNA polymerase I subunit RPA190 OS=Saccharomyces cerevisiae (strain ATCC 204508 / S288c) OX=559292 GN=RPA190 PE=1 SV=2					27	27	27	19.4	19.4	19.4	186.43	0	127.87	282770000	81	21.5205	12	5	6	17	19	22	NaN	NaN	NaN	1.26128	0.0312663	-0.283068	-2.68763	24.6272	24.4036	24.2711	24.6827	24.7349	24.7336
P11154	Pyruvate carboxylase 1	PYC1	sp|P11154|PYC1_YEAST Pyruvate carboxylase 1 OS=Saccharomyces cerevisiae (strain ATCC 204508 / S288c) OX=559292 GN=PYC1 PE=1 SV=2					29	4	4	28.5	6.4	6.4	130.1	0	97.253	156890000	22	21.4703	3	3	4	3	5	4	29	4	4	0.43005	0.274489	-0.22166	-1.00563	23.8773	23.8506	23.2391	24.0197	23.8214	23.7908
P11484	Heat shock protein SSB1	SSB1	sp|P11484|SSB1_YEAST Ribosome-associated molecular chaperone SSB1 OS=Saccharomyces cerevisiae (strain ATCC 204508 / S288c) OX=559292 GN=SSB1 PE=1 SV=3					31	2	2	61.2	5.5	5.5	66.601	0	49.724	79307000	10	21.3341	1	1	1	2	3	2	31	2	2	0.491333	0.224803	1.62198	1.12746	21.6028	24.3944	23.3749	22.7866	19.1347	22.5849
P13711	Acyl-coenzyme A oxidase	POX1	sp|P13711|ACOX_YEAST Acyl-coenzyme A oxidase OS=Saccharomyces cerevisiae (strain ATCC 204508 / S288c) OX=559292 GN=POX1 PE=3 SV=2					4	4	4	7.4	7.4	7.4	84.041	0	9.2408	26413000	9	19.1312	3	2	3	0	0	1	4	4	4	2.44335	0.0017479	1.69343	6.12341	22.6935	22.639	22.3779	20.6017	21.3941	20.6344
P14120	60S ribosomal protein L30	RPL30	sp|P14120|RL30_YEAST 60S ribosomal protein L30 OS=Saccharomyces cerevisiae (strain ATCC 204508 / S288c) OX=559292 GN=RPL30 PE=1 SV=3					3	3	3	28.6	28.6	28.6	11.415	0	38.108	430830000	21	26.3606	0	2	5	5	5	4	3	3	3	1.2602	0.0310824	-1.53437	-2.68525	23.2867	23.738	25.1627	25.6356	25.4376	25.7174
P14126	60S ribosomal protein L3	RPL3	sp|P14126|RL3_YEAST 60S ribosomal protein L3 OS=Saccharomyces cerevisiae (strain ATCC 204508 / S288c) OX=559292 GN=RPL3 PE=1 SV=4					30	30	30	63.6	63.6	63.6	43.757	0	270.02	2263800000	158	26.7542	25	22	26	29	30	26	30	30	30	0.544991	0.192582	-0.187305	-1.23293	27.2634	27.3738	27.7547	27.6592	27.6997	27.5948
P14540	Fructose-bisphosphate aldolase	FBA1	sp|P14540|ALF_YEAST Fructose-bisphosphate aldolase OS=Saccharomyces cerevisiae (strain ATCC 204508 / S288c) OX=559292 GN=FBA1 PE=1 SV=3					6	6	6	19.5	19.5	19.5	39.62	0	69.176	95301000	20	22.506	2	1	4	7	4	2	6	6	6	0.644733	0.14861	-1.24593	-1.42753	20.5646	21.4228	23.3992	23.4936	22.9531	22.6777
P15108;P02829	ATP-dependent molecular chaperone HSC82;ATP-dependent molecular chaperone HSP82	HSC82;HSP82	sp|P15108|HSC82_YEAST ATP-dependent molecular chaperone HSC82 OS=Saccharomyces cerevisiae (strain ATCC 204508 / S288c) OX=559292 GN=HSC82 PE=1 SV=4;sp|P02829|HSP82_YEAST ATP-dependent molecular chaperone HSP82 OS=Saccharomyces cerevisiae (strain ATCC 20450					3	3	3	4.7	4.7	4.7	80.899	0.0025063	2.0476	4343600000	12	26.8067	1	3	2	3	1	2	NaN	NaN	NaN	0.515453	0.209929	-0.707191	-1.17498	27.4616	27.3805	28.9838	28.0793	29.1001	28.7682
P15424	ATP-dependent RNA helicase MSS116, mitochondrial	MSS116	sp|P15424|MS116_YEAST ATP-dependent RNA helicase MSS116, mitochondrial OS=Saccharomyces cerevisiae (strain ATCC 204508 / S288c) OX=559292 GN=MSS116 PE=1 SV=1					15	15	15	26.2	26.2	26.2	76.268	0	72.3	563850000	67	23.8613	4	5	13	13	21	11	15	15	15	1.43464	0.02085	-0.237743	-3.08482	25.2468	25.337	25.4256	25.6026	25.6561	25.464
P15646	rRNA 2-O-methyltransferase fibrillarin	NOP1	sp|P15646|FBRL_YEAST rRNA 2-O-methyltransferase fibrillarin OS=Saccharomyces cerevisiae (strain ATCC 204508 / S288c) OX=559292 GN=NOP1 PE=1 SV=1					31	31	31	66.4	66.4	66.4	34.465	0	323.31	84927000000	659	32.3055	69	51	76	128	180	155	31	31	31	3.93893	0	-1.85329	-14.9996	31.3849	31.1253	31.524	33.2749	33.1799	33.1392
P15992	Heat shock protein 26	HSP26	sp|P15992|HSP26_YEAST Heat shock protein 26 OS=Saccharomyces cerevisiae (strain ATCC 204508 / S288c) OX=559292 GN=HSP26 PE=1 SV=3					4	4	4	29	29	29	23.879	0	53.387	169260000	30	23.7497	2	4	7	6	7	4	4	4	4	0.0294413	0.973529	0.0303243	0.0875319	23.2684	23.7916	24.4293	23.6296	23.9045	23.8644
P16140	V-type proton ATPase subunit B	VMA2	sp|P16140|VATB_YEAST V-type proton ATPase subunit B OS=Saccharomyces cerevisiae (strain ATCC 204508 / S288c) OX=559292 GN=VMA2 PE=1 SV=2					10	10	10	24	24	24	57.749	0	37.127	100960000	35	21.7312	3	4	5	5	9	9	10	10	10	0.996362	0.0632432	-0.70051	-2.1244	22.4292	22.3163	23.3164	23.3198	23.5724	23.2713
P17076	60S ribosomal protein L8-A	RPL8A	sp|P17076|RL8A_YEAST 60S ribosomal protein L8-A OS=Saccharomyces cerevisiae (strain ATCC 204508 / S288c) OX=559292 GN=RPL8A PE=1 SV=4					19	2	2	54.7	7.8	7.8	28.124	0	4.5799	144040000	13	23.195	3	2	2	2	2	2	19	2	2	0.0900543	0.931536	0.144232	0.253013	24.0142	23.3181	23.6607	22.9173	24.5839	23.059
P20434	DNA-directed RNA polymerases I, II, and III subunit RPABC1	RPB5	sp|P20434|RPAB1_YEAST DNA-directed RNA polymerases I, II, and III subunit RPABC1 OS=Saccharomyces cerevisiae (strain ATCC 204508 / S288c) OX=559292 GN=RPB5 PE=1 SV=1					3	3	3	19.1	19.1	19.1	25.079	0	3.4393	29937000	6	21.6655	0	0	1	1	2	2	3	3	3	0.62215	0.157698	1.19256	1.38355	23.8129	22.6857	21.4099	20.4418	21.769	22.12
P21304	Periodic tryptophan protein 1	PWP1	sp|P21304|PWP1_YEAST Periodic tryptophan protein 1 OS=Saccharomyces cerevisiae (strain ATCC 204508 / S288c) OX=559292 GN=PWP1 PE=1 SV=1					17	17	17	35.2	35.2	35.2	63.803	0	200.11	387090000	73	23.7208	12	15	20	8	7	11	17	17	17	2.12478	0.00443077	0.872757	4.99768	25.9658	25.4434	25.5321	24.7444	24.6768	24.9019
P22138	DNA-directed RNA polymerase I subunit RPA135	RPA135	sp|P22138|RPA2_YEAST DNA-directed RNA polymerase I subunit RPA135 OS=Saccharomyces cerevisiae (strain ATCC 204508 / S288c) OX=559292 GN=RPA135 PE=1 SV=1					12	12	12	13.9	13.9	13.9	135.74	0	69.9	165210000	44	21.5718	5	8	8	4	7	12	12	12	12	1.74774	0.0112381	-0.468975	-3.87773	23.703	23.3853	23.4576	23.968	24.1188	23.8662
P22147	5-3 exoribonuclease 1	XRN1	sp|P22147|XRN1_YEAST 5-3 exoribonuclease 1 OS=Saccharomyces cerevisiae (strain ATCC 204508 / S288c) OX=559292 GN=XRN1 PE=1 SV=1					30	30	30	21.8	21.8	21.8	175.46	0	103.03	818250000	122	23.3791	14	16	22	21	24	25	30	30	30	0.5477	0.192697	0.245061	1.23823	26.6218	26.4748	26.0929	25.9882	26.3846	26.0815
P23248	40S ribosomal protein S1-B	RPS1B	sp|P23248|RS3A2_YEAST 40S ribosomal protein S1-B OS=Saccharomyces cerevisiae (strain ATCC 204508 / S288c) OX=559292 GN=RPS1B PE=1 SV=3					13	3	3	49.8	10.2	10.2	28.812	0	23.411	192180000	9	23.4305	2	2	2	1	2	0	13	3	3	1.25523	0.0309006	2.36531	2.67423	25.1572	25.5283	24.6685	23.488	23.71	21.0601
P25379	Catabolic L-serine/threonine dehydratase;L-serine dehydratase;L-threonine dehydratase	CHA1	sp|P25379|STDH_YEAST Catabolic L-serine/threonine dehydratase OS=Saccharomyces cerevisiae (strain ATCC 204508 / S288c) OX=559292 GN=CHA1 PE=1 SV=2					6	6	6	26.9	26.9	26.9	39.301	0	50.841	34296000	12	20.7096	0	0	0	5	2	5	6	6	6	0.734069	0.111744	0.733991	1.60173	22.9603	22.091	21.4921	21.7789	21.2324	21.3301
P25491	Mitochondrial protein import protein MAS5	YDJ1	sp|P25491|MAS5_YEAST Mitochondrial protein import protein MAS5 OS=Saccharomyces cerevisiae (strain ATCC 204508 / S288c) OX=559292 GN=YDJ1 PE=1 SV=1					4	4	4	11.2	11.2	11.2	44.67	0	10.467	54019000	12	21.687	0	0	0	4	6	2	4	4	4	1.42717	0.0207205	-1.2905	-3.06715	21.6597	22.2138	20.7701	22.8278	22.8199	22.8673
P25555	Single-strand telomeric DNA-binding protein GBP2	GBP2	sp|P25555|GBP2_YEAST Single-strand telomeric DNA-binding protein GBP2 OS=Saccharomyces cerevisiae (strain ATCC 204508 / S288c) OX=559292 GN=GBP2 PE=1 SV=1					8	8	8	27.2	27.2	27.2	48.728	0	102.49	179420000	23	22.8338	1	3	2	4	5	8	8	8	8	2.75362	0.00104	-1.1606	-7.41691	23.3156	23.1444	23.0304	24.2593	24.1335	24.5794
P25567	RNA-binding protein SRO9	SRO9	sp|P25567|SRO9_YEAST RNA-binding protein SRO9 OS=Saccharomyces cerevisiae (strain ATCC 204508 / S288c) OX=559292 GN=SRO9 PE=1 SV=2					7	7	7	27.2	27.2	27.2	48.059	0	128.98	165290000	34	22.9081	0	4	5	7	7	11	7	7	7	0.195504	0.783066	-0.198458	-0.509033	23.4955	23.7973	23.51	23.1028	23.8965	24.3988
P25617	Uncharacterized protein YCR016W		sp|P25617|YCQ6_YEAST Uncharacterized protein YCR016W OS=Saccharomyces cerevisiae (strain ATCC 204508 / S288c) OX=559292 GN=YCR016W PE=1 SV=2					4	4	4	14.5	14.5	14.5	33.593	0	4.5111	51296000	12	21.7054	2	3	4	1	1	1	4	4	4	1.58324	0.0150968	0.694091	3.44779	22.7337	22.6611	23.2273	22.2135	22.3239	22.0025
P25635	Periodic tryptophan protein 2	PWP2	sp|P25635|PWP2_YEAST Periodic tryptophan protein 2 OS=Saccharomyces cerevisiae (strain ATCC 204508 / S288c) OX=559292 GN=PWP2 PE=1 SV=2					57	57	57	57.6	57.6	57.6	103.98	0	323.31	35787000000	455	29.5041	67	55	64	76	96	97	57	57	57	2.62439	0.000981132	-1.05591	-6.85196	30.9904	30.7143	30.6419	31.6165	31.9245	31.9734
P26321	60S ribosomal protein L5	RPL5	sp|P26321|RL5_YEAST 60S ribosomal protein L5 OS=Saccharomyces cerevisiae (strain ATCC 204508 / S288c) OX=559292 GN=RPL5 PE=1 SV=4					8	8	8	30	30	30	33.714	0	94.958	601700000	60	25.5795	10	9	11	12	10	8	8	8	8	0.831439	0.0914819	0.363495	1.79308	26.3129	26.0173	25.6393	25.7373	25.5759	25.5657
P26783	40S ribosomal protein S5	RPS5	sp|P26783|RS5_YEAST 40S ribosomal protein S5 OS=Saccharomyces cerevisiae (strain ATCC 204508 / S288c) OX=559292 GN=RPS5 PE=1 SV=3					10	10	10	39.6	39.6	39.6	25.038	0	42.437	2774000000	43	27.9099	7	7	10	7	6	6	10	10	10	2.55531	0.00182456	1.14313	6.56567	28.9155	28.6557	28.6077	27.3394	27.5673	27.8427
P26784	60S ribosomal protein L16-A	RPL16A	sp|P26784|RL16A_YEAST 60S ribosomal protein L16-A OS=Saccharomyces cerevisiae (strain ATCC 204508 / S288c) OX=559292 GN=RPL16A PE=1 SV=3					9	6	6	44.7	29.6	29.6	22.201	0	31.332	937790000	37	26.3452	5	3	9	7	6	7	9	6	6	0.805511	0.0947879	0.280515	1.7419	26.4601	26.2549	26.0676	26.1653	25.7712	26.0044
P26785	60S ribosomal protein L16-B	RPL16B	sp|P26785|RL16B_YEAST 60S ribosomal protein L16-B OS=Saccharomyces cerevisiae (strain ATCC 204508 / S288c) OX=559292 GN=RPL16B PE=1 SV=3					11	11	8	48	48	32.8	22.249	0	43.722	520190000	38	25.495	6	5	7	6	8	6	11	11	8	0.599369	0.165653	0.27416	1.33915	25.8108	25.3419	25.8167	25.1246	25.5524	25.47
P27476	Nuclear localization sequence-binding protein	NSR1	sp|P27476|NSR1_YEAST Nuclear localization sequence-binding protein OS=Saccharomyces cerevisiae (strain ATCC 204508 / S288c) OX=559292 GN=NSR1 PE=1 SV=1					19	19	19	38.4	38.4	38.4	44.535	0	282.57	1520300000	127	26.1798	22	20	29	21	15	20	19	19	19	0.571859	0.178426	0.131115	1.28547	27.1962	27.0237	27.2953	27.1048	26.9125	27.1046
P28000	DNA-directed RNA polymerases I and III subunit RPAC2	RPC19	sp|P28000|RPAC2_YEAST DNA-directed RNA polymerases I and III subunit RPAC2 OS=Saccharomyces cerevisiae (strain ATCC 204508 / S288c) OX=559292 GN=RPC19 PE=1 SV=1					4	4	4	54.9	54.9	54.9	16.151	0	39.927	78081000	12	23.4111	1	0	1	3	4	3	4	4	4	0.261878	0.62872	-0.1884	-0.656814	22.4205	22.694	23.041	23.3427	22.7766	22.6013
P28007	H/ACA ribonucleoprotein complex subunit 1	GAR1	sp|P28007|GAR1_YEAST H/ACA ribonucleoprotein complex subunit GAR1 OS=Saccharomyces cerevisiae (strain ATCC 204508 / S288c) OX=559292 GN=GAR1 PE=1 SV=1					5	5	5	32.2	32.2	32.2	21.48	0	114.77	1813100000	33	27.9485	6	5	6	3	7	6	5	5	5	0.0756478	0.941407	0.0411148	0.215197	27.3588	27.0471	27.6553	27.4172	27.3541	27.1665
P29453	60S ribosomal protein L8-B	RPL8B	sp|P29453|RL8B_YEAST 60S ribosomal protein L8-B OS=Saccharomyces cerevisiae (strain ATCC 204508 / S288c) OX=559292 GN=RPL8B PE=1 SV=3					21	21	4	62.9	62.9	12.5	28.111	0	323.31	2440500000	140	27.2776	19	19	27	25	25	25	21	21	4	0.0411022	0.966201	0.011727	0.120767	27.6879	27.6114	27.914	27.7479	27.7713	27.6589
P32324	Elongation factor 2	EFT1	sp|P32324|EF2_YEAST Elongation factor 2 OS=Saccharomyces cerevisiae (strain ATCC 204508 / S288c) OX=559292 GN=EFT1 PE=1 SV=1					7	7	7	11.5	11.5	11.5	93.288	0	28.571	66325000	19	20.4595	0	2	4	4	4	5	7	7	7	0.803477	0.0955578	-1.06502	-1.73789	20.4947	22.0449	22.4874	22.6263	22.6498	22.946
P32327	Pyruvate carboxylase 2	PYC2	sp|P32327|PYC2_YEAST Pyruvate carboxylase 2 OS=Saccharomyces cerevisiae (strain ATCC 204508 / S288c) OX=559292 GN=PYC2 PE=1 SV=2					43	43	18	38.1	38.1	16.7	130.17	0	323.31	3366700000	241	25.8673	29	21	36	49	55	51	43	43	18	3.23266	0	-0.479706	-9.89581	27.8365	27.7441	27.8993	28.3396	28.3007	28.2787
P32495	H/ACA ribonucleoprotein complex subunit 2	NHP2	sp|P32495|NHP2_YEAST H/ACA ribonucleoprotein complex subunit NHP2 OS=Saccharomyces cerevisiae (strain ATCC 204508 / S288c) OX=559292 GN=NHP2 PE=1 SV=2					5	5	5	31.4	31.4	31.4	17.122	0	20.075	1256300000	32	27.9047	6	6	6	5	4	5	5	5	5	0.471253	0.241662	0.239288	1.08773	27.0029	27.0524	26.8162	27.0214	26.32	26.8122
P32606	Putative mitochondrial translation system component PET127	PET127	sp|P32606|PT127_YEAST Putative mitochondrial translation system component PET127 OS=Saccharomyces cerevisiae (strain ATCC 204508 / S288c) OX=559292 GN=PET127 PE=1 SV=2					5	5	5	8	8	8	93.406	0	27.035	33113000	14	19.7714	2	3	4	1	2	2	5	5	5	2.08038	0.00524242	1.83837	4.85482	22.7808	22.4131	22.2973	20.9228	19.9661	21.0871
P32644	Putative ATP-dependent RNA helicase ECM32	ECM32	sp|P32644|ECM32_YEAST Putative ATP-dependent RNA helicase ECM32 OS=Saccharomyces cerevisiae (strain ATCC 204508 / S288c) OX=559292 GN=ECM32 PE=1 SV=1					8	8	8	6.7	6.7	6.7	126.97	0	10.246	41447000	24	19.4221	4	2	4	4	6	4	8	8	8	1.09084	0.0502444	0.269966	2.32013	22.1761	21.9003	22.0062	21.6717	21.926	21.675
P32787	Mitochondrial genome maintenance protein MGM101	MGM101	sp|P32787|MG101_YEAST Mitochondrial genome maintenance protein MGM101 OS=Saccharomyces cerevisiae (strain ATCC 204508 / S288c) OX=559292 GN=MGM101 PE=1 SV=1					11	11	11	48	48	48	30.09	0	83.276	324040000	82	24.1017	15	14	16	11	12	14	11	11	11	1.9093	0.00881752	0.709737	4.33278	25.4397	25.4175	25.1345	24.3786	24.6553	24.8287
P32899	U3 small nucleolar ribonucleoprotein protein IMP3	IMP3	sp|P32899|IMP3_YEAST U3 small nucleolar ribonucleoprotein protein IMP3 OS=Saccharomyces cerevisiae (strain ATCC 204508 / S288c) OX=559292 GN=IMP3 PE=1 SV=1					24	24	24	84.2	84.2	84.2	21.885	0	173.78	20803000000	209	30.5756	29	27	33	40	39	41	24	24	24	2.80576	0.00107216	-1.25593	-7.65624	29.6195	29.8541	30.1065	31.2656	31.1092	30.9731
P46654;P32905	40S ribosomal protein S0-B;40S ribosomal protein S0-A	RPS0B;RPS0A	sp|P46654|RSSA2_YEAST 40S ribosomal protein S0-B OS=Saccharomyces cerevisiae (strain ATCC 204508 / S288c) OX=559292 GN=RPS0B PE=1 SV=2;sp|P32905|RSSA1_YEAST 40S ribosomal protein S0-A OS=Saccharomyces cerevisiae (strain ATCC 204508 / S288c) OX=559292 GN=RP					2	2	2	11.9	11.9	11.9	27.962	0	13.023	81260000	15	22.6911	2	1	2	4	5	1	NaN	NaN	NaN	0.737812	0.112297	-1.02816	-1.60905	22.5967	20.719	22.6472	22.9078	22.9779	23.1617
P33201	Ribosome assembly factor MRT4	MRT4	sp|P33201|MRT4_YEAST Ribosome assembly factor MRT4 OS=Saccharomyces cerevisiae (strain ATCC 204508 / S288c) OX=559292 GN=MRT4 PE=1 SV=1					9	9	9	47	47	47	27.058	0	68.175	245390000	39	24.2855	6	7	8	7	5	6	9	9	9	1.41242	0.022454	0.650033	3.03244	24.9855	24.4544	25.0168	24.2989	24.2628	23.9449
[truncated: 129 more rows]
