# Supplementary material for: Conformational switches control early maturation of the eukaryotic small ribosomal subunit
Source: eLife. 2019 Jun 17;8:e45185. doi: 10.7554/eLife.45185 (PMC6579516; doi:10.7554/eLife.45185)
Supplement: Supplementary file 2. — Proteins associated with the 5’ ETS (yellow), 5’ domain (pink), central domain (light blue) are highlighted in bold. [file elife-45185-supp2.xlsx]

## Sheet: Sheet1
			5' ETS				5' ETS - 18S 5' domain				5' ETS - 18S central domain
			Protein Name	Σ# Unique Peptides	Area		Protein Name	Σ# Unique Peptides	Area		Protein Name	Σ# Unique Peptides	Area
			PABP	63	3.85594e+10		SMT3	9	1.65492e+09		PABP	63	1.54577e+10
			NOP1	37	2.26024e+10		UTP18	18	1.50063e+09		NOP1	37	9.89159e+09
			SMT3	9	1.92816e+10		PABP	45	1.07202e+09		Strepavidin	14	7.86336e+09
			RRP9	60	1.69549e+10		IMP4	17	7.44891e+08		RRP9	60	7.09053e+09
			BUD21	21	1.54736e+10		UTP5	24	6.5574e+08		UTP13	54	6.74262e+09
			UTP13	54	1.53096e+10		SOF1	37	6.2426e+08		SOF1	51	6.3696e+09
			UTP7	60	12686064920		UTP3	36	5.9231e+08		UTP7	60	5.29312e+09
			UTP18	33	1.19884e+10		UTP13	31	5.31563e+08		BUD21	21	5108206883
			UTP4	91	1.15384e+10		UTP4	43	4.90717e+08		UTP4	91	4.61699e+09
			UTP15	43	8.89354e+09		MPP10	36	4.78088e+08		SNU13	9	4.22396e+09
			IMP4	36	8.74322e+09		UTP12	51	4.73603e+08		ESF1	45	4.19062e+09
			MPP10	58	8.46321e+09		UTP17	42	391607292		KRI1	33	4.02822e+09
			UTP5	33	8.0717e+09		UTP15	27	3.81452e+08		MPP10	58	3.95174e+09
			UTP9	55	7.97056e+09		RRP9	31	3.75804e+08		BFR2	36	3745350823
			SOF1	51	6.99527e+09		BFR2	30	3.64729e+08		UTP5	33	3.69239e+09
			SNU13	9	6.83678e+09		UTP8	29	3.44306e+08		IMP4	36	3209808276
			UTP12	58	6.79626e+09		UTP21	46	3.39231e+08		UTP17	51	3.12212e+09
			UTP8	40	6.20858e+09		DBP4	36	3.37855e+08		UTP12	58	3.03749e+09
			Strepavidin	14	5.5456e+09		UTP10	48	3.03686e+08		UTP11	27	3.01584e+09
			UTP17	51	5.51042e+09		ESF1	40	2.59694e+08		KRR1	34	2.98321e+09
			UTP10	71	5.48864e+09		Strepavidin	10	2.4455e+08		UTP3	44	2.97889e+09
			UTP21	75	5.46241e+09		NOP56	27	2.34127e+08		UTP18	33	2.92525e+09
			UTP3	44	5.28363e+09		UTP7	43	2.20956e+08		UTP9	55	2.91762e+09
			UTP1	63	5.22737e+09		UTP11	21	2.13225e+08		UTP15	43	2.81588e+09
			UTP6	41	5.09104e+09		NOP58	26	2.05949e+08		FCF2	22	2.80047e+09
			NOP56	28	3.64573e+09		FCF2	10	1.79046e+08		NHP2	9	2.78418e+09
			NOP58	29	3.22614e+09		SNU13	3	1.73357e+08		DBP4	44	2.50753e+09
			UTP11	27	3.2215e+09		UTP1	30	1.69993e+08		UTP8	40	2.40261e+09
			IMP3	28	2.4845e+09		NOP1	23	1.66686e+08		RS14A	1	2298984211
			UTP24	10	7.64526e+08		UTP9	30	1.5989e+08		RS14B	1	2298984211
			PYC2	17	5.37577e+08		ENP2	29	1.38795e+08		UTP6	41	2.29802e+09
			PYC1	12	5.37577e+08		RS4A	17	1.36751e+08		UTP21	75	2.25868e+09
			HSP71	13	5.03152e+08		BUD21	16	1.20437e+08		NOP56	28	2.18023e+09
			FCF2	22	3.57191e+08		IMP3	15	1.20255e+08		UTP10	71	2.075e+09
			ADH1	16	3.32139e+08		DBP8	14	1.13389e+08		UTP1	63	1817567739
			ACAC	70	3.09662e+08		UTP6	31	1.1009e+08		IMP3	28	1.73614e+09
			G3P3	13	3.06359e+08		RS11A	7	1.05849e+08		LCP5	27	1.68617e+09
			G3P1	4	2.88329e+08		ESF2	23	9.38429e+07		UTP23	20	1.6618e+09
			EF1A	22	2.73215e+08		UTP24	5	7.06041e+07		NOP58	29	1.58952e+09
			HSP76	3	2.71886e+08		LCP5	19	6.83044e+07		UTP24	10	1.55007e+09
			HSP75	2	2.71886e+08		RS8A	9	6.16566e+07		SMT3	9	1.54088e+09
			HSP72	7	2.54709e+08		RRP36	12	6.09455e+07		CBF5	37	1.38295e+09
			YRA1	20	2.50568e+08		EFG1P	10	5.06914e+07		ENP2	57	1.35204e+09
			RS5	8	2.12725e+08		YRA1	5	3.33131e+07		ESF2	29	1.23926e+09
			HSP74	1	2.01244e+08		HSP71	8	3.18136e+07		RS4A	20	1.20107e+09
			RL7A	10	1.71848e+08		HSP75	18	2.63182e+07		RRP36	24	1.18285e+09
			RS6A	7	1.69676e+08		BUD22	13	2.45202e+07		EFG1P	21	1.14789e+09
			RRT14	11	1.693e+08		HSP72	3	2.40562e+07		NOP10	5	1.10976e+09
			EMP47	14	1.58923e+08		ACAC	28	1.94401e+07		YRA1	20	1.10599e+09
			H2B1	6	1.52732e+08		RL35A	7	1.74521e+07		RRP5	111	1.10229e+09
			RL19A	5	1.52093e+08		HAS1	8	1.59554e+07		GAR1	5	9.36043e+08
			RL4A	2	1.4086e+08		RL7A	3	1.51996e+07		RS8A	21	8.5559e+08
			RL4B	2	1.4086e+08		RL7B	1	1.51996e+07		UTP22	40	8.52823e+08
			SS120	8	1.37988e+08		RRT14	5	1.22727e+07		ROK1	27	8.38775e+08
			RL401	1	1.37956e+08		RL8A	10	1.21083e+07		RRP7	23	7.30637e+08
			RL44A	3	1.23356e+08		G3P1	3	1.18906e+07		RS11A	14	6.88273e+08
			RS19A	8	1.21239e+08		RS16A	10	1.18077e+07		PYC2	17	5.05636e+08
			RS16A	8	1.11835e+08		G3P3	6	1.15908e+07		PYC1	12	4.98133e+08
			RL11A	4	1.04902e+08		PYC2	5	1.11549e+07		RL18A	3	4.91166e+08
			RL8A	2	1.00536e+08		PYC1	2	1.00613e+07		HSP71	13	4.55006e+08
			RL8B	2	1.00536e+08						H2B1	6	3.75403e+08
											ACAC	70	3.61007e+08
											HSP76	3	3.47023e+08
											HSP75	2	3.47023e+08
											RL7A	10	3.45237e+08
											BUD22	21	3.31093e+08
											HSP72	7	3.20059e+08
											RL4A	2	2.74099e+08
											RL4B	2	2.74099e+08
											RS13	10	2.7194e+08
											EF1A	22	2.46277e+08
											RL25	6	2.20072e+08
											G3P3	13	2.10593e+08
											RS6A	7	2.05476e+08
											SRP40	6	2.01924e+08
											RL26B	1	1.90239e+08
											RL26A	1	1.90239e+08
											G3P1	4	1.87873e+08
											RLA2	4	1.85245e+08
											FYV7	9	1.79202e+08
											MAK21	26	1.68805e+08
											RL401	1	1.68389e+08
											IML1	2	1.65764e+08
											RL3	22	1.61632e+08
											HAS1	12	1.61111e+08
											ADH1	16	1.60991e+08
											DBP8	10	1.5838e+08
											RL34B	4	1.56397e+08
											NOC2	17	1.53934e+08
											RL13B	9	1.48233e+08
											H2A1	3	1.47944e+08
											RL12A	7	1.43198e+08
											RS5	8	1.3699e+08
											GLO2	18	1.36841e+08
											HSP74	1	1.23658e+08
											SSBP1	13	1.14285e+08
											HSP77	17	1.07675e+08
