# Supplementary material for: Conformational switches control early maturation of the eukaryotic small ribosomal subunit
Source: eLife. 2019 Jun 17;8:e45185. doi: 10.7554/eLife.45185 (PMC6579516; doi:10.7554/eLife.45185)
Supplement: Supplementary file 3. [file elife-45185-supp3.xlsx]

## Sheet: Primers, Probes
Primers
Name	Sequence (5'-3')
18S rDNA fragment primers
2168_5'_domain_f	GATAGTGGATCCTATCTGGTTGATCCTGCCAGT
2225_central_domain_f	TTAAAGGGATCCCAGTTAAAAAGCTCGTAGTT
272_all_domains_MS2_r	CGCGGCCTTTTTACGGTTCCTGG
869_3'_major_domain_r	CGACGGACTAGTTGTACAAAGGGCAGGGACGTAA
2226_3'_major_domain_f	AGGCTGGGATCCAAAGGAATTGACGGAAGGGC
2320_5'ETS_18S△central_domain_f1	AGGAAACTCAAAGAGTGCTATGGTATGGTGACGGAGTG
2321_5'ETS_18S△central_domain_r	TTGCGACCATACTCCCAACTTTAATATACGCTATTGGAGC
2322_5'ETS_18S△central_domain_f2	CGTATATTAAAGTTGGGAGTATGGTCGCAAGGCTGAAACT
Tagging primers
2119_MRD1-5'	GGGGCGGTAGAAAGAAACTGGATGTGGATGATGAAGAAAACGAAGGTTTCACGCTGCAGGTCGACGGATCC
2120_MRD1-3'	GAAACCCTAAGAACAAGTTCTCCACCATTTATTCCTCAATTAGATGATGAGGCAGATCCGCGGCCGCATAGG
2104_KRI1-5'	GCAAACACAAGAGGGGGCACAGTCATAAACATAAAGGCCACCAGAAAAAGACGCTGCAGGTCGACGGATCC
2105_KRI1-3'	TTGAAATTATAAAATTACATATTAATACGTAAAATGACATTCTTTTTTAGGGCAGATCCGCGGCCGCATAGG
1330_ESF1-5'	TGGTAAACAAGTTGAAAAAGAAAAGCAAATCATCCAAGAAGGTAAAGGTTACGCTGCAGGTCGACGGATCC
1331_ESF1-3'	TAATTGATATCAACTACAAATCCAATGATGCATTCTTTATAATTGTACATGGCAGATCCGCGGCCGCATAGG
Northern blotting probes
1012_MS2 probe	ACATGGGTGATCCTCATG
1014_5' ETS probe	GGAATGGTACGTTTGATATCGCTGATTTGAGA
1115_A0-A1 probe	CCCACCTATTCCCTCTTGC
2424_A1 probe	ACTGGCAGGATCAACCAGAT

## Sheet: Plasmids
Plasmids
Name	Description	Bacterial resistance	Yeast selection marker	Source
B079	Gal10-inducible PEP4-integratable NLS-HA-MS2-3C-GFP	Ampicillin	G418	This study
B117	Gal1-inducible 3'-5xMS2 tagged 5' ETS	Ampicillin	URA	Chaker-Margot et al. 2015
B221	Gal1-inducible 3'-5xMS2 tagged 5' ETS+5' domain of 18S rRNA	Ampicillin	URA	Chaker-Margot et al. 2015
B222	Gal1-inducible 3'-5xMS2 tagged 5' ETS+5' and Central domain of 18S rRNA	Ampicillin	URA	Chaker-Margot et al. 2015
B223	Gal1-inducible 3'-5xMS2 tagged 5' ETS+5', central and 3' major domain of 18S rRNA	Ampicillin	URA	Chaker-Margot et al. 2015
B224	Gal1-inducible 3'-5xMS2 tagged 5' ETS+18S rRNA	Ampicillin	URA	Chaker-Margot et al. 2015
B495	Gal1-inducible 3'-5xMS2 tagged 5'-to 3' major domains of the 18S rRNA	Ampicillin	URA	This study
B496	Gal1-inducible 3'-5xMS2 tagged 3' major domain of the 18S rRNA	Ampicillin	URA	This study
B502	Gal1-inducible 3'-5xMS2 tagged central domain of the 18S rRNA	Ampicillin	URA	This study
B504	Gal1-inducible 3'-5xMS2 tagged 18S rRNA	Ampicillin	URA	This study
B506	Gal1-inducible 3'-5xMS2 tagged 5' domain of the 18S rRNA	Ampicillin	URA	This study
B514	Gal1-inducible 3'-5xMS2 tagged 5' ETS+ 18S rRNA△central domain	Ampicillin	URA	This study

## Sheet: Yeast strains
Yeast Strains
Name	Genotype	Yeast selection marker	Source
Y180	MATa his3Δ leu2Δ0 met15Δ0 ura3Δ0 pep4::kanMX6-NLS-HA-MS2-3c-GFP	G418	This study
Y186	MATa his3Δ leu2Δ0 met15Δ0 ura3Δ0 pep4::kanMX6-NLS-HA-MS2-3c-GFP UTP10-linker-sbp::HphMX4	G418, HygromycinB	This study
Y367	MATa his3Δ leu2Δ0 met15Δ0 ura3Δ0 pep4::kanMX6-NLS-HA-MS2-3c-GFP ESF1-linker-sbp::ClonNat	G418, Nourseothricin	This study
Y372	MATa his3Δ leu2Δ0 met15Δ0 ura3Δ0 pep4::kanMX6-NLS-HA-MS2-3c-GFP KRI1-linker-sbp::ClonNat	G418, Nourseothricin	This study
Y374	MATa his3Δ leu2Δ0 met15Δ0 ura3Δ0 pep4::kanMX6-NLS-HA-MS2-3c-GFP MRD1-linker-sbp::ClonNat	G418, Nourseothricin	This study
